# Supplementary material for: Prognostic model construction and immune microenvironment analysis of pyroptosis-related genes in hepatocellular carcinoma based on single-cell RNA sequencing
Source: Front Immunol. 2025 Aug 21;16:1595539. doi: 10.3389/fimmu.2025.1595539 (PMC12408283; doi:10.3389/fimmu.2025.1595539)
Supplement: Supplementary Table 1 — Baseline tables of clinical data in the TCGA-LIHC dataset and hepatocellular carcinoma dataset in the ICGC. [file DataSheet1.zip]

Archive with 16 entries (16 files):
- Data Sheet 10.CSV
- Data Sheet 11.CSV
- Data Sheet 12.CSV
- Data Sheet 13.CSV
- Data Sheet 14.CSV
- Data Sheet 1.DOCX
- Data Sheet 2.XLSX
- Data Sheet 3.XLSX
- Data Sheet 4.XLSX
- Data Sheet 5.XLS
- Data Sheet 6.XLSX
- Data Sheet 8.XLSX
- Data Sheet 15.XLSX
- Data Sheet 16.DOCX
- Data Sheet 7.CSV
- Data Sheet 9.CSV
