# Supplementary material for: Prognostic model construction and immune microenvironment analysis of pyroptosis-related genes in hepatocellular carcinoma based on single-cell RNA sequencing
Source: Front Immunol. 2025 Aug 21;16:1595539. doi: 10.3389/fimmu.2025.1595539 (PMC12408283; doi:10.3389/fimmu.2025.1595539)
Supplement: Supplementary Table 1 — Baseline tables of clinical data in the TCGA-LIHC dataset and hepatocellular carcinoma dataset in the ICGC. [file DataSheet1.zip › Data Sheet 10.CSV]

	interaction_name	pathway_name	ligand	receptor	agonist	antagonist	co_A_receptor	co_I_receptor	evidence	annotation	interaction_name_2
TGFB3_TGFBR1_TGFBR2	TGFB3_TGFBR1_TGFBR2	TGFb	TGFB3	TGFbR1_R2	TGFb agonist	TGFb antagonist		TGFb inhibition receptor	KEGG: hsa04350	Secreted Signaling	TGFB3 - (TGFBR1+TGFBR2)
TGFB3_ACVR1B_TGFBR2	TGFB3_ACVR1B_TGFBR2	TGFb	TGFB3	ACVR1B_TGFbR2	TGFb agonist	TGFb antagonist		TGFb inhibition receptor	PMID: 27449815	Secreted Signaling	TGFB3 - (ACVR1B+TGFBR2)
TGFB3_ACVR1C_TGFBR2	TGFB3_ACVR1C_TGFBR2	TGFb	TGFB3	ACVR1C_TGFbR2	TGFb agonist	TGFb antagonist		TGFb inhibition receptor	PMID: 27449815	Secreted Signaling	TGFB3 - (ACVR1C+TGFBR2)
TGFB3_ACVR1_TGFBR1	TGFB3_ACVR1_TGFBR1	TGFb	TGFB3	ACVR1_TGFbR					PMID: 29376829	Secreted Signaling	TGFB3 - (ACVR1+TGFBR1)
GDF15_TGFBR2	GDF15_TGFBR2	GDF	GDF15	TGFBR2					KEGG: hsa04350	Secreted Signaling	GDF15 - TGFBR2
INHBABB_ACVR1C_ACVR2A	INHBABB_ACVR1C_ACVR2A	ACTIVIN	Activin AB	ACVR1C_ACVR2A		ACTIVIN antagonist		ACTIVIN inhibition receptor	PMID: 2457849; PMID: 22991378	Secreted Signaling	INHBABB - (ACVR1C+ACVR2A)
INHB_ACVR1C_ACVR2B	INHB_ACVR1C_ACVR2B	ACTIVIN	Activin AB	ACVR1C_ACVR2B		ACTIVIN antagonist		ACTIVIN inhibition receptor	PMID: 2457849; PMID: 22991378	Secreted Signaling	INHB - (ACVR1C+ACVR2B)
WNT5A_FZD1	WNT5A_FZD1	ncWNT	WNT5A	FZD1			ncWNT activation receptor		KEGG: hsa04310	Secreted Signaling	WNT5A - FZD1
WNT5A_FZD2	WNT5A_FZD2	ncWNT	WNT5A	FZD2			ncWNT activation receptor		KEGG: hsa04310	Secreted Signaling	WNT5A - FZD2
WNT5A_FZD5	WNT5A_FZD5	ncWNT	WNT5A	FZD5			ncWNT activation receptor		KEGG: hsa04310	Secreted Signaling	WNT5A - FZD5
WNT5A_FZD8	WNT5A_FZD8	ncWNT	WNT5A	FZD8			ncWNT activation receptor		KEGG: hsa04310	Secreted Signaling	WNT5A - FZD8
WNT5B_FZD1	WNT5B_FZD1	ncWNT	WNT5B	FZD1			ncWNT activation receptor		KEGG: hsa04310	Secreted Signaling	WNT5B - FZD1
WNT5B_FZD2	WNT5B_FZD2	ncWNT	WNT5B	FZD2			ncWNT activation receptor		KEGG: hsa04310	Secreted Signaling	WNT5B - FZD2
WNT5B_FZD5	WNT5B_FZD5	ncWNT	WNT5B	FZD5			ncWNT activation receptor		KEGG: hsa04310	Secreted Signaling	WNT5B - FZD5
WNT5B_FZD8	WNT5B_FZD8	ncWNT	WNT5B	FZD8			ncWNT activation receptor		KEGG: hsa04310	Secreted Signaling	WNT5B - FZD8
TGFA_EGFR_ERBB2	TGFA_EGFR_ERBB2	EGF	TGFA	EGFR_ERBB2					KEGG: hsa04012	Secreted Signaling	TGFA - (EGFR+ERBB2)
AREG_EGFR_ERBB2	AREG_EGFR_ERBB2	EGF	AREG	EGFR_ERBB2					KEGG: hsa04012	Secreted Signaling	AREG - (EGFR+ERBB2)
HBEGF_EGFR_ERBB2	HBEGF_EGFR_ERBB2	EGF	HBEGF	EGFR_ERBB2					KEGG: hsa04012	Secreted Signaling	HBEGF - (EGFR+ERBB2)
EREG_EGFR_ERBB2	EREG_EGFR_ERBB2	EGF	EREG	EGFR_ERBB2					KEGG: hsa04012	Secreted Signaling	EREG - (EGFR+ERBB2)
NRG1_ERBB3	NRG1_ERBB3	NRG	NRG1	ERBB3					KEGG: hsa04012	Secreted Signaling	NRG1 - ERBB3
NRG1_ERBB2_ERBB3	NRG1_ERBB2_ERBB3	NRG	NRG1	ERBB2_ERBB3					KEGG: hsa04012	Secreted Signaling	NRG1 - (ERBB2+ERBB3)
FGF22_FGFR2	FGF22_FGFR2	FGF	FGF22	FGFR2				FGF inhibition receptor	PMC: 4393358	Secreted Signaling	FGF22 - FGFR2
FGF15_FGFR1	FGF15_FGFR1	FGF	FGF19	FGFR1			FGF activation receptor 2		PMC: 4393358	Secreted Signaling	FGF15 - FGFR1
FGF15_FGFR2	FGF15_FGFR2	FGF	FGF19	FGFR2			FGF activation receptor 2		PMC: 4393358	Secreted Signaling	FGF15 - FGFR2
FGF15_FGFR4	FGF15_FGFR4	FGF	FGF19	FGFR4			FGF activation receptor 2		PMC: 4393358	Secreted Signaling	FGF15 - FGFR4
FGF21_FGFR1	FGF21_FGFR1	FGF	FGF21	FGFR1			FGF activation receptor 2		PMC: 4393358	Secreted Signaling	FGF21 - FGFR1
VEGFA_VEGFR1	VEGFA_VEGFR1	VEGF	VEGFA	FLT1					KEGG: hsa04370; PMID: 16633338	Secreted Signaling	VEGFA - VEGFR1
VEGFA_VEGFR2	VEGFA_VEGFR2	VEGF	VEGFA	KDR			VEGF activation receptor		KEGG: hsa04370; PMID: 16633338	Secreted Signaling	VEGFA - VEGFR2
VEGFB_VEGFR1	VEGFB_VEGFR1	VEGF	VEGFB	FLT1					KEGG: hsa04370; PMID: 16633338	Secreted Signaling	VEGFB - VEGFR1
PGF_VEGFR1	PGF_VEGFR1	VEGF	PGF	FLT1					KEGG: hsa04370; PMID: 16633338	Secreted Signaling	PGF - VEGFR1
VEGFA_VEGFR1R2	VEGFA_VEGFR1R2	VEGF	VEGFA	FLT1_KDR			VEGF activation receptor		PMID: 16633338	Secreted Signaling	VEGFA - VEGFR1R2
IGF1_IGF1R	IGF1_IGF1R	IGF	IGF1	IGF1R		IGF antagonist			PMID: 14604834	Secreted Signaling	IGF1 - IGF1R
IGF2_IGF1R	IGF2_IGF1R	IGF	IGF2	IGF1R		IGF antagonist			PMID: 14604834	Secreted Signaling	IGF2 - IGF1R
IGF1_ITGA6_ITGB4	IGF1_ITGA6_ITGB4	IGF	IGF1	ITGA6_ITGB4		IGF antagonist			PMID: 28190785; PMID: 28873464	Secreted Signaling	IGF1 - (ITGA6+ITGB4)
IGF2_ITGA6_ITGB4	IGF2_ITGA6_ITGB4	IGF	IGF2	ITGA6_ITGB4		IGF antagonist			PMID: 28190785; PMID: 28873464	Secreted Signaling	IGF2 - (ITGA6+ITGB4)
CCL5_CCR1	CCL5_CCR1	CCL	CCL5	CCR1					KEGG: hsa04060	Secreted Signaling	CCL5 - CCR1
CCL3_CCR1	CCL3_CCR1	CCL	CCL3	CCR1					KEGG: hsa04060	Secreted Signaling	CCL3 - CCR1
CCL3L3_CCR1	CCL3L3_CCR1	CCL	CCL3L3	CCR1					KEGG: hsa04060	Secreted Signaling	CCL3L3 - CCR1
CCL8_CCR1	CCL8_CCR1	CCL	CCL8	CCR1					KEGG: hsa04060	Secreted Signaling	CCL8 - CCR1
CCL7_CCR1	CCL7_CCR1	CCL	CCL7	CCR1					KEGG: hsa04060	Secreted Signaling	CCL7 - CCR1
CCL13_CCR1	CCL13_CCR1	CCL	CCL13	CCR1					KEGG: hsa04060	Secreted Signaling	CCL13 - CCR1
CCL15_CCR1	CCL15_CCR1	CCL	CCL15	CCR1					KEGG: hsa04060	Secreted Signaling	CCL15 - CCR1
CCL16_CCR1	CCL16_CCR1	CCL	CCL16	CCR1					KEGG: hsa04060	Secreted Signaling	CCL16 - CCR1
CCL8_CCR2	CCL8_CCR2	CCL	CCL8	CCR2					KEGG: hsa04060	Secreted Signaling	CCL8 - CCR2
CCL7_CCR2	CCL7_CCR2	CCL	CCL7	CCR2					KEGG: hsa04060	Secreted Signaling	CCL7 - CCR2
CCL2_CCR2	CCL2_CCR2	CCL	CCL2	CCR2					KEGG: hsa04060	Secreted Signaling	CCL2 - CCR2
CCL4_CCR5	CCL4_CCR5	CCL	CCL4	CCR5					KEGG: hsa04060	Secreted Signaling	CCL4 - CCR5
CCL5_CCR5	CCL5_CCR5	CCL	CCL5	CCR5					KEGG: hsa04060	Secreted Signaling	CCL5 - CCR5
CCL3_CCR5	CCL3_CCR5	CCL	CCL3	CCR5					KEGG: hsa04060	Secreted Signaling	CCL3 - CCR5
CCL20_CCR6	CCL20_CCR6	CCL	CCL20	CCR6					KEGG: hsa04060	Secreted Signaling	CCL20 - CCR6
CCL19_CCR7	CCL19_CCR7	CCL	CCL19	CCR7					KEGG: hsa04060	Secreted Signaling	CCL19 - CCR7
CXCL1_CXCR2	CXCL1_CXCR2	CXCL	CXCL1	CXCR2					KEGG: hsa04060	Secreted Signaling	CXCL1 - CXCR2
CXCL2_CXCR2	CXCL2_CXCR2	CXCL	CXCL2	CXCR2					KEGG: hsa04060	Secreted Signaling	CXCL2 - CXCR2
CXCL3_CXCR2	CXCL3_CXCR2	CXCL	CXCL3	CXCR2					KEGG: hsa04060	Secreted Signaling	CXCL3 - CXCR2
CXCL5_CXCR2	CXCL5_CXCR2	CXCL	CXCL5	CXCR2					KEGG: hsa04060	Secreted Signaling	CXCL5 - CXCR2
CXCL8_CXCR2	CXCL8_CXCR2	CXCL	CXCL8	CXCR2					KEGG: hsa04060	Secreted Signaling	CXCL8 - CXCR2
CXCL9_CXCR3	CXCL9_CXCR3	CXCL	CXCL9	CXCR3					KEGG: hsa04060	Secreted Signaling	CXCL9 - CXCR3
CXCL10_CXCR3	CXCL10_CXCR3	CXCL	CXCL10	CXCR3					KEGG: hsa04060	Secreted Signaling	CXCL10 - CXCR3
CXCL11_CXCR3	CXCL11_CXCR3	CXCL	CXCL11	CXCR3					KEGG: hsa04060	Secreted Signaling	CXCL11 - CXCR3
CXCL13_CXCR3	CXCL13_CXCR3	CXCL	CXCL13	CXCR3					KEGG: hsa04060	Secreted Signaling	CXCL13 - CXCR3
CXCL12_CXCR4	CXCL12_CXCR4	CXCL	CXCL12	CXCR4					KEGG: hsa04060	Secreted Signaling	CXCL12 - CXCR4
CXCL16_CXCR6	CXCL16_CXCR6	CXCL	CXCL16	CXCR6					KEGG: hsa04060	Secreted Signaling	CXCL16 - CXCR6
MIF_CD74_CXCR4	MIF_CD74_CXCR4	MIF	MIF	CD74_CXCR4					PMID: 29637711; PMID: 24760155	Secreted Signaling	MIF - (CD74+CXCR4)
MIF_CD74_CD44	MIF_CD74_CD44	MIF	MIF	CD74_CD44					PMID: 29637711; PMID: 26175090	Secreted Signaling	MIF - (CD74+CD44)
MIF_CD74_CXCR2	MIF_CD74_CXCR2	MIF	MIF	CD74_CXCR2					PMID: 29637711; PMID: 26175090	Secreted Signaling	MIF - (CD74+CXCR2)
IL2_IL2RB_IL2RG	IL2_IL2RB_IL2RG	IL2	IL2	IL2RB_IL2RG					KEGG: hsa04060	Secreted Signaling	IL2 - (IL2RB+IL2RG)
IL4_IL4R_IL2RG	IL4_IL4R_IL2RG	IL2	IL4	IL4R_IL2RG					KEGG: hsa04060	Secreted Signaling	IL4 - (IL4R+IL2RG)
IL7_IL7R_IL2RG	IL7_IL7R_IL2RG	IL2	IL7	IL7R_IL2RG					KEGG: hsa04060	Secreted Signaling	IL7 - (IL7R+IL2RG)
IL15_IL15RA_IL2RB	IL15_IL15RA_IL2RB	IL2	IL15	IL15RA_IL2RB					KEGG: hsa04060	Secreted Signaling	IL15 - (IL15RA+IL2RB)
CSF2_CSF2RA_CSF2RB	CSF2_CSF2RA_CSF2RB	IL4	CSF2	CSF2RA_CSF2RB					KEGG: hsa04060	Secreted Signaling	CSF2 - (CSF2RA+CSF2RB)
IL4_IL4R_IL13RA1	IL4_IL4R_IL13RA1	IL4	IL4	IL4R_IL13RA1					KEGG: hsa04060	Secreted Signaling	IL4 - (IL4R+IL13RA1)
IL6_IL6R_IL6ST	IL6_IL6R_IL6ST	IL6	IL6	IL6R_IL6ST					KEGG: hsa04060	Secreted Signaling	IL6 - (IL6R+IL6ST)
EBI3_IL27RA_IL6ST	EBI3_IL27RA_IL6ST	IL12	IL27 complex	IL27RA_IL6ST					PMID: 25861977	Secreted Signaling	EBI3 - (IL27RA+IL6ST)
OSM_LIFR_IL6ST	OSM_LIFR_IL6ST	OSM	OSM	LIFR_IL6ST					KEGG: hsa04060	Secreted Signaling	OSM - (LIFR+IL6ST)
OSM_OSMR_IL6ST	OSM_OSMR_IL6ST	OSM	OSM	OSMR_IL6ST					KEGG: hsa04060	Secreted Signaling	OSM - (OSMR+IL6ST)
IL10_IL10RA_IL10RB	IL10_IL10RA_IL10RB	IL10	IL10	IL10RA_IL10RB					KEGG: hsa04060	Secreted Signaling	IL10 - (IL10RA+IL10RB)
IL1A_IL1R1_IL1RAP	IL1A_IL1R1_IL1RAP	IL1	IL1A	IL1R1_IL1RAP		IL antagonist			KEGG: hsa04060	Secreted Signaling	IL1A - (IL1R1+IL1RAP)
IL1B_IL1R1_IL1RAP	IL1B_IL1R1_IL1RAP	IL1	IL1B	IL1R1_IL1RAP		IL antagonist			KEGG: hsa04060	Secreted Signaling	IL1B - (IL1R1+IL1RAP)
IL1A_IL1R2	IL1A_IL1R2	IL1	IL1A	IL1R2					KEGG: hsa04060	Secreted Signaling	IL1A - IL1R2
IL1B_IL1R2	IL1B_IL1R2	IL1	IL1B	IL1R2					KEGG: hsa04060	Secreted Signaling	IL1B - IL1R2
IL18_IL18R1_IL18RAP	IL18_IL18R1_IL18RAP	IL1	IL18	IL18R1_IL18RAP					KEGG: hsa04060	Secreted Signaling	IL18 - (IL18R1+IL18RAP)
IL33_IL1RL1_IL1RAP	IL33_IL1RL1_IL1RAP	IL1	IL33	IL1RL1_IL1RAP					KEGG: hsa04060	Secreted Signaling	IL33 - (IL1RL1+IL1RAP)
CSF1_CSF1R	CSF1_CSF1R	CSF	CSF1	CSF1R					KEGG: hsa04060	Secreted Signaling	CSF1 - CSF1R
CSF3_CSF3R	CSF3_CSF3R	CSF3	CSF3	CSF3R					KEGG: hsa04060	Secreted Signaling	CSF3 - CSF3R
IFNG_IFNGR1_IFNGR2	IFNG_IFNGR1_IFNGR2	IFN-II	IFNG	IFNGR1_IFNGR2					KEGG: hsa04060	Secreted Signaling	IFNG - (IFNGR1+IFNGR2)
TNF_TNFRSF1A	TNF_TNFRSF1A	TNF	TNF	TNFRSF1A					KEGG: hsa04060	Secreted Signaling	TNF - TNFRSF1A
TNF_TNFRSF1B	TNF_TNFRSF1B	TNF	TNF	TNFRSF1B					KEGG: hsa04060	Secreted Signaling	TNF - TNFRSF1B
LTA_LTB_LTBR	LTA_LTB_LTBR	LT	LTa1b2	LTBR					PMID: 24248355	Secreted Signaling	LTA - (LTB+LTBR)
TNFSF14_LTBR	TNFSF14_LTBR	LIGHT	TNFSF14	LTBR					KEGG: hsa04060	Secreted Signaling	TNFSF14 - LTBR
TNFSF14_TNFRSF14	TNFSF14_TNFRSF14	LIGHT	TNFSF14	TNFRSF14					KEGG: hsa04060	Secreted Signaling	TNFSF14 - TNFRSF14
FASL_FAS	FASL_FAS	FASLG	FASLG	FAS					KEGG: hsa04060	Secreted Signaling	FASL - FAS
TNFSF15_TNFRSF25	TNFSF15_TNFRSF25	VEGI	TNFSF15	TNFRSF25					KEGG: hsa04060	Secreted Signaling	TNFSF15 - TNFRSF25
TNFSF12_TNFRSF12A	TNFSF12_TNFRSF12A	TWEAK	TNFSF12	TNFRSF12A					KEGG: hsa04060	Secreted Signaling	TNFSF12 - TNFRSF12A
CD70_CD27	CD70_CD27	CD70	CD70	CD27					KEGG: hsa04060	Secreted Signaling	CD70 - CD27
TNFSF9_TNFRSF9	TNFSF9_TNFRSF9	CD137	TNFSF9	TNFRSF9					KEGG: hsa04060	Secreted Signaling	TNFSF9 - TNFRSF9
TNFSF4_TNFRSF4	TNFSF4_TNFRSF4	OX40	TNFSF4	TNFRSF4					KEGG: hsa04060	Secreted Signaling	TNFSF4 - TNFRSF4
CD40LG_ITGA5_ITGB1	CD40LG_ITGA5_ITGB1	CD40	CD40LG	ITGA5_ITGB1					PMID: 28676852	Secreted Signaling	CD40LG - (ITGA5+ITGB1)
CD40LG_ITGAM_ITGB2	CD40LG_ITGAM_ITGB2	CD40	CD40LG	ITGAM_ITGB2					PMID: 28676852	Secreted Signaling	CD40LG - (ITGAM+ITGB2)
SPP1_CD44	SPP1_CD44	SPP1	SPP1	CD44					PMID: 21907263	Secreted Signaling	SPP1 - CD44
SPP1_ITGAV_ITGB1	SPP1_ITGAV_ITGB1	SPP1	SPP1	ITGAV_ITGB1					PMID: 21907263	Secreted Signaling	SPP1 - (ITGAV+ITGB1)
SPP1_ITGAV_ITGB5	SPP1_ITGAV_ITGB5	SPP1	SPP1	ITGAV_ITGB5					PMID: 21907263	Secreted Signaling	SPP1 - (ITGAV+ITGB5)
SPP1_ITGA4_ITGB1	SPP1_ITGA4_ITGB1	SPP1	SPP1	ITGA4_ITGB1					PMID: 21907263	Secreted Signaling	SPP1 - (ITGA4+ITGB1)
SPP1_ITGA9_ITGB1	SPP1_ITGA9_ITGB1	SPP1	SPP1	ITGA9_ITGB1					PMID: 21907263	Secreted Signaling	SPP1 - (ITGA9+ITGB1)
SPP1_ITGA5_ITGB1	SPP1_ITGA5_ITGB1	SPP1	SPP1	ITGA5_ITGB1					PMID: 21907263	Secreted Signaling	SPP1 - (ITGA5+ITGB1)
RETN_TLR4	RETN_TLR4	RESISTIN	RETN	TLR4					PMID: 30809105	Secreted Signaling	RETN - TLR4
NAMPT_INSR	NAMPT_INSR	VISFATIN	NAMPT	INSR					PMID: 28490838	Secreted Signaling	NAMPT - INSR
NAMPT_ITGA5_ITGB1	NAMPT_ITGA5_ITGB1	VISFATIN	NAMPT	ITGA5_ITGB1					PMID: 28490838	Secreted Signaling	NAMPT - (ITGA5+ITGB1)
ANGPTL4_ITGA5_ITGB1	ANGPTL4_ITGA5_ITGB1	ANGPTL	ANGPTL4	ITGA5_ITGB1					PMID: 30049845	Secreted Signaling	ANGPTL4 - (ITGA5+ITGB1)
ANGPTL4_CDH5	ANGPTL4_CDH5	ANGPTL	ANGPTL4	CDH5					PMID: 30049845	Secreted Signaling	ANGPTL4 - CDH5
ANGPTL4_SDC1	ANGPTL4_SDC1	ANGPTL	ANGPTL4	SDC1					PMID: 29017031	Secreted Signaling	ANGPTL4 - SDC1
ANGPTL4_SDC2	ANGPTL4_SDC2	ANGPTL	ANGPTL4	SDC2					PMID: 29017031	Secreted Signaling	ANGPTL4 - SDC2
ANGPTL4_SDC3	ANGPTL4_SDC3	ANGPTL	ANGPTL4	SDC3					PMID: 29017031	Secreted Signaling	ANGPTL4 - SDC3
ANGPTL4_SDC4	ANGPTL4_SDC4	ANGPTL	ANGPTL4	SDC4					PMID: 29017031	Secreted Signaling	ANGPTL4 - SDC4
MDK_SDC1	MDK_SDC1	MK	MDK	SDC1					PMID: 28356350	Secreted Signaling	MDK - SDC1
MDK_SDC2	MDK_SDC2	MK	MDK	SDC2					PMID: 28356350	Secreted Signaling	MDK - SDC2
MDK_SDC4	MDK_SDC4	MK	MDK	SDC4					PMID: 28356350	Secreted Signaling	MDK - SDC4
MDK_ITGA4_ITGB1	MDK_ITGA4_ITGB1	MK	MDK	ITGA4_ITGB1					PMID: 28356350	Secreted Signaling	MDK - (ITGA4+ITGB1)
MDK_ITGA6_ITGB1	MDK_ITGA6_ITGB1	MK	MDK	ITGA6_ITGB1					PMID: 28356350	Secreted Signaling	MDK - (ITGA6+ITGB1)
MDK_LRP1	MDK_LRP1	MK	MDK	LRP1					PMID: 28356350	Secreted Signaling	MDK - LRP1
MDK_NCL	MDK_NCL	MK	MDK	NCL					PMID: 28356350	Secreted Signaling	MDK - NCL
AGT_AGTR1B	AGT_AGTR1B	AGT	AGT	AGTR1					KEGG: hsa04080	Secreted Signaling	AGT - AGTR1B
KNG1_BDKRB2	KNG1_BDKRB2	BRADYKININ	KNG1	BDKRB2					KEGG: hsa04080	Secreted Signaling	KNG1 - BDKRB2
C3_C3AR1	C3_C3AR1	COMPLEMENT	C3	C3AR1					KEGG: hsa04080	Secreted Signaling	C3 - C3AR1
C3_ITGAM_ITGB2	C3_ITGAM_ITGB2	COMPLEMENT	C3	ITGAM_ITGB2					PMID: 16234578	Secreted Signaling	C3 - (ITGAM+ITGB2)
C3_ITGAX_ITGB2	C3_ITGAX_ITGB2	COMPLEMENT	C3	ITGAX_ITGB2					PMID: 16234578	Secreted Signaling	C3 - (ITGAX+ITGB2)
HC_C5AR1	HC_C5AR1	COMPLEMENT	C5	C5AR1					KEGG: hsa04080	Secreted Signaling	HC - C5AR1
GAL_GALR2	GAL_GALR2	GALANIN	GAL	GALR2					KEGG: hsa04080	Secreted Signaling	GAL - GALR2
POMC_OPRL1	POMC_OPRL1	OPIOID	POMC	OPRL1					KEGG: hsa04080	Secreted Signaling	POMC - OPRL1
PRSS3_F2R	PRSS3_F2R	PARs	PRSS3	F2R					KEGG: hsa04080	Secreted Signaling	PRSS3 - F2R
F2_F2R	F2_F2R	PARs	F2	F2R					KEGG: hsa04080	Secreted Signaling	F2 - F2R
PLG_F2R	PLG_F2R	PARs	PLG	F2R					KEGG: hsa04080	Secreted Signaling	PLG - F2RL3
GZMA_F2R	GZMA_F2R	PARs	GZMA	F2R					KEGG: hsa04080	Secreted Signaling	GZMA - F2R
PRSS3_F2RL2	PRSS3_F2RL2	PARs	PRSS3	F2RL2					KEGG: hsa04080	Secreted Signaling	PRSS3 - F2RL2
F2_F2RL2	F2_F2RL2	PARs	F2	F2RL2					KEGG: hsa04080	Secreted Signaling	F2 - F2RL2
PLG_F2RL2	PLG_F2RL2	PARs	PLG	F2RL2					KEGG: hsa04080	Secreted Signaling	PLG - F2RL2
GZMA_F2RL2	GZMA_F2RL2	PARs	GZMA	F2RL2					KEGG: hsa04080	Secreted Signaling	GZMA - F2RL2
PRSS3_PARD3	PRSS3_PARD3	PARs	PRSS3	PARD3					KEGG: hsa04080	Secreted Signaling	PRSS3 - PARD3
F2_PARD3	F2_PARD3	PARs	F2	PARD3					KEGG: hsa04080	Secreted Signaling	F2 - PARD3
GZMA_PARD3	GZMA_PARD3	PARs	GZMA	PARD3					KEGG: hsa04080	Secreted Signaling	GZMA - PARD3
PLG_PARD3	PLG_PARD3	PARs	PLG	PARD3					KEGG: hsa04080	Secreted Signaling	PLG - PARD3
FLT3L_FLT3	FLT3L_FLT3	FLT3	FLT3LG	FLT3					PMID: 25992210	Secreted Signaling	FLT3L - FLT3
HGF_MET	HGF_MET	HGF	HGF	MET					PMID: 28475121	Secreted Signaling	HGF - MET
SEMA3C_NRP1_PLXNA1	SEMA3C_NRP1_PLXNA1	SEMA3	SEMA3C	NRP1_PLXNA1					PMID: 27533782	Secreted Signaling	SEMA3C - (NRP1+PLXNA1)
SEMA3C_NRP1_PLXNA3	SEMA3C_NRP1_PLXNA3	SEMA3	SEMA3C	NRP1_PLXNA3					PMID: 27533782	Secreted Signaling	SEMA3C - (NRP1+PLXNA3)
SEMA3C_NRP1_PLXNA4	SEMA3C_NRP1_PLXNA4	SEMA3	SEMA3C	NRP1_PLXNA4					PMID: 27533782	Secreted Signaling	SEMA3C - (NRP1+PLXNA4)
SEMA3C_NRP2_PLXNA1	SEMA3C_NRP2_PLXNA1	SEMA3	SEMA3C	NRP2_PLXNA1					PMID: 27533782	Secreted Signaling	SEMA3C - (NRP2+PLXNA1)
SEMA3C_NRP2_PLXNA3	SEMA3C_NRP2_PLXNA3	SEMA3	SEMA3C	NRP2_PLXNA3					PMID: 27533782	Secreted Signaling	SEMA3C - (NRP2+PLXNA3)
SEMA3C_NRP2_PLXNA4	SEMA3C_NRP2_PLXNA4	SEMA3	SEMA3C	NRP2_PLXNA4					PMID: 27533782	Secreted Signaling	SEMA3C - (NRP2+PLXNA4)
SEMA3C_NRP1_NRP2	SEMA3C_NRP1_NRP2	SEMA3	SEMA3C	NRP1_NRP2					PMID: 27533782	Secreted Signaling	SEMA3C - (NRP1+NRP2)
SEMA3C_PLXND1	SEMA3C_PLXND1	SEMA3	SEMA3C	PLXND1					PMID: 27533782	Secreted Signaling	SEMA3C - PLXND1
ANXA1_FPR2	ANXA1_FPR2	ANNEXIN	ANXA1	FPR2					PMID: 23230437	Secreted Signaling	ANXA1 - FPR2
ANXA1_FPR1	ANXA1_FPR1	ANNEXIN	ANXA1	FPR1					PMID: 23230437	Secreted Signaling	ANXA1 - FPR1
GAS6_AXL	GAS6_AXL	GAS	GAS6	AXL					PMID: 27801848	Secreted Signaling	GAS6 - AXL
GAS6_MERTK	GAS6_MERTK	GAS	GAS6	MERTK					PMID: 27801848	Secreted Signaling	GAS6 - MERTK
GRN_SORT1	GRN_SORT1	GRN	GRN	SORT1					PMID: 29555433	Secreted Signaling	GRN - SORT1
LGALS9_CD45	LGALS9_CD45	GALECTIN	LGALS9	PTPRC					PMID: 30120235	Secreted Signaling	LGALS9 - CD45
PROS1_AXL	PROS1_AXL	PROS	PROS1	AXL					PMID: 29531161	Secreted Signaling	PROS1 - AXL
RARRES2_CMKLR1	RARRES2_CMKLR1	CHEMERIN	RARRES2	CMKLR1					PMID: 24671882	Secreted Signaling	RARRES2 - CMKLR1
SAA1_FPR2	SAA1_FPR2	SAA	SAA1	FPR2					PMID: 22610094	Secreted Signaling	SAA1 - FPR2
BTLA_TNFRSF14	BTLA_TNFRSF14	BTLA	BTLA	TNFRSF14					PMID: 21941365	Secreted Signaling	BTLA - TNFRSF14
LGALS9_HAVCR2	LGALS9_HAVCR2	GALECTIN	LGALS9	HAVCR2					PMID: 27192565	Secreted Signaling	LGALS9 - HAVCR2
LGALS9_CD44	LGALS9_CD44	GALECTIN	LGALS9	CD44					PMID: 25065622	Secreted Signaling	LGALS9 - CD44
COL1A2_ITGA1_ITGB1	COL1A2_ITGA1_ITGB1	COLLAGEN	COL1A2	ITGA1_ITGB1					KEGG: hsa04512	ECM-Receptor	COL1A2 - (ITGA1+ITGB1)
COL4A1_ITGA1_ITGB1	COL4A1_ITGA1_ITGB1	COLLAGEN	COL4A1	ITGA1_ITGB1					KEGG: hsa04512	ECM-Receptor	COL4A1 - (ITGA1+ITGB1)
COL4A2_ITGA1_ITGB1	COL4A2_ITGA1_ITGB1	COLLAGEN	COL4A2	ITGA1_ITGB1					KEGG: hsa04512	ECM-Receptor	COL4A2 - (ITGA1+ITGB1)
COL6A2_ITGA1_ITGB1	COL6A2_ITGA1_ITGB1	COLLAGEN	COL6A2	ITGA1_ITGB1					KEGG: hsa04512	ECM-Receptor	COL6A2 - (ITGA1+ITGB1)
COL9A2_ITGA1_ITGB1	COL9A2_ITGA1_ITGB1	COLLAGEN	COL9A2	ITGA1_ITGB1					KEGG: hsa04512	ECM-Receptor	COL9A2 - (ITGA1+ITGB1)
COL1A2_ITGA2_ITGB1	COL1A2_ITGA2_ITGB1	COLLAGEN	COL1A2	ITGA2_ITGB1					KEGG: hsa04512	ECM-Receptor	COL1A2 - (ITGA2+ITGB1)
COL4A1_ITGA2_ITGB1	COL4A1_ITGA2_ITGB1	COLLAGEN	COL4A1	ITGA2_ITGB1					KEGG: hsa04512	ECM-Receptor	COL4A1 - (ITGA2+ITGB1)
COL4A2_ITGA2_ITGB1	COL4A2_ITGA2_ITGB1	COLLAGEN	COL4A2	ITGA2_ITGB1					KEGG: hsa04512	ECM-Receptor	COL4A2 - (ITGA2+ITGB1)
COL6A2_ITGA2_ITGB1	COL6A2_ITGA2_ITGB1	COLLAGEN	COL6A2	ITGA2_ITGB1					KEGG: hsa04512	ECM-Receptor	COL6A2 - (ITGA2+ITGB1)
COL9A2_ITGA2_ITGB1	COL9A2_ITGA2_ITGB1	COLLAGEN	COL9A2	ITGA2_ITGB1					KEGG: hsa04512	ECM-Receptor	COL9A2 - (ITGA2+ITGB1)
FN1_ITGA4_ITGB1	FN1_ITGA4_ITGB1	FN1	FN1	ITGA4_ITGB1					KEGG: hsa04512	ECM-Receptor	FN1 - (ITGA4+ITGB1)
FN1_ITGA5_ITGB1	FN1_ITGA5_ITGB1	FN1	FN1	ITGA5_ITGB1					KEGG: hsa04512	ECM-Receptor	FN1 - (ITGA5+ITGB1)
LAMB3_ITGA1_ITGB1	LAMB3_ITGA1_ITGB1	LAMININ	LAMB3	ITGA1_ITGB1					KEGG: hsa04512	ECM-Receptor	LAMB3 - (ITGA1+ITGB1)
LAMB3_ITGA2_ITGB1	LAMB3_ITGA2_ITGB1	LAMININ	LAMB3	ITGA2_ITGB1					KEGG: hsa04512	ECM-Receptor	LAMB3 - (ITGA2+ITGB1)
LAMB3_ITGA6_ITGB1	LAMB3_ITGA6_ITGB1	LAMININ	LAMB3	ITGA6_ITGB1					KEGG: hsa04512	ECM-Receptor	LAMB3 - (ITGA6+ITGB1)
COL1A2_ITGA9_ITGB1	COL1A2_ITGA9_ITGB1	COLLAGEN	COL1A2	ITGA9_ITGB1					KEGG: hsa04512	ECM-Receptor	COL1A2 - (ITGA9+ITGB1)
COL4A1_ITGA9_ITGB1	COL4A1_ITGA9_ITGB1	COLLAGEN	COL4A1	ITGA9_ITGB1					KEGG: hsa04512	ECM-Receptor	COL4A1 - (ITGA9+ITGB1)
COL4A2_ITGA9_ITGB1	COL4A2_ITGA9_ITGB1	COLLAGEN	COL4A2	ITGA9_ITGB1					KEGG: hsa04512	ECM-Receptor	COL4A2 - (ITGA9+ITGB1)
COL6A2_ITGA9_ITGB1	COL6A2_ITGA9_ITGB1	COLLAGEN	COL6A2	ITGA9_ITGB1					KEGG: hsa04512	ECM-Receptor	COL6A2 - (ITGA9+ITGB1)
COL9A2_ITGA9_ITGB1	COL9A2_ITGA9_ITGB1	COLLAGEN	COL9A2	ITGA9_ITGB1					KEGG: hsa04512	ECM-Receptor	COL9A2 - (ITGA9+ITGB1)
LAMB3_ITGA9_ITGB1	LAMB3_ITGA9_ITGB1	LAMININ	LAMB3	ITGA9_ITGB1					KEGG: hsa04512	ECM-Receptor	LAMB3 - (ITGA9+ITGB1)
FN1_ITGAV_ITGB1	FN1_ITGAV_ITGB1	FN1	FN1	ITGAV_ITGB1					KEGG: hsa04512	ECM-Receptor	FN1 - (ITGAV+ITGB1)
VTN_ITGAV_ITGB1	VTN_ITGAV_ITGB1	VTN	VTN	ITGAV_ITGB1					KEGG: hsa04512	ECM-Receptor	VTN - (ITGAV+ITGB1)
FN1_ITGA4_ITGB7	FN1_ITGA4_ITGB7	FN1	FN1	ITGA4_ITGB7					KEGG: hsa04512	ECM-Receptor	FN1 - (ITGA4+ITGB7)
VTN_ITGAV_ITGB5	VTN_ITGAV_ITGB5	VTN	VTN	ITGAV_ITGB5					KEGG: hsa04512	ECM-Receptor	VTN - (ITGAV+ITGB5)
VTN_ITGAV_ITGB8	VTN_ITGAV_ITGB8	VTN	VTN	ITGAV_ITGB8					KEGG: hsa04512	ECM-Receptor	VTN - (ITGAV+ITGB8)
FN1_ITGAV_ITGB8	FN1_ITGAV_ITGB8	FN1	FN1	ITGAV_ITGB8					KEGG: hsa04512	ECM-Receptor	FN1 - (ITGAV+ITGB8)
LAMB3_ITGAV_ITGB8	LAMB3_ITGAV_ITGB8	LAMININ	LAMB3	ITGAV_ITGB8					KEGG: hsa04512	ECM-Receptor	LAMB3 - (ITGAV+ITGB8)
COL1A2_ITGAV_ITGB8	COL1A2_ITGAV_ITGB8	COLLAGEN	COL1A2	ITGAV_ITGB8					KEGG: hsa04512	ECM-Receptor	COL1A2 - (ITGAV+ITGB8)
COL4A1_ITGAV_ITGB8	COL4A1_ITGAV_ITGB8	COLLAGEN	COL4A1	ITGAV_ITGB8					KEGG: hsa04512	ECM-Receptor	COL4A1 - (ITGAV+ITGB8)
COL4A2_ITGAV_ITGB8	COL4A2_ITGAV_ITGB8	COLLAGEN	COL4A2	ITGAV_ITGB8					KEGG: hsa04512	ECM-Receptor	COL4A2 - (ITGAV+ITGB8)
COL6A2_ITGAV_ITGB8	COL6A2_ITGAV_ITGB8	COLLAGEN	COL6A2	ITGAV_ITGB8					KEGG: hsa04512	ECM-Receptor	COL6A2 - (ITGAV+ITGB8)
COL9A2_ITGAV_ITGB8	COL9A2_ITGAV_ITGB8	COLLAGEN	COL9A2	ITGAV_ITGB8					KEGG: hsa04512	ECM-Receptor	COL9A2 - (ITGAV+ITGB8)
LAMB3_ITGA6_ITGB4	LAMB3_ITGA6_ITGB4	LAMININ	LAMB3	ITGA6_ITGB4					KEGG: hsa04512	ECM-Receptor	LAMB3 - (ITGA6+ITGB4)
FN1_CD44	FN1_CD44	FN1	FN1	CD44					KEGG: hsa04512	ECM-Receptor	FN1 - CD44
COL1A2_CD44	COL1A2_CD44	COLLAGEN	COL1A2	CD44					KEGG: hsa04512	ECM-Receptor	COL1A2 - CD44
COL4A1_CD44	COL4A1_CD44	COLLAGEN	COL4A1	CD44					KEGG: hsa04512	ECM-Receptor	COL4A1 - CD44
COL4A2_CD44	COL4A2_CD44	COLLAGEN	COL4A2	CD44					KEGG: hsa04512	ECM-Receptor	COL4A2 - CD44
COL6A2_CD44	COL6A2_CD44	COLLAGEN	COL6A2	CD44					KEGG: hsa04512	ECM-Receptor	COL6A2 - CD44
COL9A2_CD44	COL9A2_CD44	COLLAGEN	COL9A2	CD44					KEGG: hsa04512	ECM-Receptor	COL9A2 - CD44
LAMB3_CD44	LAMB3_CD44	LAMININ	LAMB3	CD44					KEGG: hsa04512	ECM-Receptor	LAMB3 - CD44
COL1A2_SDC1	COL1A2_SDC1	COLLAGEN	COL1A2	SDC1					KEGG: hsa04512	ECM-Receptor	COL1A2 - SDC1
COL4A1_SDC1	COL4A1_SDC1	COLLAGEN	COL4A1	SDC1					KEGG: hsa04512	ECM-Receptor	COL4A1 - SDC1
COL4A2_SDC1	COL4A2_SDC1	COLLAGEN	COL4A2	SDC1					KEGG: hsa04512	ECM-Receptor	COL4A2 - SDC1
COL6A2_SDC1	COL6A2_SDC1	COLLAGEN	COL6A2	SDC1					KEGG: hsa04512	ECM-Receptor	COL6A2 - SDC1
COL9A2_SDC1	COL9A2_SDC1	COLLAGEN	COL9A2	SDC1					KEGG: hsa04512	ECM-Receptor	COL9A2 - SDC1
FN1_SDC1	FN1_SDC1	FN1	FN1	SDC1					KEGG: hsa04512	ECM-Receptor	FN1 - SDC1
THBS1_SDC1	THBS1_SDC1	THBS	THBS1	SDC1					KEGG: hsa04512	ECM-Receptor	THBS1 - SDC1
THBS3_SDC1	THBS3_SDC1	THBS	THBS3	SDC1					KEGG: hsa04512	ECM-Receptor	THBS3 - SDC1
COL1A2_SDC4	COL1A2_SDC4	COLLAGEN	COL1A2	SDC4					KEGG: hsa04512	ECM-Receptor	COL1A2 - SDC4
COL4A1_SDC4	COL4A1_SDC4	COLLAGEN	COL4A1	SDC4					KEGG: hsa04512	ECM-Receptor	COL4A1 - SDC4
COL4A2_SDC4	COL4A2_SDC4	COLLAGEN	COL4A2	SDC4					KEGG: hsa04512	ECM-Receptor	COL4A2 - SDC4
COL6A2_SDC4	COL6A2_SDC4	COLLAGEN	COL6A2	SDC4					KEGG: hsa04512	ECM-Receptor	COL6A2 - SDC4
COL9A2_SDC4	COL9A2_SDC4	COLLAGEN	COL9A2	SDC4					KEGG: hsa04512	ECM-Receptor	COL9A2 - SDC4
FN1_SDC4	FN1_SDC4	FN1	FN1	SDC4					KEGG: hsa04512	ECM-Receptor	FN1 - SDC4
THBS1_SDC4	THBS1_SDC4	THBS	THBS1	SDC4					KEGG: hsa04512	ECM-Receptor	THBS1 - SDC4
THBS3_SDC4	THBS3_SDC4	THBS	THBS3	SDC4					KEGG: hsa04512	ECM-Receptor	THBS3 - SDC4
THBS1_CD36	THBS1_CD36	THBS	THBS1	CD36					KEGG: hsa04512	ECM-Receptor	THBS1 - CD36
THBS3_CD36	THBS3_CD36	THBS	THBS3	CD36					KEGG: hsa04512	ECM-Receptor	THBS3 - CD36
THBS1_CD47	THBS1_CD47	THBS	THBS1	CD47					KEGG: hsa04512	ECM-Receptor	THBS1 - CD47
THBS3_CD47	THBS3_CD47	THBS	THBS3	CD47					KEGG: hsa04512	ECM-Receptor	THBS3 - CD47
AGRN_DAG1	AGRN_DAG1	AGRN	AGRN	DAG1					KEGG: hsa04512	ECM-Receptor	AGRN - DAG1
HSPG2_DAG1	HSPG2_DAG1	HSPG	HSPG2	DAG1					KEGG: hsa04512	ECM-Receptor	HSPG2 - DAG1
LAMB3_DAG1	LAMB3_DAG1	LAMININ	LAMB3	DAG1					KEGG: hsa04512	ECM-Receptor	LAMB3 - DAG1
ADGRE5_CD55	ADGRE5_CD55	ADGRE5	ADGRE5	CD55					PMID: 11297558	Cell-Cell Contact	ADGRE5 - CD55
ALCAM_CD6	ALCAM_CD6	ALCAM	ALCAM	CD6					KEGG: hsa04514	Cell-Cell Contact	ALCAM - CD6
ANXA1_FPR2_LXA4	ANXA1_FPR2_LXA4	ANXA1	ANXA1	FPR2_LXA4					PMID: 22610094	Cell-Cell Contact	ANXA1 - (FPR2+LXA4)
APP_CD74	APP_CD74	APP	APP	CD74					PMID: 19849849	Cell-Cell Contact	APP - CD74
CADM1_CADM1	CADM1_CADM1	CADM	CADM1	CADM1					PMID: 24503895	Cell-Cell Contact	CADM1 - CADM1
CD22_PTPRC	CD22_PTPRC	CD22	CD22	PTPRC					KEGG: hsa04514	Cell-Cell Contact	CD22 - PTPRC
CD226_PVR	CD226_PVR	CD226	CD226	PVR					PMID: 24440149	Cell-Cell Contact	CD226 - PVR
FCER2A_ITGAM_ITGB2	FCER2A_ITGAM_ITGB2	CD23	FCER2	ITGAM_ITGB2					PMID: 7621072	Cell-Cell Contact	FCER2A - (ITGAM+ITGB2)
FCER2A_ITGAX_ITGB2	FCER2A_ITGAX_ITGB2	CD23	FCER2	ITGAX_ITGB2					PMID: 7621072	Cell-Cell Contact	FCER2A - (ITGAX+ITGB2)
ENTPD1_TMIGD3	ENTPD1_TMIGD3	CD39	ENTPD1	TMIGD3					PMID: 21677139	Cell-Cell Contact	ENTPD1 - TMIGD3
CD40LG_CD40	CD40LG_CD40	CD40	CD40LG	CD40					KEGG: hsa04514	Cell-Cell Contact	CD40LG - CD40
PTPRC_CD22	PTPRC_CD22	CD45	PTPRC	CD22					PMID: 12115612	Cell-Cell Contact	PTPRC - CD22
PTPRC_MRC1	PTPRC_MRC1	CD45	PTPRC	MRC1					PMID: 27601670; PMID: 10575006	Cell-Cell Contact	PTPRC - MRC1
CD46_JAG1	CD46_JAG1	CD46	CD46	JAG1					PMID: 23086448	Cell-Cell Contact	CD46 - JAG1
CD48_CD244A	CD48_CD244A	CD48	CD48	CD244					PMID: 26697006	Cell-Cell Contact	CD48 - CD244A
CD6_ALCAM	CD6_ALCAM	CD6	CD6	ALCAM					PMID: 23602662	Cell-Cell Contact	CD6 - ALCAM
CD80_CD274	CD80_CD274	CD80	CD80	CD274					PMID: 17629517; PMID: 18585785	Cell-Cell Contact	CD80 - CD274
CD80_CD28	CD80_CD28	CD80	CD80	CD28					PMID: 23954143	Cell-Cell Contact	CD80 - CD28
CD80_CTLA4	CD80_CTLA4	CD80	CD80	CTLA4					PMID: 23954143	Cell-Cell Contact	CD80 - CTLA4
CD86_CD28	CD86_CD28	CD86	CD86	CD28					PMID: 23954143	Cell-Cell Contact	CD86 - CD28
CD86_CTLA4	CD86_CTLA4	CD86	CD86	CTLA4					PMID: 23954143	Cell-Cell Contact	CD86 - CTLA4
CD96_PVR	CD96_PVR	CD96	CD96	PVR					PMID: 15034010	Cell-Cell Contact	CD96 - PVR
CD99_PILRA	CD99_PILRA	CD99	CD99	PILRA					PMID: 18234675	Cell-Cell Contact	CD99 - PILRA
CD99_CD99	CD99_CD99	CD99	CD99	CD99					KEGG: hsa04514	Cell-Cell Contact	CD99 - CD99
CD99_CD99L2	CD99_CD99L2	CD99	CD99	CD99L2					KEGG: hsa04514	Cell-Cell Contact	CD99 - CD99L2
CDH2_CDH2	CDH2_CDH2	CDH	CDH2	CDH2					KEGG: hsa04514	Cell-Cell Contact	CDH2 - CDH2
CDH5_CDH5	CDH5_CDH5	CDH5	CDH5	CDH5					KEGG: hsa04514	Cell-Cell Contact	CDH5 - CDH5
CLEC2D_KLRB1	CLEC2D_KLRB1	CLEC	CLEC2D	KLRB1					PMID: 24223577	Cell-Cell Contact	CLEC2D - KLRB1
CLEC2B_KLRB1	CLEC2B_KLRB1	CLEC	CLEC2B	KLRB1					PMID: 24223577	Cell-Cell Contact	CLEC2B - KLRB1
CLEC2C_KLRB1	CLEC2C_KLRB1	CLEC	CD69	KLRB1					PMID: 24223577	Cell-Cell Contact	CLEC2C - KLRB1
DSC2_DSG2	DSC2_DSG2	DESMOSOME	DSC2	DSG2					PMID: 27298358	Cell-Cell Contact	DSC2 - DSG2
ESAM_ESAM	ESAM_ESAM	ESAM	ESAM	ESAM					KEGG: hsa04514; PMID: 11279107	Cell-Cell Contact	ESAM - ESAM
ICAM1_ITGAX_ITGB2	ICAM1_ITGAX_ITGB2	ICAM	ICAM1	ITGAX_ITGB2					PMID: 16252253	Cell-Cell Contact	ICAM1 - (ITGAX+ITGB2)
ICAM1_ITGAL_ITGB2	ICAM1_ITGAL_ITGB2	ICAM	ICAM1	ITGAL_ITGB2					KEGG: hsa04514	Cell-Cell Contact	ICAM1 - (ITGAL+ITGB2)
ICAM1_ITGAM_ITGB2	ICAM1_ITGAM_ITGB2	ICAM	ICAM1	ITGAM_ITGB2					KEGG: hsa04514	Cell-Cell Contact	ICAM1 - (ITGAM+ITGB2)
ICAM1_ITGAL	ICAM1_ITGAL	ICAM	ICAM1	ITGAL					PMID: 23602662	Cell-Cell Contact	ICAM1 - ITGAL
ICAM1_SPN	ICAM1_SPN	ICAM	ICAM1	SPN					PMID: 1683685	Cell-Cell Contact	ICAM1 - SPN
ICAM5_CD209	ICAM5_CD209	ICAM	ICAM5	CD209					PMID: 15795245	Cell-Cell Contact	ICAM5 - CD209
ICOSL_ICOS	ICOSL_ICOS	ICOS	ICOSLG	ICOS					PMID: 23954143	Cell-Cell Contact	ICOSL - ICOS
ICOSL_CD28	ICOSL_CD28	ICOS	ICOSLG	CD28					KEGG: hsa04514	Cell-Cell Contact	ICOSL - CD28
ICOSL_CTLA4	ICOSL_CTLA4	ICOS	ICOSLG	CTLA4					KEGG: hsa04514	Cell-Cell Contact	ICOSL - CTLA4
ITGB2_CD226	ITGB2_CD226	ITGB2	ITGB2	CD226					KEGG: hsa04514	Cell-Cell Contact	ITGB2 - CD226
ITGB2_ICAM1	ITGB2_ICAM1	ITGB2	ITGB2	ICAM1					KEGG: hsa04514	Cell-Cell Contact	ITGB2 - ICAM1
LCK_CD8A_CD8B1	LCK_CD8A_CD8B1	LCK	LCK	CD8 receptor					PMID: 25427562	Cell-Cell Contact	LCK - (CD8A+CD8B1)
HLA-A_CD8A	HLA-A_CD8A	MHC-I	HLA-A	CD8A					KEGG: hsa04514	Cell-Cell Contact	HLA-A - CD8A
HLA-B_CD8A	HLA-B_CD8A	MHC-I	HLA-B	CD8A					KEGG: hsa04514	Cell-Cell Contact	HLA-B - CD8A
HLA-C_CD8A	HLA-C_CD8A	MHC-I	HLA-C	CD8A					KEGG: hsa04514	Cell-Cell Contact	HLA-C - CD8A
HLA-E_CD8A	HLA-E_CD8A	MHC-I	HLA-E	CD8A					KEGG: hsa04514	Cell-Cell Contact	HLA-E - CD8A
HLA-F_CD8A	HLA-F_CD8A	MHC-I	HLA-F	CD8A					KEGG: hsa04514	Cell-Cell Contact	HLA-F - CD8A
HLA-A_CD8B	HLA-A_CD8B	MHC-I	HLA-A	CD8B					KEGG: hsa04514	Cell-Cell Contact	HLA-A - CD8B
HLA-B_CD8B	HLA-B_CD8B	MHC-I	HLA-B	CD8B					KEGG: hsa04514	Cell-Cell Contact	HLA-B - CD8B
HLA-C_CD8B	HLA-C_CD8B	MHC-I	HLA-C	CD8B					KEGG: hsa04514	Cell-Cell Contact	HLA-C - CD8B
HLA-E_CD8B	HLA-E_CD8B	MHC-I	HLA-E	CD8B					KEGG: hsa04514	Cell-Cell Contact	HLA-E - CD8B
HLA-F_CD8B	HLA-F_CD8B	MHC-I	HLA-F	CD8B					KEGG: hsa04514	Cell-Cell Contact	HLA-F - CD8B
HLA-C_KIR2DL1	HLA-C_KIR2DL1	MHC-I	HLA-C	KIR2DL1					PMID: 28484462	Cell-Cell Contact	HLA-C - KIR2DL1
HLA-C_KIR2DL3	HLA-C_KIR2DL3	MHC-I	HLA-C	KIR2DL3					PMID: 28484462	Cell-Cell Contact	HLA-C - KIR2DL3
HLA-F_KIR3DL1	HLA-F_KIR3DL1	MHC-I	HLA-F	KIR3DL1					PMID: 28484462	Cell-Cell Contact	HLA-F - KIR3DL1
HLA-F_KIR3DL2	HLA-F_KIR3DL2	MHC-I	HLA-F	KIR3DL2					PMID: 28484462	Cell-Cell Contact	HLA-F - KIR3DL2
HLA-B_KIR3DL2	HLA-B_KIR3DL2	MHC-I	HLA-B	KIR3DL2					PMID: 28484462	Cell-Cell Contact	HLA-B - KIR3DL2
HLA-E_KLRC1	HLA-E_KLRC1	MHC-I	HLA-E	KLRC1					PMID: 24223577	Cell-Cell Contact	HLA-E - KLRC1
HLA-E_KLRC2	HLA-E_KLRC2	MHC-I	HLA-E	KLRC2					PMID: 26697006	Cell-Cell Contact	HLA-E - KLRC2
HLA-A_KIR3DL1	HLA-A_KIR3DL1	MHC-I	HLA-A	KIR3DL1					PMID: 28484462	Cell-Cell Contact	HLA-A - KIR3DL1
HLA-F_LILRB1	HLA-F_LILRB1	MHC-I	HLA-F	LILRB1					PMID: 28484462	Cell-Cell Contact	HLA-F - LILRB1
HLA-E_KLRK1	HLA-E_KLRK1	MHC-I	HLA-E	KLRK1					PMID: 28484462	Cell-Cell Contact	HLA-E - KLRK1
HLA-E_CD94:NKG2A	HLA-E_CD94:NKG2A	MHC-I	HLA-E	CD94:NKG2A					PMID: 28484462	Cell-Cell Contact	HLA-E - CD94:NKG2A
HLA-E_CD94:NKG2C	HLA-E_CD94:NKG2C	MHC-I	HLA-E	CD94:NKG2C					PMID: 28484462	Cell-Cell Contact	HLA-E - CD94:NKG2C
HLA-E_CD94:NKG2E	HLA-E_CD94:NKG2E	MHC-I	HLA-E	CD94:NKG2E					PMID: 28484462	Cell-Cell Contact	HLA-E - CD94:NKG2E
HLA-DPA1_CD4	HLA-DPA1_CD4	MHC-II	HLA-DPA1	CD4					KEGG: hsa04514	Cell-Cell Contact	HLA-DPA1 - CD4
HLA-DPB1_CD4	HLA-DPB1_CD4	MHC-II	HLA-DPB1	CD4					KEGG: hsa04514	Cell-Cell Contact	HLA-DPB1 - CD4
HLA-DQA1_CD4	HLA-DQA1_CD4	MHC-II	HLA-DQA1	CD4					KEGG: hsa04514	Cell-Cell Contact	HLA-DQA1 - CD4
HLA-DMA_CD4	HLA-DMA_CD4	MHC-II	HLA-DMA	CD4					KEGG: hsa04514	Cell-Cell Contact	HLA-DMA - CD4
HLA-DMB_CD4	HLA-DMB_CD4	MHC-II	HLA-DMB	CD4					KEGG: hsa04514	Cell-Cell Contact	HLA-DMB - CD4
HLA-DQA2_CD4	HLA-DQA2_CD4	MHC-II	HLA-DQA2	CD4					KEGG: hsa04514	Cell-Cell Contact	HLA-DQA2 - CD4
HLA-DOA_CD4	HLA-DOA_CD4	MHC-II	HLA-DOA	CD4					KEGG: hsa04514	Cell-Cell Contact	HLA-DOA - CD4
HLA-DOB_CD4	HLA-DOB_CD4	MHC-II	HLA-DOB	CD4					KEGG: hsa04514	Cell-Cell Contact	HLA-DOB - CD4
HLA-DQB1_CD4	HLA-DQB1_CD4	MHC-II	HLA-DQB1	CD4					KEGG: hsa04514	Cell-Cell Contact	HLA-DQB1 - CD4
HLA-DRA_CD4	HLA-DRA_CD4	MHC-II	HLA-DRA	CD4					KEGG: hsa04514	Cell-Cell Contact	HLA-DRA - CD4
HLA-DRB1_CD4	HLA-DRB1_CD4	MHC-II	HLA-DRB1	CD4					KEGG: hsa04514	Cell-Cell Contact	HLA-DRB1 - CD4
HLA-DRB5_CD4	HLA-DRB5_CD4	MHC-II	HLA-DRB5	CD4					KEGG: hsa04514	Cell-Cell Contact	HLA-DRB5 - CD4
MPZL1_MPZL1	MPZL1_MPZL1	MPZ	MPZL1	MPZL1					KEGG: hsa04514	Cell-Cell Contact	MPZL1 - MPZL1
NCAM1_FGFR1	NCAM1_FGFR1	NCAM	NCAM1	FGFR1					PMID: 12791257	Cell-Cell Contact	NCAM1 - FGFR1
NCAM1_NCAM1	NCAM1_NCAM1	NCAM	NCAM1	NCAM1					KEGG: hsa04514	Cell-Cell Contact	NCAM1 - NCAM1
JAG1_NOTCH2	JAG1_NOTCH2	NOTCH	JAG1	NOTCH2					PMID: 22353464	Cell-Cell Contact	JAG1 - NOTCH2
JAG1_NOTCH4	JAG1_NOTCH4	NOTCH	JAG1	NOTCH4					PMID: 22353464	Cell-Cell Contact	JAG1 - NOTCH4
OCLN_OCLN	OCLN_OCLN	OCLN	OCLN	OCLN					KEGG: hsa04514	Cell-Cell Contact	OCLN - OCLN
CD274_PDCD1	CD274_PDCD1	PD-L1	CD274	PDCD1					PMID: 23954143	Cell-Cell Contact	CD274 - PDCD1
PDCD1LG2_PDCD1	PDCD1LG2_PDCD1	PDL2	PDCD1LG2	PDCD1					PMID: 23954143	Cell-Cell Contact	PDCD1LG2 - PDCD1
PECAM1_PECAM1	PECAM1_PECAM1	PECAM1	PECAM1	PECAM1					KEGG: hsa04514	Cell-Cell Contact	PECAM1 - PECAM1
PTPRM_PTPRM	PTPRM_PTPRM	PTPRM	PTPRM	PTPRM					KEGG: hsa04514	Cell-Cell Contact	PTPRM - PTPRM
PVR_CD226	PVR_CD226	PVR	PVR	CD226					KEGG: hsa04514	Cell-Cell Contact	PVR - CD226
PVR_TIGIT	PVR_TIGIT	PVR	PVR	TIGIT					KEGG: hsa04514	Cell-Cell Contact	PVR - TIGIT
SELL_CD34	SELL_CD34	SELL	SELL	CD34					PMID: 7692600; PMID: 8977216	Cell-Cell Contact	SELL - CD34
SELL_PODXL	SELL_PODXL	SELL	SELL	PODXL					PMID: 22814396	Cell-Cell Contact	SELL - PODXL
SEMA4A_NRP1_PLXNA1	SEMA4A_NRP1_PLXNA1	SEMA4	SEMA4A	NRP1_PLXNA1					PMID: 27533782	Cell-Cell Contact	SEMA4A - (NRP1+PLXNA1)
SEMA4A_NRP1_PLXNA3	SEMA4A_NRP1_PLXNA3	SEMA4	SEMA4A	NRP1_PLXNA3					PMID: 27533782	Cell-Cell Contact	SEMA4A - (NRP1+PLXNA3)
SEMA4A_NRP1_PLXNA4	SEMA4A_NRP1_PLXNA4	SEMA4	SEMA4A	NRP1_PLXNA4					PMID: 27533782	Cell-Cell Contact	SEMA4A - (NRP1+PLXNA4)
SEMA4A_PLXNB2	SEMA4A_PLXNB2	SEMA4	SEMA4A	PLXNB2					PMID: 27533782	Cell-Cell Contact	SEMA4A - PLXNB2
SIGLEC1_SPN	SIGLEC1_SPN	SN	SIGLEC1	SPN					KEGG: hsa04514; PMID: 11238599	Cell-Cell Contact	SIGLEC1 - SPN
THY1_ITGAM_ITGB2	THY1_ITGAM_ITGB2	THY1	THY1	ITGAM_ITGB2					PMID: 15850796	Cell-Cell Contact	THY1 - (ITGAM+ITGB2)
THY1_ITGAX_ITGB2	THY1_ITGAX_ITGB2	THY1	THY1	ITGAX_ITGB2					PMID: 15850796	Cell-Cell Contact	THY1 - (ITGAX+ITGB2)
TIGIT_PVR	TIGIT_PVR	TIGIT	TIGIT	PVR					PMID:24987108	Cell-Cell Contact	TIGIT - PVR
ITGA4_ITGB1_VCAM1	ITGA4_ITGB1_VCAM1	VCAM	ITGA4_ITGB1	VCAM1					KEGG: hsa04514	Cell-Cell Contact	VCAM1 - (ITGA4+ITGB1)
ITGA9_ITGB1_VCAM1	ITGA9_ITGB1_VCAM1	VCAM	ITGA9_ITGB1	VCAM1					KEGG: hsa04514	Cell-Cell Contact	VCAM1 - (ITGA9+ITGB1)
ITGA4_ITGB7_VCAM1	ITGA4_ITGB7_VCAM1	VCAM	ITGA4_ITGB7	VCAM1					KEGG: hsa04514	Cell-Cell Contact	VCAM1 - (ITGA4+ITGB7)
