# Supplementary material for: Prognostic model construction and immune microenvironment analysis of pyroptosis-related genes in hepatocellular carcinoma based on single-cell RNA sequencing
Source: Front Immunol. 2025 Aug 21;16:1595539. doi: 10.3389/fimmu.2025.1595539 (PMC12408283; doi:10.3389/fimmu.2025.1595539)
Supplement: Supplementary Table 1 — Baseline tables of clinical data in the TCGA-LIHC dataset and hepatocellular carcinoma dataset in the ICGC. [file DataSheet1.zip › Data Sheet 11.CSV]

	baseMean	log2FoldChange	lfcSE	stat	pvalue	padj	Change
PLK1	378.271291905947	3.55665975618723	0.196757905089811	18.0763245805234	4.89652062463071e-73	4.16204253093611e-71	UP
GSDMC	18.0837644970923	3.50349664819179	0.329421776995429	10.6352915710257	2.04189069213749e-26	8.67803544158435e-25	UP
PLCG1	1568.10291424746	1.06125301764145	0.109802856015844	9.66507663050515	4.24302250481726e-22	1.20218970969822e-20	UP
DDX3X	7373.02221396427	-0.692039045758013	0.0722525830949305	-9.57805266074382	9.88918503806987e-22	2.10145182058985e-20	DOWN
BAX	2399.80654967248	0.969549986280449	0.112230686839386	8.6389027242431	5.67554733646017e-18	9.64843047198229e-17	UP
IL1B	66.9540752400289	-1.79932626351924	0.218806378906741	-8.22337206305189	1.97859814730817e-16	2.57005169834782e-15	DOWN
BAK1	599.37026011421	1.00050434771702	0.121785632775596	8.21529046501377	2.11651316334527e-16	2.57005169834782e-15	UP
NLRC4	63.6358305347637	-0.762433015464573	0.101826932707222	-7.48753787621942	7.01776157902162e-14	7.45637167771047e-13	DOWN
TREM2	229.551856503361	1.66736112840394	0.224175049979907	7.43776405337431	1.02403750463527e-13	9.67146532155535e-13	UP
ROS1	26.4311937174072	2.84380570793549	0.408107851510711	6.96827002325108	3.20861948071258e-12	2.72732655860569e-11	UP
GBP1	2499.65511482399	-1.00452802912459	0.158217097539975	-6.34904852094625	2.16650699424482e-10	1.67411904100736e-09	DOWN
GSDMD	7580.36458996132	0.767229398017015	0.126712724357646	6.05487256237592	1.40528871193368e-09	9.95412837619687e-09	UP
NFKB1	1471.9794883441	-0.475174739355069	0.0798778093019932	-5.94877029687408	2.7016445928695e-09	1.72878796476211e-08	DOWN
IL6	31.1791886199766	-1.8873190512895	0.317721845383102	-5.9401614296109	2.84741547137289e-09	1.72878796476211e-08	DOWN
APIP	720.002417927119	0.518137191181423	0.0881373180685994	5.87874923512132	4.13378041194623e-09	2.34247556676953e-08	UP
NLRP3	60.9019529774766	-0.963531734759081	0.165697616174261	-5.8150005836279	6.06336745304544e-09	3.22116395943039e-08	DOWN
GSDMB	949.467708113704	0.918295602875536	0.161058006332867	5.70164516365394	1.18656626515885e-08	5.93283132579424e-08	UP
DHX9	4177.56849031748	0.367830068249413	0.0673822957556333	5.4588533104211	4.79219471213239e-08	2.26298083628474e-07	UP
MST1	9093.67406661412	-0.918042318556623	0.169895258173574	-5.40357823064549	6.53244454690392e-08	2.92240940256228e-07	DOWN
PYCARD	552.131867989345	1.18177725389435	0.21954657737867	5.38280882355112	7.33324118394555e-08	3.11139961707359e-07	UP
IRF2	1255.46472262591	-0.415352149113929	0.0772845163135465	-5.37432553021136	7.68698728924063e-08	3.11139961707359e-07	DOWN
DIABLO	18.4919374490908	0.676719796840453	0.128347329549149	5.27256624050999	1.34529257443752e-07	5.07832981840984e-07	UP
CASP8	872.355603377241	0.421360620162069	0.0799747173675186	5.26867282600993	1.37413630380502e-07	5.07832981840984e-07	UP
MAPK8	1054.29471467892	-0.355940870868439	0.0678698589456734	-5.24446162696983	1.56739321347913e-07	5.55118429773858e-07	DOWN
CHMP4C	418.517698251255	0.66556299535881	0.130762640477825	5.08985588641183	3.5833574191119e-07	1.21834152249805e-06	UP
CASP3	1056.0200729766	0.377645668919014	0.0761797959393611	4.95729430963058	7.14816541721811e-07	2.33690023255207e-06	UP
GJA1	719.529295723422	0.783056801013987	0.161657862613961	4.84391410570562	1.27305984457195e-06	4.00778099217094e-06	UP
SCAF11	2786.18746452862	-0.312837879204428	0.0672063155693287	-4.65488810916455	3.24156693289255e-06	9.84047104628096e-06	DOWN
ELAVL1	2499.2759083936	0.286301424210995	0.0625163853257873	4.57962216975618	4.65816638033045e-06	1.36532462871755e-05	UP
CPTP	2520.12187605737	-0.553327950318702	0.12377848885514	-4.47030784942181	7.81070894889148e-06	2.21303420218592e-05	DOWN
PELP1	2327.41087247852	0.45778003782896	0.103356299535064	4.42914500507688	9.46073999256562e-06	2.59407386892928e-05	UP
CHMP3	928.169739260313	0.369505367196817	0.0848100789841798	4.35685677483856	1.319435442184e-05	3.50475039330124e-05	UP
NLRP1	435.561382561256	0.738952976234285	0.171991781802222	4.29644351893528	1.73560163605736e-05	4.470489062572e-05	UP
CHMP4A	12.9002909022401	0.606199139287386	0.145387938839114	4.16952839504936	3.05230587373203e-05	7.63076468433008e-05	UP
TP63	30.9691795512514	1.02114027907768	0.258612230327812	3.94853823341342	7.86298591255463e-05	0.000190958229304898	UP
TET2	339.495885909959	-0.400520991942958	0.101862605568726	-3.93197277555137	8.42516088749189e-05	0.000197788258365476	DOWN
CYCS	5414.62477455239	0.43866666867484	0.111711976928514	3.92676488892099	8.60960654061485e-05	0.000197788258365476	UP
CHMP2A	6858.75467884449	0.472956963081697	0.124593944478313	3.79598675571283	0.000147057349443876	0.000328944071124459	UP
NOD1	145.611024650431	0.382782583845487	0.102509660216224	3.73411230744578	0.000188378425929895	0.000410568364206182	UP
GSDME	410.487763194082	0.741364684977783	0.199459802025033	3.7168626332274	0.000201712042486845	0.000428638090284546	UP
CHMP4B	4407.94083862197	0.293238627355104	0.0795789651032358	3.68487610984502	0.000228813912089435	0.00047351624093109	UP
CHMP6	742.225094627232	0.336273304844651	0.0913986470423158	3.67919346430766	0.000233972730813009	0.00047351624093109	UP
DDX58	808.363800053039	-0.390497024913762	0.108162422493303	-3.61028364483922	0.000305862341875839	0.000604611606033636	DOWN
CARD8	773.730141894184	0.338948976501151	0.0976930095021036	3.46953152767652	0.000521366872973941	0.00100718600460875	UP
MAP3K7	1071.20211566655	0.248176853529676	0.0721136320705767	3.44146933671	0.000578564041675741	0.00109284318983195	UP
CHMP7	1209.10648857729	-0.255996800891897	0.0758924495319946	-3.3731524344062	0.00074312799849492	0.00135511045878301	DOWN
TNF	17.4520498570266	-0.771706521260374	0.228933539055299	-3.37087577663301	0.000749296371327077	0.00135511045878301	DOWN
PJVK	59.6829437526067	0.426058591770615	0.134751458414357	3.16181061625691	0.00156791498959499	0.0027765161274078	UP
IRF1	1875.48348086607	-0.409551711793489	0.130304981955612	-3.14302420097033	0.00167212014579411	0.00290061657943876	DOWN
CASP4	1709.55205397267	-0.317208894148361	0.105171348207304	-3.01611512598571	0.0025603602751188	0.00435261246770196	DOWN
CHMP2B	1420.37188045416	-0.20329144740016	0.0677889461509791	-2.99888785625006	0.00270967022932882	0.00451611704888136	DOWN
EEF2K	1059.97335762706	0.238940393804337	0.0798346738272482	2.99294006413019	0.00276304005544312	0.00451650778293588	UP
CASP1	443.333119721443	-0.396387035846021	0.1335529058081	-2.9680150607549	0.00299729643985654	0.0048069848563737	DOWN
DPP8	799.463759788887	0.20109224062463	0.0697754368383507	2.88199185467662	0.00395169948670458	0.00622026771055351	UP
FOXO3	1606.56840753687	-0.28798805796373	0.100222281518587	-2.87349333501574	0.00405959643706242	0.00627392176636919	DOWN
SCGB3A2	1.02063287569401	1.38374845577668	0.50613644236469	2.73394353765904	0.00625807746689697	0.00949886758368291	UP
TIRAP	189.788821252544	0.242247581203916	0.0904081269015211	2.67948899624686	0.00737346266897228	0.0109799912238864	UP
NAIP	15.5956316048452	-0.448390363019899	0.167676788744114	-2.67413496154302	0.00749222930571071	0.0109799912238864	DOWN
FGF21	2005.06153622552	0.847537042373493	0.330195014684892	2.56677722158315	0.0102648537094749	0.0147883485644978	UP
NLRP2	49.3893379766699	0.804082429108629	0.331950673268812	2.42229491867151	0.0154228282674807	0.0218490067122643	UP
CASP6	600.753765533851	-0.180346689450822	0.078108645655982	-2.30892096433386	0.0209479674223181	0.0291897906704432	DOWN
PLAAT4	2322.36857393773	-0.396831757759967	0.177058459473417	-2.24124709398337	0.0250100738669396	0.0342880044949978	DOWN
IKBKB	1030.53815264918	0.176017372444455	0.0833280454397236	2.11234250744282	0.0346570823917707	0.0467595556079447	UP
NLRP9	1.95777299134187	0.741639536625843	0.353746520245926	2.0965281470762	0.0360353657244812	0.0478594701028265	UP
HMGB1	5739.43966121254	-0.11320040224588	0.0675364598147703	-1.67613763819351	0.0937112358601306	0.122090371597828	NOT
PRKACA	5451.66885201862	-0.182050138263948	0.108972534022037	-1.67060571636457	0.0947995826524313	0.122090371597828	NOT
IL1A	1.99854310462625	0.476263915131272	0.317355818873781	1.50072532724126	0.133426619445137	0.16843350083419	NOT
NLRP6	200.65960036219	-0.419515756136747	0.280491970484295	-1.49564265747934	0.134746800667352	0.16843350083419	NOT
NOD2	67.0338390034043	0.214024050934102	0.168691965864008	1.2687269950167	0.204538450927368	0.251967656939511	NOT
GPX4	19089.309704874	0.14505863822373	0.122048564002976	1.18853211759372	0.234623833989657	0.284900369844583	NOT
ELANE	4.38699005528635	-0.389093723479104	0.361693249417723	-1.07575611130562	0.282036345372648	0.337649145868663	NOT
TP53	1404.16076485909	0.125344025291465	0.125202731426479	1.00112852062711	0.31676467811924	0.373958300557437	NOT
P2RX7	167.719980902582	-0.188977440778668	0.200185760494071	-0.944010404697413	0.345164331361812	0.401903673503479	NOT
NLRP7	2.85819280086895	-0.31578497587377	0.361902032863323	-0.872570328979142	0.382897318959694	0.439814487994243	NOT
GZMA	211.048311934287	-0.171453791631197	0.203706385658193	-0.841671168418284	0.399972040877114	0.453301646327396	NOT
GSDMA	13.6970536749555	0.209470414877214	0.256930973981074	0.815278950729561	0.414912654700144	0.459357019661501	NOT
AIM2	27.3317894495472	-0.222032591422301	0.273047376271631	-0.813165079460133	0.416123417811007	0.459357019661501	NOT
CASP5	5.13876779130132	0.182180184819974	0.255407044322581	0.713293500980648	0.475664158222998	0.518351967294292	NOT
IL18	239.675828421593	-0.124618611306116	0.204580591651491	-0.609141904909571	0.542430383672334	0.583627628001878	NOT
STK4	1095.44526249165	0.0343145009287591	0.059842650663663	0.573412115743649	0.566365688813952	0.600267030064799	NOT
MALT1	856.660195553876	0.0520381911786798	0.0920899104594103	0.565080266872626	0.572019169826456	0.600267030064799	NOT
DPP9	3390.19249761424	0.0415241090188347	0.0759277333865239	0.546889880242423	0.584454388575988	0.605836866206816	NOT
CASP9	628.033995379111	-0.0444273006418847	0.119057360043458	-0.373158791910623	0.709030263930482	0.726115330531217	NOT
STAT1	9556.82742510321	0.0404480067448501	0.1497087286965	0.270178012311153	0.787023307517008	0.796392632606497	NOT
GZMB	89.3569574960644	-0.0514464407366533	0.21815430457159	-0.235825925313203	0.813567749962362	0.813567749962362	NOT
