# Supplementary material for: Prognostic model construction and immune microenvironment analysis of pyroptosis-related genes in hepatocellular carcinoma based on single-cell RNA sequencing
Source: Front Immunol. 2025 Aug 21;16:1595539. doi: 10.3389/fimmu.2025.1595539 (PMC12408283; doi:10.3389/fimmu.2025.1595539)
Supplement: Supplementary Table 1 — Baseline tables of clinical data in the TCGA-LIHC dataset and hepatocellular carcinoma dataset in the ICGC. [file DataSheet1.zip › Data Sheet 12.CSV]

	ONTOLOGY	ID	Description	GeneRatio	BgRatio	pvalue	p.adjust	qvalue	geneID	Count
GO:0043280	BP	GO:0043280	positive regulation of cysteine-type endopeptidase activity involved in apoptotic process	7/22	129/18723	0.0000000000978712964956954	0.000000168502585355157	0.0000000683938777179416	DDX3X/BAX/NLRP3/PYCARD/CYCS/CARD8/CASP1	7
GO:0045862	BP	GO:0045862	positive regulation of proteolysis	9/22	372/18723	0.000000000173524579017826	0.000000168502585355157	0.0000000683938777179416	DDX3X/BAX/IL1B/TREM2/NLRP3/PYCARD/CYCS/CARD8/CASP1	9
GO:2001056	BP	GO:2001056	positive regulation of cysteine-type endopeptidase activity	7/22	148/18723	0.000000000258175564895541	0.000000168502585355157	0.0000000683938777179416	DDX3X/BAX/NLRP3/PYCARD/CYCS/CARD8/CASP1	7
GO:0010950	BP	GO:0010950	positive regulation of endopeptidase activity	7/22	179/18723	0.000000000980669081363296	0.000000480037515327333	0.000000194843462218234	DDX3X/BAX/NLRP3/PYCARD/CYCS/CARD8/CASP1	7
GO:0001819	BP	GO:0001819	positive regulation of cytokine production	9/22	467/18723	0.00000000129044605963642	0.000000505338676953622	0.000000205113005268526	DDX3X/IL1B/TREM2/GSDMD/NLRP3/PYCARD/CARD8/IRF1/CASP1	9
GO:0010952	BP	GO:0010952	positive regulation of peptidase activity	7/22	197/18723	0.00000000191452331955219	0.000000585484855907201	0.000000237643710666059	DDX3X/BAX/NLRP3/PYCARD/CYCS/CARD8/CASP1	7
GO:0032611	BP	GO:0032611	interleukin-1 beta production	6/22	110/18723	0.00000000247668973133476	0.000000585484855907201	0.000000237643710666059	TREM2/GSDMD/NLRP3/PYCARD/CARD8/CASP1	6
GO:0032651	BP	GO:0032651	regulation of interleukin-1 beta production	6/22	110/18723	0.00000000247668973133476	0.000000585484855907201	0.000000237643710666059	TREM2/GSDMD/NLRP3/PYCARD/CARD8/CASP1	6
GO:0043281	BP	GO:0043281	regulation of cysteine-type endopeptidase activity involved in apoptotic process	7/22	209/18723	0.00000000288971740538241	0.000000585484855907201	0.000000237643710666059	DDX3X/BAX/NLRP3/PYCARD/CYCS/CARD8/CASP1	7
GO:0032496	BP	GO:0032496	response to lipopolysaccharide	8/22	343/18723	0.00000000299021887593055	0.000000585484855907201	0.000000237643710666059	IL1B/TREM2/NFKB1/NLRP3/PYCARD/GJA1/CARD8/CASP1	8
GO:0061952	BP	GO:0061952	midbody abscission	4/22	17/18723	0.00000000336740065214949	0.000000599397316082609	0.00000024329066912659	CHMP3/CHMP4A/CHMP2A/CHMP4B	4
GO:0071219	BP	GO:0071219	cellular response to molecule of bacterial origin	7/22	221/18723	0.00000000425904309223616	0.000000694933864549866	0.000000282068204792833	IL1B/TREM2/NFKB1/NLRP3/PYCARD/CARD8/CASP1	7
GO:0002237	BP	GO:0002237	response to molecule of bacterial origin	8/22	363/18723	0.00000000466366331125967	0.000000702419443342033	0.000000285106542510206	IL1B/TREM2/NFKB1/NLRP3/PYCARD/GJA1/CARD8/CASP1	8
GO:0032612	BP	GO:0032612	interleukin-1 production	6/22	128/18723	0.00000000618900097744192	0.000000797885566379586	0.000000323855493046926	TREM2/GSDMD/NLRP3/PYCARD/CARD8/CASP1	6
GO:0032652	BP	GO:0032652	regulation of interleukin-1 production	6/22	128/18723	0.00000000618900097744192	0.000000797885566379586	0.000000323855493046926	TREM2/GSDMD/NLRP3/PYCARD/CARD8/CASP1	6
GO:2000116	BP	GO:2000116	regulation of cysteine-type endopeptidase activity	7/22	235/18723	0.00000000652000462822951	0.000000797885566379586	0.000000323855493046926	DDX3X/BAX/NLRP3/PYCARD/CYCS/CARD8/CASP1	7
GO:0039702	BP	GO:0039702	viral budding via host ESCRT complex	4/22	21/18723	0.00000000844199076990774	0.000000922072919989152	0.000000374262165793134	CHMP3/CHMP4A/CHMP2A/CHMP4B	4
GO:0032731	BP	GO:0032731	positive regulation of interleukin-1 beta production	5/22	62/18723	0.000000008516655494344	0.000000922072919989152	0.000000374262165793134	GSDMD/NLRP3/PYCARD/CARD8/CASP1	5
GO:0071216	BP	GO:0071216	cellular response to biotic stimulus	7/22	246/18723	0.00000000894759217558421	0.000000922072919989152	0.000000374262165793134	IL1B/TREM2/NFKB1/NLRP3/PYCARD/CARD8/CASP1	7
GO:1902410	BP	GO:1902410	mitotic cytokinetic process	4/22	23/18723	0.0000000124709833930156	0.00000122090927417622	0.000000495557497985619	CHMP3/CHMP4A/CHMP2A/CHMP4B	4
GO:0045324	BP	GO:0045324	late endosome to vacuole transport	4/22	25/18723	0.0000000177882842869641	0.00000165854574447027	0.000000673190708604406	CHMP3/CHMP4A/CHMP2A/CHMP4B	4
GO:0032732	BP	GO:0032732	positive regulation of interleukin-1 production	5/22	73/18723	0.0000000196044534245052	0.00000174479635478096	0.000000708199154808681	GSDMD/NLRP3/PYCARD/CARD8/CASP1	5
GO:0046755	BP	GO:0046755	viral budding	4/22	26/18723	0.0000000210063415686138	0.00000178827899092808	0.000000725848415757593	CHMP3/CHMP4A/CHMP2A/CHMP4B	4
GO:0046761	BP	GO:0046761	viral budding from plasma membrane	3/22	6/18723	0.00000002809655657904	0.00000229221074090668	0.00000093039036040242	CHMP3/CHMP2A/CHMP4B	3
GO:0071260	BP	GO:0071260	cellular response to mechanical stimulus	5/22	81/18723	0.0000000332388707077244	0.00000260326835382897	0.00000105664620565608	IL1B/NFKB1/GJA1/IRF1/CASP1	5
GO:0036258	BP	GO:0036258	multivesicular body assembly	4/22	30/18723	0.0000000383885556728375	0.00000289095353874676	0.00000117341536570819	CHMP3/CHMP4A/CHMP2A/CHMP4B	4
GO:0032509	BP	GO:0032509	endosome transport via multivesicular body sorting pathway	4/22	31/18723	0.0000000440418320054097	0.00000307978239523544	0.00000125005951744678	CHMP3/CHMP4A/CHMP2A/CHMP4B	4
GO:0036257	BP	GO:0036257	multivesicular body organization	4/22	31/18723	0.0000000440418320054097	0.00000307978239523544	0.00000125005951744678	CHMP3/CHMP4A/CHMP2A/CHMP4B	4
GO:0046753	BP	GO:0046753	non-lytic viral release	3/22	7/18723	0.0000000491315466145601	0.00000331722649211409	0.00000134643621393803	CHMP3/CHMP2A/CHMP4B	3
GO:0071496	BP	GO:0071496	cellular response to external stimulus	7/22	320/18723	0.0000000545944157922929	0.00000356319553737698	0.00000144627312011162	IL1B/GSDMD/NFKB1/GJA1/IRF1/CASP1/FOXO3	7
GO:0071214	BP	GO:0071214	cellular response to abiotic stimulus	7/22	331/18723	0.0000000687803157304991	0.00000420849556875991	0.00000170819534133312	DDX3X/BAX/IL1B/NFKB1/GJA1/IRF1/CASP1	7
GO:0104004	BP	GO:0104004	cellular response to environmental stimulus	7/22	331/18723	0.0000000687803157304991	0.00000420849556875991	0.00000170819534133312	DDX3X/BAX/IL1B/NFKB1/GJA1/IRF1/CASP1	7
GO:0019068	BP	GO:0019068	virion assembly	4/22	35/18723	0.0000000730634090479406	0.00000433509560351114	0.00000175958130243047	CHMP3/CHMP4A/CHMP2A/CHMP4B	4
GO:0071985	BP	GO:0071985	multivesicular body sorting pathway	4/22	37/18723	0.0000000920177354891394	0.00000529913900258044	0.00000215087895647988	CHMP3/CHMP4A/CHMP2A/CHMP4B	4
GO:0032506	BP	GO:0032506	cytokinetic process	4/22	39/18723	0.00000011442056025576	0.00000629542468896543	0.00000255526350205306	CHMP3/CHMP4A/CHMP2A/CHMP4B	4
GO:0071222	BP	GO:0071222	cellular response to lipopolysaccharide	6/22	209/18723	0.000000115748359960549	0.00000629542468896543	0.00000255526350205306	IL1B/NFKB1/NLRP3/PYCARD/CARD8/CASP1	6
GO:0009615	BP	GO:0009615	response to virus	7/22	367/18723	0.000000138983500281773	0.00000735485658247867	0.00000298527859780194	DDX3X/BAX/GBP1/NFKB1/PYCARD/CARD8/IRF1	7
GO:0071356	BP	GO:0071356	cellular response to tumor necrosis factor	6/22	229/18723	0.000000198613965489093	0.0000102338459059906	0.00000415383778238962	GBP1/NFKB1/PYCARD/CARD8/CASP1/FOXO3	6
GO:0043122	BP	GO:0043122	regulation of I-kappaB kinase/NF-kappaB signaling	6/22	249/18723	0.000000325162643903512	0.0000163248322246943	0.00000662612135349937	IL1B/TREM2/PYCARD/GJA1/CARD8/CASP1	6
GO:0034612	BP	GO:0034612	response to tumor necrosis factor	6/22	253/18723	0.000000357079071985206	0.0000174790205736758	0.00000709459735128501	GBP1/NFKB1/PYCARD/CARD8/CASP1/FOXO3	6
GO:0052548	BP	GO:0052548	regulation of endopeptidase activity	7/22	432/18723	0.000000419161648054379	0.0000200175245583042	0.00000812495620747255	DDX3X/BAX/NLRP3/PYCARD/CYCS/CARD8/CASP1	7
GO:0052547	BP	GO:0052547	regulation of peptidase activity	7/22	461/18723	0.000000649032359227875	0.0000300773169466002	0.0000122081470322473	DDX3X/BAX/NLRP3/PYCARD/CYCS/CARD8/CASP1	7
GO:0007249	BP	GO:0007249	I-kappaB kinase/NF-kappaB signaling	6/22	281/18723	0.000000660533518234837	0.0000300773169466002	0.0000122081470322473	IL1B/TREM2/PYCARD/GJA1/CARD8/CASP1	6
GO:0019221	BP	GO:0019221	cytokine-mediated signaling pathway	7/22	472/18723	0.000000760347127984578	0.0000338354471953137	0.000013733542622688	IL1B/TREM2/PYCARD/CARD8/IRF1/CASP1/FOXO3	7
GO:1900225	BP	GO:1900225	regulation of NLRP3 inflammasome complex assembly	3/22	18/18723	0.00000113591258490558	0.0000494248186943363	0.0000200611462363442	DDX3X/TREM2/CARD8	3
GO:0002582	BP	GO:0002582	positive regulation of antigen processing and presentation of peptide or polysaccharide antigen via MHC class II	2/22	2/18723	0.00000131799662253951	0.0000517476179045949	0.0000210039522165309	TREM2/PYCARD	2
GO:0002585	BP	GO:0002585	positive regulation of antigen processing and presentation of peptide antigen	2/22	2/18723	0.00000131799662253951	0.0000517476179045949	0.0000210039522165309	TREM2/PYCARD	2
GO:0002588	BP	GO:0002588	positive regulation of antigen processing and presentation of peptide antigen via MHC class II	2/22	2/18723	0.00000131799662253951	0.0000517476179045949	0.0000210039522165309	TREM2/PYCARD	2
GO:0000281	BP	GO:0000281	mitotic cytokinesis	4/22	71/18723	0.00000131875592435059	0.0000517476179045949	0.0000210039522165309	CHMP3/CHMP4A/CHMP2A/CHMP4B	4
GO:0010506	BP	GO:0010506	regulation of autophagy	6/22	317/18723	0.00000133386979240548	0.0000517476179045949	0.0000210039522165309	TREM2/PYCARD/CHMP4A/CHMP4B/CASP1/FOXO3	6
GO:0044546	BP	GO:0044546	NLRP3 inflammasome complex assembly	3/22	19/18723	0.00000134786951641182	0.0000517476179045949	0.0000210039522165309	DDX3X/TREM2/CARD8	3
GO:0140632	BP	GO:0140632	inflammasome complex assembly	3/22	20/18723	0.00000158452191551703	0.000059663344434276	0.0000242168835266267	DDX3X/TREM2/CARD8	3
GO:0070269	BP	GO:0070269	pyroptosis	3/22	21/18723	0.00000184720190297489	0.0000682419118117892	0.0000276988567377565	TREM2/GSDMD/CASP1	3
GO:0006919	BP	GO:0006919	activation of cysteine-type endopeptidase activity involved in apoptotic process	4/22	78/18723	0.00000192561159862536	0.0000691822373740886	0.0000280805275078957	BAX/PYCARD/CYCS/CARD8	4
GO:0002819	BP	GO:0002819	regulation of adaptive immune response	5/22	183/18723	0.00000194332127455305	0.0000691822373740886	0.0000280805275078957	IL1B/TREM2/NLRP3/PYCARD/IRF1	5
GO:0007032	BP	GO:0007032	endosome organization	4/22	82/18723	0.00000235389106208853	0.0000823021196351669	0.0000334057848097151	CHMP3/CHMP4A/CHMP2A/CHMP4B	4
GO:0001818	BP	GO:0001818	negative regulation of cytokine production	6/22	357/18723	0.00000265601493687137	0.0000912364429191956	0.0000370321565528696	TREM2/GBP1/NFKB1/NLRP3/PYCARD/CARD8	6
GO:0050829	BP	GO:0050829	defense response to Gram-negative bacterium	4/22	88/18723	0.00000312379442215364	0.000105454991009945	0.0000428033536973866	TREM2/GSDMD/PYCARD/CASP1	4
GO:0050727	BP	GO:0050727	regulation of inflammatory response	6/22	386/18723	0.0000041667071955506	0.000138278181167594	0.0000561260291282908	IL1B/TREM2/NFKB1/NLRP3/PYCARD/CASP1	6
GO:0009612	BP	GO:0009612	response to mechanical stimulus	5/22	216/18723	0.00000437863227814324	0.000142889366676741	0.0000579976731578623	IL1B/NFKB1/GJA1/IRF1/CASP1	5
GO:0097191	BP	GO:0097191	extrinsic apoptotic signaling pathway	5/22	219/18723	0.00000468358241286047	0.000150335317448866	0.0000610199261727292	DDX3X/BAX/IL1B/PYCARD/FOXO3	5
GO:0032642	BP	GO:0032642	regulation of chemokine production	4/22	98/18723	0.00000480186597002635	0.000151646025311477	0.0000615519322134107	DDX3X/IL1B/TREM2/PYCARD	4
GO:0032602	BP	GO:0032602	chemokine production	4/22	99/18723	0.00000500019597232683	0.000152974745528374	0.0000620912493274138	DDX3X/IL1B/TREM2/PYCARD	4
GO:0033209	BP	GO:0033209	tumor necrosis factor-mediated signaling pathway	4/22	99/18723	0.00000500019597232683	0.000152974745528374	0.0000620912493274138	PYCARD/CARD8/CASP1/FOXO3	4
GO:0061640	BP	GO:0061640	cytoskeleton-dependent cytokinesis	4/22	100/18723	0.00000520452611212039	0.000156776340423565	0.0000636342868769376	CHMP3/CHMP4A/CHMP2A/CHMP4B	4
GO:0002586	BP	GO:0002586	regulation of antigen processing and presentation of peptide antigen via MHC class II	2/22	4/18723	0.00000789671969586997	0.000226939533949582	0.0000921129767926104	TREM2/PYCARD	2
GO:0002821	BP	GO:0002821	positive regulation of adaptive immune response	4/22	112/18723	0.00000816756984486906	0.000226939533949582	0.0000921129767926104	IL1B/TREM2/NLRP3/PYCARD	4
GO:1901222	BP	GO:1901222	regulation of NIK/NF-kappaB signaling	4/22	112/18723	0.00000816756984486906	0.000226939533949582	0.0000921129767926104	DDX3X/IL1B/TREM2/NLRP3	4
GO:0019076	BP	GO:0019076	viral release from host cell	3/22	34/18723	0.0000082291659399491	0.000226939533949582	0.0000921129767926104	CHMP3/CHMP2A/CHMP4B	3
GO:0035890	BP	GO:0035890	exit from host	3/22	34/18723	0.0000082291659399491	0.000226939533949582	0.0000921129767926104	CHMP3/CHMP2A/CHMP4B	3
GO:0035891	BP	GO:0035891	exit from host cell	3/22	34/18723	0.0000082291659399491	0.000226939533949582	0.0000921129767926104	CHMP3/CHMP2A/CHMP4B	3
GO:0071347	BP	GO:0071347	cellular response to interleukin-1	4/22	113/18723	0.00000846077510527879	0.000230086078557443	0.0000933901345685012	IL1B/GBP1/NFKB1/PYCARD	4
GO:0002580	BP	GO:0002580	regulation of antigen processing and presentation of peptide or polysaccharide antigen via MHC class II	2/22	5/18723	0.0000131518268397401	0.00035275721852344	0.000143181388089456	TREM2/PYCARD	2
GO:0032691	BP	GO:0032691	negative regulation of interleukin-1 beta production	3/22	42/18723	0.0000156913797891242	0.000415185427393313	0.000168520508403823	TREM2/NLRP3/CARD8	3
GO:0010824	BP	GO:0010824	regulation of centrosome duplication	3/22	45/18723	0.000019351285380368	0.000494864216659304	0.000200861503993213	CHMP3/CHMP2A/CHMP4B	3
GO:1904646	BP	GO:1904646	cellular response to amyloid-beta	3/22	45/18723	0.000019351285380368	0.000494864216659304	0.000200861503993213	TREM2/GJA1/FOXO3	3
GO:0002583	BP	GO:0002583	regulation of antigen processing and presentation of peptide antigen	2/22	6/18723	0.0000197136919813206	0.000494864216659304	0.000200861503993213	TREM2/PYCARD	2
GO:1900226	BP	GO:1900226	negative regulation of NLRP3 inflammasome complex assembly	2/22	6/18723	0.0000197136919813206	0.000494864216659304	0.000200861503993213	TREM2/CARD8	2
GO:0051258	BP	GO:0051258	protein polymerization	5/22	297/18723	0.000020493212445349	0.000507920379341688	0.000206160898017835	PYCARD/CHMP3/CHMP4A/CHMP2A/CHMP4B	5
GO:0038061	BP	GO:0038061	NIK/NF-kappaB signaling	4/22	143/18723	0.0000214451081220783	0.000518389156827523	0.000210410092685759	DDX3X/IL1B/TREM2/NLRP3	4
GO:0070555	BP	GO:0070555	response to interleukin-1	4/22	143/18723	0.0000214451081220783	0.000518389156827523	0.000210410092685759	IL1B/GBP1/NFKB1/PYCARD	4
GO:0010803	BP	GO:0010803	regulation of tumor necrosis factor-mediated signaling pathway	3/22	47/18723	0.0000220791918814348	0.000527208020778651	0.000213989600391313	PYCARD/CARD8/CASP1	3
GO:0032692	BP	GO:0032692	negative regulation of interleukin-1 production	3/22	49/18723	0.0000250489171219914	0.000583878330057847	0.000236991634424856	TREM2/NLRP3/CARD8	3
GO:0046605	BP	GO:0046605	regulation of centrosome cycle	3/22	49/18723	0.0000250489171219914	0.000583878330057847	0.000236991634424856	CHMP3/CHMP2A/CHMP4B	3
GO:0001959	BP	GO:0001959	regulation of cytokine-mediated signaling pathway	4/22	150/18723	0.0000258743725113691	0.000596023780908949	0.000241921377660479	TREM2/PYCARD/CARD8/CASP1	4
GO:0007080	BP	GO:0007080	mitotic metaphase plate congression	3/22	50/18723	0.0000266275072515935	0.000605353790732497	0.000245708355466392	CHMP4A/CHMP2A/CHMP4B	3
GO:0008635	BP	GO:0008635	activation of cysteine-type endopeptidase activity involved in apoptotic process by cytochrome c	2/22	7/18723	0.000027579516155203	0.000605353790732497	0.000245708355466392	BAX/CYCS	2
GO:0045917	BP	GO:0045917	positive regulation of complement activation	2/22	7/18723	0.000027579516155203	0.000605353790732497	0.000245708355466392	IL1B/TREM2	2
GO:0060558	BP	GO:0060558	regulation of calcidiol 1-monooxygenase activity	2/22	7/18723	0.000027579516155203	0.000605353790732497	0.000245708355466392	IL1B/NFKB1	2
GO:0019058	BP	GO:0019058	viral life cycle	5/22	317/18723	0.0000280177238082796	0.000605353790732497	0.000245708355466392	DDX3X/CHMP3/CHMP4A/CHMP2A/CHMP4B	5
GO:0043124	BP	GO:0043124	negative regulation of I-kappaB kinase/NF-kappaB signaling	3/22	51/18723	0.0000282701988092345	0.000605353790732497	0.000245708355466392	TREM2/PYCARD/CARD8	3
GO:0070661	BP	GO:0070661	leukocyte proliferation	5/22	318/18723	0.000028443589758626	0.000605353790732497	0.000245708355466392	BAX/IL1B/TREM2/PYCARD/IRF1	5
GO:1901214	BP	GO:1901214	regulation of neuron death	5/22	319/18723	0.0000288744823858026	0.000607916521627972	0.000246748547835664	BAX/TREM2/CHMP4A/CHMP4B/FOXO3	5
GO:0009895	BP	GO:0009895	negative regulation of catabolic process	5/22	320/18723	0.0000293104435903632	0.000610530303722671	0.000247809461486273	IL1B/TREM2/ELAVL1/CHMP4A/CHMP4B	5
GO:0007034	BP	GO:0007034	vacuolar transport	4/22	157/18723	0.0000309418498647548	0.000637727810896736	0.000258848716320109	CHMP3/CHMP4A/CHMP2A/CHMP4B	4
GO:0051235	BP	GO:0051235	maintenance of location	5/22	327/18723	0.0000325076530013446	0.000663020672673257	0.000269114890526482	BAX/IL1B/TREM2/NFKB1/GJA1	5
GO:0060759	BP	GO:0060759	regulation of response to cytokine stimulus	4/22	162/18723	0.0000349827107827353	0.000706145852707173	0.000286619062842813	TREM2/PYCARD/CARD8/CASP1	4
GO:2001242	BP	GO:2001242	regulation of intrinsic apoptotic signaling pathway	4/22	164/18723	0.0000367027091446755	0.000726734031034841	0.000294975642939253	DDX3X/BAX/TREM2/PYCARD	4
GO:0032608	BP	GO:0032608	interferon-beta production	3/22	56/18723	0.0000374873019073131	0.000726734031034841	0.000294975642939253	DDX3X/PYCARD/IRF1	3
GO:0032648	BP	GO:0032648	regulation of interferon-beta production	3/22	56/18723	0.0000374873019073131	0.000726734031034841	0.000294975642939253	DDX3X/PYCARD/IRF1	3
GO:1904645	BP	GO:1904645	response to amyloid-beta	3/22	56/18723	0.0000374873019073131	0.000726734031034841	0.000294975642939253	TREM2/GJA1/FOXO3	3
GO:0000910	BP	GO:0000910	cytokinesis	4/22	173/18723	0.0000452201090645641	0.000868048760278593	0.000352334183113993	CHMP3/CHMP4A/CHMP2A/CHMP4B	4
GO:0002579	BP	GO:0002579	positive regulation of antigen processing and presentation	2/22	9/18723	0.000047211867059537	0.000897483841772558	0.000364281651813495	TREM2/PYCARD	2
GO:2001233	BP	GO:2001233	regulation of apoptotic signaling pathway	5/22	356/18723	0.0000487503356846245	0.000917818819908604	0.000372535459938173	DDX3X/BAX/IL1B/TREM2/PYCARD	5
GO:1901653	BP	GO:1901653	cellular response to peptide	5/22	359/18723	0.0000507350508682614	0.000946087900952912	0.000384009658200876	IL1B/TREM2/NFKB1/GJA1/FOXO3	5
GO:0070997	BP	GO:0070997	neuron death	5/22	361/18723	0.0000520926399994708	0.000962239519990225	0.000390565473680243	BAX/TREM2/CHMP4A/CHMP4B/FOXO3	5
GO:0051260	BP	GO:0051260	protein homooligomerization	4/22	182/18723	0.0000551027750216364	0.00100832928497537	0.000409272947775067	GSDMD/PYCARD/ELAVL1/CHMP2A	4
GO:0038034	BP	GO:0038034	signal transduction in absence of ligand	3/22	65/18723	0.0000586676324826822	0.00103487589550533	0.000420048008766477	BAX/IL1B/FOXO3	3
GO:0048524	BP	GO:0048524	positive regulation of viral process	3/22	65/18723	0.0000586676324826822	0.00103487589550533	0.000420048008766477	DDX3X/CHMP3/CHMP2A	3
GO:0051310	BP	GO:0051310	metaphase plate congression	3/22	65/18723	0.0000586676324826822	0.00103487589550533	0.000420048008766477	CHMP4A/CHMP2A/CHMP4B	3
GO:0097192	BP	GO:0097192	extrinsic apoptotic signaling pathway in absence of ligand	3/22	65/18723	0.0000586676324826822	0.00103487589550533	0.000420048008766477	BAX/IL1B/FOXO3	3
GO:0050766	BP	GO:0050766	positive regulation of phagocytosis	3/22	66/18723	0.0000614145685734715	0.00107365826131122	0.000435789466851231	IL1B/TREM2/PYCARD	3
GO:0002253	BP	GO:0002253	activation of immune response	5/22	375/18723	0.0000624032354435783	0.00108128792034094	0.000438886285606908	BAX/IL1B/TREM2/GBP1/PYCARD	5
GO:1901224	BP	GO:1901224	positive regulation of NIK/NF-kappaB signaling	3/22	69/18723	0.0000701576983705667	0.00120498924043482	0.000489095681161384	DDX3X/IL1B/TREM2	3
GO:1902188	BP	GO:1902188	positive regulation of viral release from host cell	2/22	11/18723	0.0000720265730381007	0.00122633069572697	0.000497758010469255	CHMP3/CHMP2A	2
GO:0032722	BP	GO:0032722	positive regulation of chemokine production	3/22	71/18723	0.0000764164654935215	0.00128985723651996	0.000523542935096268	DDX3X/IL1B/PYCARD	3
GO:0042098	BP	GO:0042098	T cell proliferation	4/22	199/18723	0.0000779550988529767	0.00130458191071905	0.000529519564858276	BAX/IL1B/PYCARD/IRF1	4
GO:0051298	BP	GO:0051298	centrosome duplication	3/22	73/18723	0.0000830298253204618	0.0013777321862497	0.000559210687929961	CHMP3/CHMP2A/CHMP4B	3
GO:0006620	BP	GO:0006620	posttranslational protein targeting to endoplasmic reticulum membrane	2/22	12/18723	0.0000863703569883646	0.00139927892465033	0.000567956340041397	CHMP4A/CHMP4B	2
GO:0010822	BP	GO:0010822	positive regulation of mitochondrion organization	3/22	74/18723	0.0000864722930963689	0.00139927892465033	0.000567956340041397	BAX/TREM2/PYCARD	3
GO:0070972	BP	GO:0070972	protein localization to endoplasmic reticulum	3/22	74/18723	0.0000864722930963689	0.00139927892465033	0.000567956340041397	GJA1/CHMP4A/CHMP4B	3
GO:0034121	BP	GO:0034121	regulation of toll-like receptor signaling pathway	3/22	75/18723	0.0000900067802934937	0.00144453504766115	0.000586325445397651	DDX3X/TREM2/IRF1	3
GO:0016032	BP	GO:0016032	viral process	5/22	415/18723	0.000100726578899516	0.00160343610963619	0.000650822140086729	DDX3X/CHMP3/CHMP4A/CHMP2A/CHMP4B	5
GO:0032102	BP	GO:0032102	negative regulation of response to external stimulus	5/22	420/18723	0.000106565275684727	0.00168270007895722	0.000682994763514168	TREM2/NFKB1/NLRP3/GJA1/CARD8	5
GO:0051303	BP	GO:0051303	establishment of chromosome localization	3/22	80/18723	0.000109098436847251	0.00170891791477534	0.00069363637742884	CHMP4A/CHMP2A/CHMP4B	3
GO:1903131	BP	GO:1903131	mononuclear cell differentiation	5/22	426/18723	0.000113912637160107	0.0017701662187261	0.000718496583591316	BAX/IL1B/TREM2/NLRP3/IRF1	5
GO:0043254	BP	GO:0043254	regulation of protein-containing complex assembly	5/22	428/18723	0.000116446560063602	0.00179107175721697	0.000726981977688735	DDX3X/BAX/TREM2/PYCARD/CARD8	5
GO:0050000	BP	GO:0050000	chromosome localization	3/22	82/18723	0.00011741800910055	0.00179107175721697	0.000726981977688735	CHMP4A/CHMP2A/CHMP4B	3
GO:0030213	BP	GO:0030213	hyaluronan biosynthetic process	2/22	14/18723	0.000118916919529217	0.00179107175721697	0.000726981977688735	IL1B/NFKB1	2
GO:0031468	BP	GO:0031468	nuclear membrane reassembly	2/22	14/18723	0.000118916919529217	0.00179107175721697	0.000726981977688735	CHMP2A/CHMP4B	2
GO:0098586	BP	GO:0098586	cellular response to virus	3/22	84/18723	0.000126140951959334	0.00188537392317845	0.000765258487177963	DDX3X/BAX/NFKB1	3
GO:0010507	BP	GO:0010507	negative regulation of autophagy	3/22	85/18723	0.000130656401194838	0.00193806995105677	0.000786647391563818	TREM2/CHMP4A/CHMP4B	3
GO:0016197	BP	GO:0016197	endosomal transport	4/22	230/18723	0.000136377316277975	0.00200350397701196	0.000813206549456497	CHMP3/CHMP4A/CHMP2A/CHMP4B	4
GO:1902902	BP	GO:1902902	negative regulation of autophagosome assembly	2/22	15/18723	0.000137114163901738	0.00200350397701196	0.000813206549456497	CHMP4A/CHMP4B	2
GO:0019915	BP	GO:0019915	lipid storage	3/22	87/18723	0.000140000650962174	0.00203052795988101	0.000824175372135995	IL1B/TREM2/NFKB1	3
GO:0051259	BP	GO:0051259	protein complex oligomerization	4/22	238/18723	0.000155540152603714	0.00223932072645641	0.000908922718388574	GSDMD/PYCARD/ELAVL1/CHMP2A	4
GO:0051403	BP	GO:0051403	stress-activated MAPK cascade	4/22	239/18723	0.000158065630568976	0.0022590693770369	0.000916938540757411	IL1B/TREM2/NFKB1/PYCARD	4
GO:0032088	BP	GO:0032088	negative regulation of NF-kappaB transcription factor activity	3/22	93/18723	0.000170617188700546	0.00242078590924398	0.000982578012730071	NLRP3/PYCARD/CARD8	3
GO:0002764	BP	GO:0002764	immune response-regulating signaling pathway	5/22	468/18723	0.000176897930237828	0.00245374141910079	0.000995954395688993	DDX3X/BAX/TREM2/GBP1/IRF1	5
GO:0016264	BP	GO:0016264	gap junction assembly	2/22	17/18723	0.000177342774977091	0.00245374141910079	0.000995954395688993	IL1B/GJA1	2
GO:0032511	BP	GO:0032511	late endosome to vacuole transport via multivesicular body sorting pathway	2/22	17/18723	0.000177342774977091	0.00245374141910079	0.000995954395688993	CHMP4A/CHMP4B	2
GO:0031098	BP	GO:0031098	stress-activated protein kinase signaling cascade	4/22	247/18723	0.000179353228472431	0.00245374141910079	0.000995954395688993	IL1B/TREM2/NFKB1/PYCARD	4
GO:0032479	BP	GO:0032479	regulation of type I interferon production	3/22	95/18723	0.00018171220927968	0.00245374141910079	0.000995954395688993	DDX3X/PYCARD/IRF1	3
GO:0032606	BP	GO:0032606	type I interferon production	3/22	95/18723	0.00018171220927968	0.00245374141910079	0.000995954395688993	DDX3X/PYCARD/IRF1	3
GO:0050764	BP	GO:0050764	regulation of phagocytosis	3/22	95/18723	0.00018171220927968	0.00245374141910079	0.000995954395688993	IL1B/TREM2/PYCARD	3
GO:0030730	BP	GO:0030730	sequestering of triglyceride	2/22	18/18723	0.000199368632776114	0.00261989116091027	0.00106339327266666	IL1B/TREM2	2
GO:0035743	BP	GO:0035743	CD4-positive, alpha-beta T cell cytokine production	2/22	18/18723	0.000199368632776114	0.00261989116091027	0.00106339327266666	IL1B/NLRP3	2
GO:0150078	BP	GO:0150078	positive regulation of neuroinflammatory response	2/22	18/18723	0.000199368632776114	0.00261989116091027	0.00106339327266666	IL1B/TREM2	2
GO:1901673	BP	GO:1901673	regulation of mitotic spindle assembly	2/22	18/18723	0.000199368632776114	0.00261989116091027	0.00106339327266666	CHMP2A/CHMP4B	2
GO:0042110	BP	GO:0042110	T cell activation	5/22	487/18723	0.000212905574524995	0.0027791274327996	0.00112802602643067	BAX/IL1B/NLRP3/PYCARD/IRF1	5
GO:0009896	BP	GO:0009896	positive regulation of catabolic process	5/22	492/18723	0.00022325258539998	0.00289489114048451	0.00117501360736832	BAX/IL1B/TREM2/GJA1/FOXO3	5
GO:0031330	BP	GO:0031330	negative regulation of cellular catabolic process	4/22	262/18723	0.000224754630393974	0.00289519451520659	0.00117513674478844	TREM2/ELAVL1/CHMP4A/CHMP4B	4
GO:0051607	BP	GO:0051607	defense response to virus	4/22	265/18723	0.00023474426346457	0.0029846056354781	0.00121142801719583	GBP1/PYCARD/CARD8/IRF1	4
GO:0140546	BP	GO:0140546	defense response to symbiont	4/22	265/18723	0.00023474426346457	0.0029846056354781	0.00121142801719583	GBP1/PYCARD/CARD8/IRF1	4
GO:0062207	BP	GO:0062207	regulation of pattern recognition receptor signaling pathway	3/22	105/18723	0.000244233476970305	0.00308522030908296	0.00125226672402432	DDX3X/TREM2/IRF1	3
GO:0002577	BP	GO:0002577	regulation of antigen processing and presentation	2/22	20/18723	0.00024722971218673	0.00310304984911293	0.00125950359447355	TREM2/PYCARD	2
GO:0002824	BP	GO:0002824	positive regulation of adaptive immune response based on somatic recombination of immune receptors built from immunoglobulin superfamily domains	3/22	107/18723	0.000258204278878122	0.00322015272639085	0.001307034733845	IL1B/TREM2/NLRP3	3
GO:0030449	BP	GO:0030449	regulation of complement activation	2/22	21/18723	0.000273059450111335	0.0033838633121392	0.00137348357650938	IL1B/TREM2	2
GO:1905954	BP	GO:1905954	positive regulation of lipid localization	3/22	110/18723	0.000280114893994876	0.00344817491760485	0.00139958715272924	IL1B/TREM2/NFKB1	3
GO:0031349	BP	GO:0031349	positive regulation of defense response	4/22	278/18723	0.000281771188364032	0.00344817491760485	0.00139958715272924	IL1B/TREM2/PYCARD/GJA1	4
GO:1903532	BP	GO:1903532	positive regulation of secretion by cell	4/22	282/18723	0.000297513651555032	0.0036182095015202	0.00146860285664628	IL1B/TREM2/GJA1/CHMP2A	4
GO:0002708	BP	GO:0002708	positive regulation of lymphocyte mediated immunity	3/22	113/18723	0.000303194630977912	0.00366453757688118	0.00148740705905343	IL1B/TREM2/NLRP3	3
GO:0140014	BP	GO:0140014	mitotic nuclear division	4/22	287/18723	0.000318070968870569	0.00382075433772131	0.00155081421696661	IL1B/CHMP4A/CHMP2A/CHMP4B	4
GO:0046651	BP	GO:0046651	lymphocyte proliferation	4/22	288/18723	0.00032230192755189	0.00382464954028243	0.00155239524913351	BAX/IL1B/PYCARD/IRF1	4
GO:0097193	BP	GO:0097193	intrinsic apoptotic signaling pathway	4/22	288/18723	0.00032230192755189	0.00382464954028243	0.00155239524913351	DDX3X/BAX/TREM2/PYCARD	4
GO:0016236	BP	GO:0016236	macroautophagy	4/22	291/18723	0.000335237885692702	0.00393051365381024	0.00159536466245187	CHMP3/CHMP4A/CHMP2A/CHMP4B	4
GO:0032943	BP	GO:0032943	mononuclear cell proliferation	4/22	291/18723	0.000335237885692702	0.00393051365381024	0.00159536466245187	BAX/IL1B/PYCARD/IRF1	4
GO:0071346	BP	GO:0071346	cellular response to interferon-gamma	3/22	118/18723	0.000344330888076325	0.00401309451698479	0.00162888358707785	GBP1/IRF1/CASP1	3
GO:0002726	BP	GO:0002726	positive regulation of T cell cytokine production	2/22	24/18723	0.000358112642615984	0.00412461502495351	0.00167414888653293	IL1B/NLRP3	2
GO:0002922	BP	GO:0002922	positive regulation of humoral immune response	2/22	24/18723	0.000358112642615984	0.00412461502495351	0.00167414888653293	IL1B/TREM2	2
GO:0002224	BP	GO:0002224	toll-like receptor signaling pathway	3/22	121/18723	0.000370657318081828	0.0042441346713697	0.00172266097354127	DDX3X/TREM2/IRF1	3
GO:0016050	BP	GO:0016050	vesicle organization	4/22	300/18723	0.000376286992465287	0.00428354611190135	0.00173865776812296	CHMP3/CHMP4A/CHMP2A/CHMP4B	4
GO:0090169	BP	GO:0090169	regulation of spindle assembly	2/22	25/18723	0.000388975942374564	0.00440239823797339	0.00178689891385942	CHMP2A/CHMP4B	2
GO:0070372	BP	GO:0070372	regulation of ERK1 and ERK2 cascade	4/22	309/18723	0.000420828415875386	0.00471140477378611	0.00191232224300226	IL1B/TREM2/GBP1/PYCARD	4
GO:1902186	BP	GO:1902186	regulation of viral release from host cell	2/22	26/18723	0.000421090825031956	0.00471140477378611	0.00191232224300226	CHMP3/CHMP2A	2
GO:0051047	BP	GO:0051047	positive regulation of secretion	4/22	310/18723	0.000426000369931486	0.00473925411548778	0.00192362607235809	IL1B/TREM2/GJA1/CHMP2A	4
GO:0007098	BP	GO:0007098	centrosome cycle	3/22	130/18723	0.000457329105829435	0.00505904174697194	0.00205342536367067	CHMP3/CHMP2A/CHMP4B	3
GO:0006997	BP	GO:0006997	nucleus organization	3/22	133/18723	0.000488868071143147	0.00534965508674109	0.00217138303880949	CHMP4A/CHMP2A/CHMP4B	3
GO:0090200	BP	GO:0090200	positive regulation of release of cytochrome c from mitochondria	2/22	28/18723	0.000489064484436494	0.00534965508674109	0.00217138303880949	BAX/PYCARD	2
GO:0002705	BP	GO:0002705	positive regulation of leukocyte mediated immunity	3/22	134/18723	0.000499683315297555	0.00543544406307007	0.00220620411140148	IL1B/TREM2/NLRP3	3
GO:0002831	BP	GO:0002831	regulation of response to biotic stimulus	4/22	327/18723	0.00052106634228336	0.00561633409331213	0.00227962595583606	TREM2/PYCARD/CARD8/IRF1	4
GO:0010458	BP	GO:0010458	exit from mitosis	2/22	29/18723	0.000524917844267681	0.00561633409331213	0.00227962595583606	CHMP2A/CHMP4B	2
GO:1903902	BP	GO:1903902	positive regulation of viral life cycle	2/22	29/18723	0.000524917844267681	0.00561633409331213	0.00227962595583606	CHMP3/CHMP2A	2
GO:0050863	BP	GO:0050863	regulation of T cell activation	4/22	329/18723	0.000533167387298794	0.00567359643658173	0.00230286829182259	IL1B/NLRP3/PYCARD/IRF1	4
GO:0070371	BP	GO:0070371	ERK1 and ERK2 cascade	4/22	330/18723	0.000539292653576131	0.00570775684163278	0.00231673373229006	IL1B/TREM2/GBP1/PYCARD	4
GO:0062012	BP	GO:0062012	regulation of small molecule metabolic process	4/22	334/18723	0.000564297553158147	0.00594029359722393	0.00241111857744426	IL1B/TREM2/NFKB1/MST1	4
GO:1903037	BP	GO:1903037	regulation of leukocyte cell-cell adhesion	4/22	336/18723	0.000577105634951315	0.00600572037885248	0.00243767479492157	IL1B/NLRP3/PYCARD/IRF1	4
GO:0031333	BP	GO:0031333	negative regulation of protein-containing complex assembly	3/22	141/18723	0.000579714582024064	0.00600572037885248	0.00243767479492157	DDX3X/TREM2/CARD8	3
GO:0034341	BP	GO:0034341	response to interferon-gamma	3/22	141/18723	0.000579714582024064	0.00600572037885248	0.00243767479492157	GBP1/IRF1/CASP1	3
GO:0030212	BP	GO:0030212	hyaluronan metabolic process	2/22	31/18723	0.000600344113003985	0.00618670406979896	0.00251113465550143	IL1B/NFKB1	2
GO:0031023	BP	GO:0031023	microtubule organizing center organization	3/22	143/18723	0.000603997542988627	0.00619176538833368	0.00251318900499539	CHMP3/CHMP2A/CHMP4B	3
GO:0010324	BP	GO:0010324	membrane invagination	3/22	144/18723	0.000616379600730375	0.00625321895455997	0.0025381325255055	TREM2/CHMP4A/CHMP2A	3
GO:0010821	BP	GO:0010821	regulation of mitochondrion organization	3/22	144/18723	0.000616379600730375	0.00625321895455997	0.0025381325255055	BAX/TREM2/PYCARD	3
GO:0007059	BP	GO:0007059	chromosome segregation	4/22	346/18723	0.000644278742805286	0.00650256586810696	0.00263934048192073	DDX3X/CHMP4A/CHMP2A/CHMP4B	4
GO:1902850	BP	GO:1902850	microtubule cytoskeleton organization involved in mitosis	3/22	147/18723	0.000654498587807997	0.00657183710219517	0.00266745713249683	GJA1/CHMP2A/CHMP4B	3
GO:1903900	BP	GO:1903900	regulation of viral life cycle	3/22	148/18723	0.000667532087278863	0.00666850932087762	0.0027066956277956	DDX3X/CHMP3/CHMP2A	3
GO:0042742	BP	GO:0042742	defense response to bacterium	4/22	350/18723	0.000672645676937792	0.00668548342865074	0.00271358528500151	TREM2/GSDMD/PYCARD/CASP1	4
GO:0071763	BP	GO:0071763	nuclear membrane organization	2/22	33/18723	0.000680711813881179	0.00669784191577793	0.00271860149799061	CHMP2A/CHMP4B	2
GO:0032368	BP	GO:0032368	regulation of lipid transport	3/22	149/18723	0.000680730613503477	0.00669784191577793	0.00271860149799061	IL1B/TREM2/NFKB1	3
GO:2001236	BP	GO:2001236	regulation of extrinsic apoptotic signaling pathway	3/22	151/18723	0.000707626183425176	0.00692766033573247	0.00281188299203162	DDX3X/IL1B/PYCARD	3
GO:0051092	BP	GO:0051092	positive regulation of NF-kappaB transcription factor activity	3/22	152/18723	0.000721324937731424	0.00697107781094167	0.00282950580466693	IL1B/NLRP3/PYCARD	3
GO:0002495	BP	GO:0002495	antigen processing and presentation of peptide antigen via MHC class II	2/22	34/18723	0.000722741979377507	0.00697107781094167	0.00282950580466693	TREM2/PYCARD	2
GO:0016242	BP	GO:0016242	negative regulation of macroautophagy	2/22	34/18723	0.000722741979377507	0.00697107781094167	0.00282950580466693	CHMP4A/CHMP4B	2
GO:0071900	BP	GO:0071900	regulation of protein serine/threonine kinase activity	4/22	359/18723	0.000739708215548805	0.00709974846100274	0.00288173221227733	DDX3X/IL1B/MST1/PYCARD	4
GO:0060236	BP	GO:0060236	regulation of mitotic spindle organization	2/22	35/18723	0.000765999444760858	0.00731622884313054	0.00296959990138356	CHMP2A/CHMP4B	2
GO:1903706	BP	GO:1903706	regulation of hemopoiesis	4/22	367/18723	0.000803196893541251	0.0076342695026882	0.00309869011049384	TREM2/NLRP3/IRF1/FOXO3	4
GO:0002504	BP	GO:0002504	antigen processing and presentation of peptide or polysaccharide antigen via MHC class II	2/22	36/18723	0.000810481532562048	0.00766629391669802	0.00311168856895167	TREM2/PYCARD	2
GO:0007159	BP	GO:0007159	leukocyte cell-cell adhesion	4/22	371/18723	0.000836350464840757	0.0078729529334529	0.00319556984288852	IL1B/NLRP3/PYCARD/IRF1	4
GO:0002369	BP	GO:0002369	T cell cytokine production	2/22	37/18723	0.00085618556942106	0.00794507746410633	0.00322484462416014	IL1B/NLRP3	2
GO:0002724	BP	GO:0002724	regulation of T cell cytokine production	2/22	37/18723	0.00085618556942106	0.00794507746410633	0.00322484462416014	IL1B/NLRP3	2
GO:1900016	BP	GO:1900016	negative regulation of cytokine production involved in inflammatory response	2/22	37/18723	0.00085618556942106	0.00794507746410633	0.00322484462416014	TREM2/PYCARD	2
GO:0030098	BP	GO:0030098	lymphocyte differentiation	4/22	374/18723	0.000861844932030635	0.00795986970243388	0.00323084867767194	BAX/IL1B/NLRP3/IRF1	4
GO:0072331	BP	GO:0072331	signal transduction by p53 class mediator	3/22	163/18723	0.000883313649962844	0.00811985035975234	0.00329578357164293	BAX/PYCARD/FOXO3	3
GO:0050792	BP	GO:0050792	regulation of viral process	3/22	164/18723	0.000899089009108523	0.0082245916230143	0.00333829722884565	DDX3X/CHMP3/CHMP2A	3
GO:0009595	BP	GO:0009595	detection of biotic stimulus	2/22	38/18723	0.000903108886081754	0.0082245916230143	0.00333829722884565	TREM2/NLRP3	2
GO:0032635	BP	GO:0032635	interleukin-6 production	3/22	165/18723	0.000915042776175047	0.00825646892051033	0.00335123597386447	IL1B/TREM2/PYCARD	3
GO:0032675	BP	GO:0032675	regulation of interleukin-6 production	3/22	165/18723	0.000915042776175047	0.00825646892051033	0.00335123597386447	IL1B/TREM2/PYCARD	3
GO:0007254	BP	GO:0007254	JNK cascade	3/22	167/18723	0.000947488769640655	0.00838879085653479	0.00340494440980795	IL1B/NFKB1/PYCARD	3
GO:0016572	BP	GO:0016572	histone phosphorylation	2/22	39/18723	0.000951248817386576	0.00838879085653479	0.00340494440980795	IL1B/MST1	2
GO:0032728	BP	GO:0032728	positive regulation of interferon-beta production	2/22	39/18723	0.000951248817386576	0.00838879085653479	0.00340494440980795	DDX3X/IRF1	2
GO:0090224	BP	GO:0090224	regulation of spindle organization	2/22	39/18723	0.000951248817386576	0.00838879085653479	0.00340494440980795	CHMP2A/CHMP4B	2
GO:2000785	BP	GO:2000785	regulation of autophagosome assembly	2/22	39/18723	0.000951248817386576	0.00838879085653479	0.00340494440980795	CHMP4A/CHMP4B	2
GO:0000070	BP	GO:0000070	mitotic sister chromatid segregation	3/22	168/18723	0.000963982606088013	0.00838879085653479	0.00340494440980795	CHMP4A/CHMP2A/CHMP4B	3
GO:0002706	BP	GO:0002706	regulation of lymphocyte mediated immunity	3/22	168/18723	0.000963982606088013	0.00838879085653479	0.00340494440980795	IL1B/TREM2/NLRP3	3
GO:0002822	BP	GO:0002822	regulation of adaptive immune response based on somatic recombination of immune receptors built from immunoglobulin superfamily domains	3/22	168/18723	0.000963982606088013	0.00838879085653479	0.00340494440980795	IL1B/TREM2/NLRP3	3
GO:0150077	BP	GO:0150077	regulation of neuroinflammatory response	2/22	40/18723	0.00100060270227127	0.00863074929976716	0.00350315344407516	IL1B/TREM2	2
GO:1901223	BP	GO:1901223	negative regulation of NIK/NF-kappaB signaling	2/22	40/18723	0.00100060270227127	0.00863074929976716	0.00350315344407516	DDX3X/NLRP3	2
GO:0051656	BP	GO:0051656	establishment of organelle localization	4/22	390/18723	0.00100720893398639	0.0086496275997603	0.00351081599796733	GJA1/CHMP4A/CHMP2A/CHMP4B	4
GO:0042129	BP	GO:0042129	regulation of T cell proliferation	3/22	171/18723	0.00101455706980427	0.00867468446583735	0.00352098638337036	IL1B/PYCARD/IRF1	3
GO:0002221	BP	GO:0002221	pattern recognition receptor signaling pathway	3/22	172/18723	0.00103178218998912	0.00878360664347259	0.0035651970409235	DDX3X/TREM2/IRF1	3
GO:0032733	BP	GO:0032733	positive regulation of interleukin-10 production	2/22	41/18723	0.00105116788375961	0.00887149446724705	0.00360087001923097	TREM2/PYCARD	2
GO:1902116	BP	GO:1902116	negative regulation of organelle assembly	2/22	41/18723	0.00105116788375961	0.00887149446724705	0.00360087001923097	CHMP4A/CHMP4B	2
GO:0052126	BP	GO:0052126	movement in host environment	3/22	175/18723	0.00108456948110962	0.00911410748503277	0.00369934474017512	CHMP3/CHMP2A/CHMP4B	3
GO:0050728	BP	GO:0050728	negative regulation of inflammatory response	3/22	176/18723	0.00110253849508262	0.0091760887905026	0.00372450246590477	TREM2/NFKB1/NLRP3	3
GO:0045047	BP	GO:0045047	protein targeting to ER	2/22	42/18723	0.00110294170895813	0.0091760887905026	0.00372450246590477	CHMP4A/CHMP4B	2
GO:0032976	BP	GO:0032976	release of matrix enzymes from mitochondria	1/22	1/18723	0.00117502536986591	0.0091760887905026	0.00372450246590477	BAX	1
GO:0034151	BP	GO:0034151	regulation of toll-like receptor 6 signaling pathway	1/22	1/18723	0.00117502536986591	0.0091760887905026	0.00372450246590477	TREM2	1
GO:0038118	BP	GO:0038118	C-C chemokine receptor CCR7 signaling pathway	1/22	1/18723	0.00117502536986591	0.0091760887905026	0.00372450246590477	TREM2	1
GO:0045960	BP	GO:0045960	positive regulation of complement activation, classical pathway	1/22	1/18723	0.00117502536986591	0.0091760887905026	0.00372450246590477	TREM2	1
GO:0070392	BP	GO:0070392	detection of lipoteichoic acid	1/22	1/18723	0.00117502536986591	0.0091760887905026	0.00372450246590477	TREM2	1
GO:1903080	BP	GO:1903080	regulation of C-C chemokine receptor CCR7 signaling pathway	1/22	1/18723	0.00117502536986591	0.0091760887905026	0.00372450246590477	TREM2	1
GO:1903082	BP	GO:1903082	positive regulation of C-C chemokine receptor CCR7 signaling pathway	1/22	1/18723	0.00117502536986591	0.0091760887905026	0.00372450246590477	TREM2	1
GO:1905291	BP	GO:1905291	positive regulation of CAMKK-AMPK signaling cascade	1/22	1/18723	0.00117502536986591	0.0091760887905026	0.00372450246590477	TREM2	1
GO:1905805	BP	GO:1905805	excitatory synapse pruning	1/22	1/18723	0.00117502536986591	0.0091760887905026	0.00372450246590477	TREM2	1
GO:1905806	BP	GO:1905806	regulation of synapse pruning	1/22	1/18723	0.00117502536986591	0.0091760887905026	0.00372450246590477	TREM2	1
GO:1905808	BP	GO:1905808	positive regulation of synapse pruning	1/22	1/18723	0.00117502536986591	0.0091760887905026	0.00372450246590477	TREM2	1
GO:1990117	BP	GO:1990117	B cell receptor apoptotic signaling pathway	1/22	1/18723	0.00117502536986591	0.0091760887905026	0.00372450246590477	BAX	1
GO:2000350	BP	GO:2000350	positive regulation of CD40 signaling pathway	1/22	1/18723	0.00117502536986591	0.0091760887905026	0.00372450246590477	TREM2	1
GO:0007033	BP	GO:0007033	vacuole organization	3/22	180/18723	0.00117630147416555	0.0091760887905026	0.00372450246590477	CHMP3/CHMP4A/CHMP4B	3
GO:0010721	BP	GO:0010721	negative regulation of cell development	3/22	180/18723	0.00117630147416555	0.0091760887905026	0.00372450246590477	IL1B/TREM2/GBP1	3
GO:0043409	BP	GO:0043409	negative regulation of MAPK cascade	3/22	180/18723	0.00117630147416555	0.0091760887905026	0.00372450246590477	IL1B/TREM2/GBP1	3
GO:1905952	BP	GO:1905952	regulation of lipid localization	3/22	181/18723	0.0011952177917072	0.00928665252445518	0.00376937941829131	IL1B/TREM2/NFKB1	3
GO:0002696	BP	GO:0002696	positive regulation of leukocyte activation	4/22	409/18723	0.00120140573845426	0.00929783571499381	0.00377391858761374	IL1B/TREM2/NLRP3/PYCARD	4
GO:0150076	BP	GO:0150076	neuroinflammatory response	2/22	44/18723	0.00121010469929407	0.00932828740636926	0.00378627869029019	IL1B/TREM2	2
GO:0002920	BP	GO:0002920	regulation of humoral immune response	2/22	45/18723	0.00126548857901099	0.00964134878483856	0.00391334784826252	IL1B/TREM2	2
GO:0044088	BP	GO:0044088	regulation of vacuole organization	2/22	45/18723	0.00126548857901099	0.00964134878483856	0.00391334784826252	CHMP4A/CHMP4B	2
GO:1901985	BP	GO:1901985	positive regulation of protein acetylation	2/22	45/18723	0.00126548857901099	0.00964134878483856	0.00391334784826252	DDX3X/IL1B	2
GO:0043433	BP	GO:0043433	negative regulation of DNA-binding transcription factor activity	3/22	185/18723	0.00127280817935111	0.00965952874096694	0.00392072694985755	NLRP3/PYCARD/CARD8	3
GO:1902115	BP	GO:1902115	regulation of organelle assembly	3/22	186/18723	0.00129269082262825	0.00977254297569924	0.00396659854128968	CHMP4A/CHMP2A/CHMP4B	3
GO:0072599	BP	GO:0072599	establishment of protein localization to endoplasmic reticulum	2/22	46/18723	0.0013220705315866	0.00994125605224249	0.00403507785572984	CHMP4A/CHMP4B	2
GO:0050867	BP	GO:0050867	positive regulation of cell activation	4/22	420/18723	0.00132516232361353	0.00994125605224249	0.00403507785572984	IL1B/TREM2/NLRP3/PYCARD	4
GO:0072559	CC	GO:0072559	NLRP3 inflammasome complex	6/22	9/19550	0.0000000000000000807168796563678	0.00000000000000621519973354032	0.00000000000000280384950385278	DDX3X/GSDMD/NLRP3/PYCARD/CARD8/CASP1	6
GO:0061702	CC	GO:0061702	inflammasome complex	6/22	17/19550	0.0000000000000118256778436043	0.000000000000455288596978766	0.000000000000205393352020496	DDX3X/GSDMD/NLRP3/PYCARD/CARD8/CASP1	6
GO:0000815	CC	GO:0000815	ESCRT III complex	4/22	11/19550	0.000000000394680045809315	0.0000000101301211757724	0.00000000456997947779206	CHMP3/CHMP4A/CHMP2A/CHMP4B	4
GO:0005771	CC	GO:0005771	multivesicular body	5/22	64/19550	0.00000000808736253031654	0.000000155681728708593	0.0000000702323588159068	GJA1/CHMP3/CHMP4A/CHMP2A/CHMP4B	5
GO:0036452	CC	GO:0036452	ESCRT complex	4/22	27/19550	0.0000000207437038618116	0.000000319453039471899	0.000000144114153145217	CHMP3/CHMP4A/CHMP2A/CHMP4B	4
GO:0072558	CC	GO:0072558	NLRP1 inflammasome complex	2/22	4/19550	0.00000724318004596082	0.0000929541439231638	0.0000419342002660889	PYCARD/CASP1	2
GO:0005770	CC	GO:0005770	late endosome	5/22	282/19550	0.0000129797420341319	0.000142777162375451	0.0000644107499438124	GJA1/CHMP3/CHMP4A/CHMP2A/CHMP4B	5
GO:0097169	CC	GO:0097169	AIM2 inflammasome complex	2/22	6/19550	0.000018083259235489	0.000168244487797308	0.0000758997689311166	PYCARD/CASP1	2
GO:0031902	CC	GO:0031902	late endosome membrane	4/22	146/19550	0.0000196649401321529	0.000168244487797308	0.0000758997689311166	CHMP3/CHMP4A/CHMP2A/CHMP4B	4
GO:0030117	CC	GO:0030117	membrane coat	3/22	89/19550	0.000131919919551725	0.000923439436862077	0.000416589219637027	CHMP4A/CHMP2A/CHMP4B	3
GO:0048475	CC	GO:0048475	coated membrane	3/22	89/19550	0.000131919919551725	0.000923439436862077	0.000416589219637027	CHMP4A/CHMP2A/CHMP4B	3
GO:0034774	CC	GO:0034774	secretory granule lumen	4/22	322/19550	0.000417927115518285	0.0024364056739337	0.00109913037921821	DDX3X/GSDMD/NFKB1/PYCARD	4
GO:0060205	CC	GO:0060205	cytoplasmic vesicle lumen	4/22	325/19550	0.000432834909744945	0.0024364056739337	0.00109913037921821	DDX3X/GSDMD/NFKB1/PYCARD	4
GO:0031983	CC	GO:0031983	vesicle lumen	4/22	327/19550	0.000442982849806127	0.0024364056739337	0.00109913037921821	DDX3X/GSDMD/NFKB1/PYCARD	4
GO:0097144	CC	GO:0097144	BAX complex	1/22	1/19550	0.0011253196930946	0.00577664109121892	0.00260600349979801	BAX	1
GO:0030496	CC	GO:0030496	midbody	3/22	196/19550	0.00132789277115979	0.0063904839612065	0.00288292509528113	CHMP3/CHMP4A/CHMP4B	3
GO:0005741	CC	GO:0005741	mitochondrial outer membrane	3/22	205/19550	0.00151044636585396	0.00684143353945618	0.00308636099524339	BAX/GJA1/FOXO3	3
GO:0031968	CC	GO:0031968	organelle outer membrane	3/22	230/19550	0.00209807545361781	0.00824791198386295	0.00372086254911111	BAX/GJA1/FOXO3	3
GO:0019867	CC	GO:0019867	outer membrane	3/22	232/19550	0.00215039701014198	0.00824791198386295	0.00372086254911111	BAX/GJA1/FOXO3	3
GO:0035580	CC	GO:0035580	specific granule lumen	2/22	62/19550	0.00219435838435255	0.00824791198386295	0.00372086254911111	GSDMD/NFKB1	2
GO:0097145	CC	GO:0097145	BAK complex	1/22	2/19550	0.00224943054105353	0.00824791198386295	0.00372086254911111	BAX	1
GO:0008656	MF	GO:0008656	cysteine-type endopeptidase activator activity involved in apoptotic process	3/22	17/18368	0.00000100310608610123	0.000126671391131462	0.0000512160382406747	PYCARD/CARD8/CASP1	3
GO:0016505	MF	GO:0016505	peptidase activator activity involved in apoptotic process	3/22	20/18368	0.00000167776676995313	0.000126671391131462	0.0000512160382406747	PYCARD/CARD8/CASP1	3
GO:0043028	MF	GO:0043028	cysteine-type endopeptidase regulator activity involved in apoptotic process	3/22	40/18368	0.0000143166994972296	0.000673507224407138	0.000272313830711844	PYCARD/CARD8/CASP1	3
GO:0016504	MF	GO:0016504	peptidase activator activity	3/22	43/18368	0.0000178412509776725	0.000673507224407138	0.000272313830711844	PYCARD/CARD8/CASP1	3
GO:0097153	MF	GO:0097153	cysteine-type endopeptidase activity involved in apoptotic process	2/22	15/18368	0.000142440066724758	0.00409387534660751	0.00165524412759314	PYCARD/CASP1	2
GO:0050700	MF	GO:0050700	CARD domain binding	2/22	16/18368	0.000162670543573808	0.00409387534660751	0.00165524412759314	CARD8/CASP1	2
GO:0042834	MF	GO:0042834	peptidoglycan binding	2/22	18/18368	0.000207104127968562	0.00446753190332183	0.00180632171762054	TREM2/NLRP3	2
