# Supplementary material for: Prognostic model construction and immune microenvironment analysis of pyroptosis-related genes in hepatocellular carcinoma based on single-cell RNA sequencing
Source: Front Immunol. 2025 Aug 21;16:1595539. doi: 10.3389/fimmu.2025.1595539 (PMC12408283; doi:10.3389/fimmu.2025.1595539)
Supplement: Supplementary Table 1 — Baseline tables of clinical data in the TCGA-LIHC dataset and hepatocellular carcinoma dataset in the ICGC. [file DataSheet1.zip › Data Sheet 13.CSV]

	coef	HR	Lower	Upper	p
Age	0.009	1.009	0.994	1.023	0.237
Male
Female	0.238	1.268	0.869	1.851	0.218
StageI
StageII	0.337	1.401	0.851	2.306	0.185
StageIII	1.003	2.727	1.783	4.172	<0.001***
StageIV	1.721	5.589	1.722	18.144	0.004**
Cluster1
Cluster2	0.332	1.393	0.962	2.019	0.079
Riskscore	1	2.718	1.796	4.114	<0.001***
