# Supplementary material for: Prognostic model construction and immune microenvironment analysis of pyroptosis-related genes in hepatocellular carcinoma based on single-cell RNA sequencing
Source: Front Immunol. 2025 Aug 21;16:1595539. doi: 10.3389/fimmu.2025.1595539 (PMC12408283; doi:10.3389/fimmu.2025.1595539)
Supplement: Supplementary Table 1 — Baseline tables of clinical data in the TCGA-LIHC dataset and hepatocellular carcinoma dataset in the ICGC. [file DataSheet1.zip › Data Sheet 14.CSV]

Trait	HR	lower	upper	Coef	p
StageI
StageII	1.24	0.75	2.05	0.21	0.411
StageIII	2.42	1.57	3.73	0.88	<0.001 ***
StageIV	5.37	1.65	17.45	1.68	<0.01 **
Riskscore	2.36	1.56	3.57	0.86	<0.001 ***
