# Supplementary material for: Prognostic model construction and immune microenvironment analysis of pyroptosis-related genes in hepatocellular carcinoma based on single-cell RNA sequencing
Source: Front Immunol. 2025 Aug 21;16:1595539. doi: 10.3389/fimmu.2025.1595539 (PMC12408283; doi:10.3389/fimmu.2025.1595539)
Supplement: Supplementary Table 1 — Baseline tables of clinical data in the TCGA-LIHC dataset and hepatocellular carcinoma dataset in the ICGC. [file DataSheet1.zip › Data Sheet 2.XLSX]

## Sheet: Sheet1
Gene name
BAK1
BAX
CASP1
CASP3
CASP4
CASP5
CHMP2A
CHMP2B
CHMP3
CHMP4A
CHMP4B
CHMP4C
CHMP6
CHMP7
CYCS
ELANE
GSDMD
GZMB
HMGB1
IL18
IL1A
IL1B
IRF1
IRF2
TP53
TP63
NLRP3
GSDMB
AIM2
CASP6
CASP8
CASP9
GPX4
GSDMA
GSDMC
GSDME
IL6
NLRC4
NLRP1
NLRP2
NLRP6
NLRP7
NOD1
NOD2
PLCG1
PRKACA
PYCARD
SCAF11
TIRAP
TNF
PJVK
APIP
CARD8
CPTP
DDX3X
DDX58
DHX9
DIABLO
DPP8
DPP9
EEF2K
ELAVL1
FGF21
FOXO3
GBP1
GJA1
GZMA
IKBKB
MALT1
MAP3K7
MST1
NAIP
NFKB1
NLRP9
P2RX7
PELP1
PLK1
PLAAT4
ROS1
MAPK8
SCGB3A2
STAT1
STK4
TET2
