# Supplementary material for: Prognostic model construction and immune microenvironment analysis of pyroptosis-related genes in hepatocellular carcinoma based on single-cell RNA sequencing
Source: Front Immunol. 2025 Aug 21;16:1595539. doi: 10.3389/fimmu.2025.1595539 (PMC12408283; doi:10.3389/fimmu.2025.1595539)
Supplement: Supplementary Table 1 — Baseline tables of clinical data in the TCGA-LIHC dataset and hepatocellular carcinoma dataset in the ICGC. [file DataSheet1.zip › Data Sheet 3.XLSX]

## Sheet: Sheet1
Table S3 16 sets of immune cell related genes
Immune cells/pathways	Markers
aDCs	CD83
aDCs	LAMP3
aDCs	CCL1
B_cells	BACH2
B_cells	BANK1
B_cells	BLK
B_cells	BTLA
B_cells	CD79A
B_cells	CD79B
B_cells	FCRL1
B_cells	FCRL3
B_cells	HVCN1
B_cells	RALGPS2
CD8+_T_cells	CD8A
DCs	CCL17
DCs	CCL22
DCs	CD209
DCs	CCL13
iDCs	CD1A
iDCs	CD1E
Macrophages	C11orf45
Macrophages	CD68
Macrophages	CLEC5A
Macrophages	CYBB
Macrophages	FUCA1
Macrophages	GPNMB
Macrophages	HS3ST2
Macrophages	LGMN
Macrophages	MMP9
Macrophages	TM4SF19
Mast_cells	CMA1
Mast_cells	MS4A2
Mast_cells	TPSAB1
Neutrophils	EVI2B
Neutrophils	HSD17B11
Neutrophils	KDM6B
Neutrophils	MEGF9
Neutrophils	MNDA
Neutrophils	NLRP12
Neutrophils	PADI4
Neutrophils	SELL
Neutrophils	TRANK1
Neutrophils	VNN3
NK_cells	KLRC1
NK_cells	KLRF1
pDCs	CLEC4C
pDCs	CXCR3
pDCs	GZMB
pDCs	IL3RA
pDCs	IRF7
pDCs	IRF8
pDCs	LILRA4
pDCs	PHEX
pDCs	PLD4
pDCs	PTCRA
T_helper_cells	CD4
Tfh	PDCD1
Tfh	CXCL13
Tfh	CXCR5
Th1_cells	IFNG
Th1_cells	TBX21
Th1_cells	CTLA4
Th1_cells	STAT4
Th1_cells	CD38
Th1_cells	IL12RB2
Th1_cells	LTA
Th1_cells	CSF2
Th2_cells	PMCH
Th2_cells	LAIR2
Th2_cells	SMAD2
Th2_cells	CXCR6
Th2_cells	GATA3
Th2_cells	IL26
TIL	ITM2C
TIL	CD38
TIL	THEMIS2
TIL	GLYR1
TIL	ICOS
TIL	F5
TIL	TIGIT
TIL	KLRD1
TIL	IRF4
TIL	PRKCQ
TIL	FCRL5
TIL	SIRPG
TIL	LPXN
TIL	IL2RG
TIL	CCL5
TIL	LCK
TIL	TRAF3IP3
TIL	CD86
TIL	MAL
TIL	LILRB1
TIL	DOK2
TIL	CD6
TIL	PAG1
TIL	LAX1
TIL	PLEK
TIL	PIK3CD
TIL	SLAMF1
TIL	XCL1
TIL	GPR171
TIL	XCL2
TIL	TBX21
TIL	CD2
TIL	CD53
TIL	KLHL6
TIL	SLAMF6
TIL	CD40
TIL	SIT1
TIL	TNFRSF4
TIL	CD79A
TIL	CD247
TIL	LCP2
TIL	CD3D
TIL	CD27
TIL	SH2D1A
TIL	FYB
TIL	ARHGAP30
TIL	ACAP1
TIL	CST7
TIL	CD3G
TIL	IL2RB
TIL	CD3E
TIL	FCRL3
TIL	CORO1A
TIL	ITK
TIL	TCL1A
TIL	CYBB
TIL	CSF2RB
TIL	IKZF1
TIL	NCF4
TIL	DOCK2
TIL	CCR2
TIL	PTPRC
TIL	PLAC8
TIL	NCKAP1L
TIL	IL7R
TIL	2020-09-06
TIL	CD28
TIL	STAT4
TIL	CD8A
TIL	LY9
TIL	CD48
TIL	HCST
TIL	PTPRCAP
TIL	SASH3
TIL	ARHGAP25
TIL	LAT
TIL	TRAT1
TIL	IL10RA
TIL	PAX5
TIL	CCR7
TIL	DOCK11
TIL	PARVG
TIL	SPNS1
TIL	CD52
TIL	HCLS1
TIL	ARHGAP9
TIL	GIMAP6
TIL	PRKCB
TIL	MS4A1
TIL	GPR18
TIL	TBC1D10C
TIL	GVINP1
TIL	P2RY8
TIL	EVI2B
TIL	VAMP5
TIL	KLRK1
TIL	SELL
TIL	MPEG1
TIL	MS4A6A
TIL	ARHGAP15
TIL	MFNG
TIL	GZMK
TIL	SELPLG
TIL	TARP
TIL	GIMAP7
TIL	FAM65B
TIL	INPP5D
TIL	ITGA4
TIL	MZB1
TIL	GPSM3
TIL	STK10
TIL	CLEC2D
TIL	IL16
TIL	NLRC3
TIL	GIMAP5
TIL	GIMAP4
TIL	IFFO1
TIL	CFH
TIL	PVRIG
TIL	CFHR1
Treg	IL12RB2
Treg	TMPRSS6
Treg	CTSC
Treg	LAPTM4B
Treg	TFRC
Treg	RNF145
Treg	NETO2
Treg	ADAT2
Treg	CHST2
Treg	CTLA4
Treg	NFE2L3
Treg	LIMA1
Treg	IL1R2
Treg	ICOS
Treg	HSDL2
Treg	HTATIP2
Treg	FKBP1A
Treg	TIGIT
Treg	CCR8
Treg	LTA
Treg	SLC35F2
Treg	IL21R
Treg	AHCYL1
Treg	SOCS2
Treg	ETV7
Treg	BCL2L1
Treg	RRAGB
Treg	ACSL4
Treg	CHRNA6
Treg	BATF
Treg	LAX1
Treg	ADPRH
Treg	TNFRSF4
Treg	ANKRD10
Treg	CD274
Treg	CASP1
Treg	LY75
Treg	NPTN
Treg	SSTR3
Treg	GRSF1
Treg	CSF2RB
Treg	TMEM184C
Treg	NDFIP2
Treg	ZBTB38
Treg	ERI1
Treg	TRAF3
Treg	NAB1
Treg	HS3ST3B1
Treg	LAYN
Treg	JAK1
Treg	VDR
Treg	LEPROT
Treg	GCNT1
Treg	PTPRJ
Treg	IKZF2
Treg	CSF1
Treg	ENTPD1
Treg	TNFRSF18
Treg	METTL7A
Treg	KSR1
Treg	SSH1
Treg	CADM1
Treg	IL1R1
Treg	ACP5
Treg	CHST7
Treg	THADA
Treg	CD177
Treg	NFAT5
Treg	ZNF282
Treg	MAGEH1
