# Supplementary material for: Prognostic model construction and immune microenvironment analysis of pyroptosis-related genes in hepatocellular carcinoma based on single-cell RNA sequencing
Source: Front Immunol. 2025 Aug 21;16:1595539. doi: 10.3389/fimmu.2025.1595539 (PMC12408283; doi:10.3389/fimmu.2025.1595539)
Supplement: Supplementary Table 1 — Baseline tables of clinical data in the TCGA-LIHC dataset and hepatocellular carcinoma dataset in the ICGC. [file DataSheet1.zip › Data Sheet 5.XLS]

## Sheet: Table S5 不同细胞类型间的差异基因
Table S5 Differential genes between different cell types
p_val avg_log2FC pct.1 pct.2 p_val_adj cluster gene
0 3.26521456441297 0.78 0.302 0 NK_cell CCL5
0 3.25056900653022 0.604 0.155 0 NK_cell KLRB1
0 3.17809708266088 0.772 0.719 0 NK_cell IGKC
0 3.06044756729164 0.692 0.259 0 NK_cell NKG7
0 2.90035314649071 0.699 0.205 0 NK_cell CD69
0 2.73760018663024 0.971 0.619 0 NK_cell CXCR4
0 2.52311703877657 0.516 0.103 0 NK_cell GZMK
0 2.45553502865307 0.447 0.122 0 NK_cell IL7R
0 2.45358417855481 0.5 0.402 0 NK_cell CMC1
0 2.4351058634999 0.679 0.191 0 NK_cell CST7
0 2.39184945688411 0.823 0.58 0 NK_cell ZFP36L2
0 2.35144109582751 0.464 0.084 0 NK_cell KLRD1
0 2.22345041732035 0.617 0.195 0 NK_cell CD7
0 2.21806360590076 0.91 0.832 0 NK_cell BTG1
0 2.17812301047159 0.613 0.137 0 NK_cell GZMA
0 2.08458666533355 0.533 0.096 0 NK_cell SYTL3
0 2.01661315933046 0.579 0.118 0 NK_cell CD3E
0 2.01112555082756 0.79 0.578 0 NK_cell CREM
0 2.00601077759031 0.671 0.374 0 NK_cell DUSP2
0 1.98743796150485 0.442 0.088 0 NK_cell PRF1
0 1.98059024090331 0.619 0.189 0 NK_cell CD3D
0 1.97737072246475 0.375 0.079 0 NK_cell GZMH
0 1.9647539729213 0.311 0.112 0 NK_cell GZMB
0 1.96194998027344 0.788 0.401 0 NK_cell ISG20
0 1.95424302113248 0.569 0.157 0 NK_cell TRBC2
0 1.94976571552293 0.901 0.696 0 NK_cell TSC22D3
0 1.92051354703202 0.588 0.299 0 NK_cell TUBA4A
0 1.90504907938159 0.73 0.49 0 NK_cell YPEL5
0 1.88979071123415 0.392 0.049 0 NK_cell AC092580.4
0 1.86474696090819 0.421 0.11 0 NK_cell TRBC1
0 1.83579419326296 0.539 0.127 0 NK_cell CD2
0 1.75455537631183 0.629 0.517 0 NK_cell FAM177A1
0 1.71731864997648 0.518 0.145 0 NK_cell TRAC
0 1.70444734685277 0.504 0.175 0 NK_cell FYN
0 1.70204249019146 0.751 0.361 0 NK_cell PTPRC
0 1.66894924213474 0.363 0.07 0 NK_cell CTSW
0 1.66048123626675 0.577 0.213 0 NK_cell IFITM1
0 1.62374608290517 0.456 0.277 0 NK_cell PIK3R1
0 1.61907068192124 0.48 0.214 0 NK_cell RP11-138A9.2
0 1.59141928081515 0.549 0.273 0 NK_cell RP11-138A9.1
0 1.58961029762729 0.292 0.036 0 NK_cell TRGC2
0 1.57508362594756 0.569 0.323 0 NK_cell ZNF331
0 1.56759009420232 0.692 0.297 0 NK_cell CORO1A
0 1.56414378621268 0.45 0.145 0 NK_cell RP11-347P5.1
0 1.56278740635579 0.461 0.171 0 NK_cell VPS37B
0 1.55760091349995 0.469 0.108 0 NK_cell RHOH
0 1.53982172826046 0.559 0.337 0 NK_cell PPP2R5C
0 1.53400756821464 0.624 0.27 0 NK_cell CYTIP
0 1.53197216578982 0.376 0.054 0 NK_cell GZMM
0 1.526680728824 0.594 0.315 0 NK_cell STK4
0 1.50620655496984 0.55 0.346 0 NK_cell CCNH
0 1.48280626165316 0.402 0.114 0 NK_cell AC016831.7
0 1.47088815104363 0.594 0.292 0 NK_cell CRIP1
0 1.45309886344382 0.58 0.24 0 NK_cell IL2RG
0 1.45020686554076 0.424 0.23 0 NK_cell RORA
0 1.44919985022512 0.407 0.146 0 NK_cell GPR65
0 1.4455099327575 0.438 0.2 0 NK_cell CNOT6L
0 1.43488752500501 0.305 0.128 0 NK_cell LTB
0 1.43480685853358 0.416 0.086 0 NK_cell ACAP1
0 1.42172010169732 0.999 0.994 0 NK_cell RPS29
0 1.42148585996697 0.871 0.603 0 NK_cell ARHGDIB
0 1.42020595091397 0.393 0.108 0 NK_cell CLEC2D
0 1.41455763765706 0.367 0.076 0 NK_cell STAT4
0 1.41436507192689 0.586 0.465 0 NK_cell LEPROTL1
0 1.41381434493206 0.763 0.536 0 NK_cell RGS1
0 1.41113984420941 0.533 0.207 0 NK_cell ALOX5AP
0 1.40691714675606 0.633 0.503 0 NK_cell ANXA1
0 1.39897026744439 0.552 0.292 0 NK_cell STK17B
0 1.39591674271681 0.333 0.061 0 NK_cell CD247
0 1.39538045156293 0.704 0.577 0 NK_cell SRSF7
0 1.38610081966254 0.597 0.439 0 NK_cell REL
0 1.38511787685962 1 0.998 0 NK_cell RPS27
0 1.38360478207648 0.494 0.271 0 NK_cell EVL
0 1.36551809867077 0.468 0.239 0 NK_cell ADGRE5
0 1.35858589854016 0.814 0.733 0 NK_cell SARAF
0 1.357679968377 0.647 0.437 0 NK_cell ELF1
0 1.35611241126232 0.37 0.093 0 NK_cell RUNX3
0 1.34909922488661 0.343 0.073 0 NK_cell CD3G
0 1.34585196603809 0.287 0.047 0 NK_cell GPR171
0 1.34378956617647 0.689 0.407 0 NK_cell HCST
0 1.34149011189545 0.518 0.229 0 NK_cell RAC2
0 1.33599804124743 0.361 0.112 0 NK_cell AKNA
0 1.32993360793194 0.383 0.082 0 NK_cell LCK
0 1.31745190959243 0.296 0.049 0 NK_cell TRAT1
0 1.31066266668326 0.252 0.05 0 NK_cell CD8A
0 1.3018834517945 0.732 0.582 0 NK_cell DDIT4
0 1.29422967243522 0.427 0.214 0 NK_cell STK17A
0 1.29061649499314 0.576 0.442 0 NK_cell EZR
0 1.26543026838225 0.539 0.274 0 NK_cell CD37
0 1.26419255217918 0.495 0.222 0 NK_cell CD48
0 1.23680406352441 1 0.989 0 NK_cell MALAT1
0 1.23551440605253 0.313 0.074 0 NK_cell SH2D2A
0 1.23423005931137 0.861 0.811 0 NK_cell AC090498.1
0 1.22783388564428 0.534 0.372 0 NK_cell CDC42SE2
0 1.22120144008235 0.47 0.259 0 NK_cell WIPF1
0 1.22031808817814 0.3 0.057 0 NK_cell SH2D1A
0 1.21903744807173 0.361 0.158 0 NK_cell PTGER4
0 1.20785866167072 0.997 0.982 0 NK_cell RPS3
0 1.2008732416893 0.474 0.315 0 NK_cell PDCD4
0 1.19720546639917 0.386 0.185 0 NK_cell PIK3IP1
0 1.19530728120023 0.396 0.232 0 NK_cell PIP4K2A
0 1.19124125183411 0.411 0.222 0 NK_cell CCND3
0 1.18714161763604 0.615 0.405 0 NK_cell CD52
0 1.18118780672649 0.278 0.07 0 NK_cell RNF125
0 1.1779861671766 0.338 0.221 0 NK_cell TMEM2
0 1.17665754536621 0.324 0.086 0 NK_cell SPOCK2
0 1.17451625712509 0.535 0.433 0 NK_cell RARRES3
0 1.17297180292086 0.342 0.087 0 NK_cell FAM46C
0 1.16277913134797 0.309 0.08 0 NK_cell PTPN7
0 1.153072510376 0.35 0.152 0 NK_cell SLC38A1
0 1.15105812312348 0.378 0.228 0 NK_cell AREG
0 1.15046997387617 0.262 0.049 0 NK_cell C16orf54
0 1.14494130609325 0.348 0.154 0 NK_cell GNG2
0 1.14346408529756 0.606 0.362 0 NK_cell CD53
0 1.13997482783942 0.888 0.789 0 NK_cell ZFP36
0 1.13578993199416 0.302 0.098 0 NK_cell PARP8
0 1.12345460403742 0.556 0.492 0 NK_cell DDX24
0 1.11392748287693 0.299 0.069 0 NK_cell CD96
0 1.10142614478216 0.46 0.393 0 NK_cell PPP1R2
0 1.08846208561848 0.531 0.443 0 NK_cell KMT2E
0 1.08791881714536 0.732 0.604 0 NK_cell CCL4
0 1.08753678505047 0.532 0.409 0 NK_cell BIRC3
0 1.08078551265348 0.365 0.226 0 NK_cell IDS
0 1.07036998467229 0.334 0.127 0 NK_cell ETS1
0 1.06739779305044 0.272 0.096 0 NK_cell AIM1
0 1.06325397543318 0.415 0.187 0 NK_cell ITM2A
0 1.06247077144827 0.506 0.334 0 NK_cell RGCC
0 1.06237421743133 0.308 0.109 0 NK_cell BIN2
0 1.05837632556012 0.412 0.243 0 NK_cell ICAM3
0 1.05780601028297 0.994 0.96 0 NK_cell HLA-C
0 1.04168146244023 0.38 0.318 0 NK_cell EML4
0 1.04151601521063 0.413 0.288 0 NK_cell MYADM
0 1.03943872922398 0.998 0.99 0 NK_cell RPS15A
0 1.03830319631087 0.946 0.905 0 NK_cell RPL17
0 1.02819568197578 0.395 0.238 0 NK_cell SLA
0 1.02417043654609 0.361 0.225 0 NK_cell SMCHD1
0 1.02341800663574 0.723 0.523 0 NK_cell S100A4
0 1.02139662051529 0.595 0.603 0 NK_cell SRSF2
0 1.02082506799539 0.298 0.112 0 NK_cell PRKCH
0 1.01963685999077 0.998 0.992 0 NK_cell RPLP2
0 1.0143315271038 0.307 0.114 0 NK_cell TAGAP
0 1.00964147103633 0.594 0.362 0 NK_cell SAMSN1
0 1.00400739464745 0.999 0.995 0 NK_cell EEF1A1
0 1.00298523594265 0.982 0.78 0 NK_cell SRGN
0 1.00142661724089 0.909 0.874 0 NK_cell DDX5
0 0.999777792219732 0.391 0.207 0 NK_cell PDE4B
0 0.991352075980223 0.767 0.749 0 NK_cell JUNB
0 0.986431457643699 0.728 0.737 0 NK_cell MCL1
0 0.985048987228017 0.292 0.185 0 NK_cell OFD1
0 0.980492480850497 0.423 0.363 0 NK_cell ARID4B
0 0.979575621095988 0.279 0.163 0 NK_cell CHST12
0 0.978901868984845 1 0.996 0 NK_cell RPL13A
0 0.978018464062394 0.361 0.279 0 NK_cell DDX6
0 0.977362383710743 0.815 0.739 0 NK_cell IL32
0 0.974958183239425 0.447 0.363 0 NK_cell HLA-F
0 0.959972082622697 0.403 0.308 0 NK_cell FKBP11
0 0.955439514137566 0.546 0.386 0 NK_cell NR4A2
0 0.951603354256141 0.554 0.538 0 NK_cell ARF6
0 0.950681779727118 0.28 0.111 0 NK_cell LBH
0 0.931315565451255 0.471 0.419 0 NK_cell AKAP13
0 0.930714338848432 0.437 0.363 0 NK_cell IRF1
0 0.928967729029189 0.938 0.906 0 NK_cell RPSA
0 0.928136819062537 0.995 0.977 0 NK_cell HLA-A
0 0.926568358432263 0.999 0.994 0 NK_cell RPS27A
0 0.92327708927192 0.422 0.375 0 NK_cell TERF2IP
0 0.921739482054632 0.945 0.836 0 NK_cell HLA-E
0 0.919654230547097 0.273 0.17 0 NK_cell TSPYL2
0 0.911219176996325 0.291 0.126 0 NK_cell FMNL1
0 0.910877077613127 0.995 0.987 0 NK_cell RPL23A
0 0.904944760331041 0.42 0.327 0 NK_cell FNBP1
0 0.899343753199335 0.631 0.647 0 NK_cell SRSF5
0 0.895312426761974 0.99 0.983 0 NK_cell RPS25
0 0.895194297097794 0.542 0.307 0 NK_cell LSP1
0 0.892703120572528 0.581 0.582 0 NK_cell GLTSCR2
0 0.890294789688768 0.253 0.111 0 NK_cell APOBEC3G
0 0.885788637228218 0.462 0.324 0 NK_cell GPSM3
0 0.88175710195852 0.999 0.997 0 NK_cell RPL21
0 0.876402220493251 0.259 0.123 0 NK_cell PIM2
0 0.855861462722106 0.957 0.942 0 NK_cell RPS10
0 0.852308052605918 0.997 0.987 0 NK_cell RPL27A
0 0.850648370002459 0.998 0.99 0 NK_cell RPL3
0 0.849610315766242 0.536 0.397 0 NK_cell CD44
0 0.847573029021105 0.364 0.281 0 NK_cell ZC3HAV1
0 0.847182040188677 0.283 0.174 0 NK_cell ARHGEF1
0 0.843195230220601 0.519 0.456 0 NK_cell CLEC2B
0 0.839266682247604 0.598 0.508 0 NK_cell TNFAIP3
0 0.838273184069397 0.991 0.98 0 NK_cell RPL31
0 0.836743862903194 0.998 0.991 0 NK_cell RPS6
0 0.83653093044954 0.518 0.52 0 NK_cell GPBP1
0 0.832741665296539 0.995 0.988 0 NK_cell RPL28
0 0.823834288028992 0.771 0.78 0 NK_cell CALM1
0 0.822386323841613 0.994 0.991 0 NK_cell RPS12
0 0.814200047089207 0.671 0.688 0 NK_cell RBM39
0 0.804876522982343 0.449 0.281 0 NK_cell SLC2A3
0 0.802831451086753 0.493 0.419 0 NK_cell BTG2
0 0.802529711358582 0.993 0.984 0 NK_cell RPS4X
0 0.791545198114895 0.93 0.954 0 NK_cell RPL13
0 0.788446540838187 0.871 0.887 0 NK_cell RPL36AL
0 0.781797595511263 0.999 0.997 0 NK_cell RPL34
0 0.779453404366939 0.856 0.864 0 NK_cell HSPA8
0 0.776648173977763 0.316 0.225 0 NK_cell LIMD2
0 0.765230796879324 1 0.999 0 NK_cell RPL10
0 0.751038544210789 1 0.999 0 NK_cell RPL41
0 0.742681343803841 0.722 0.752 0 NK_cell SELK
0 0.738099291938554 0.849 0.84 0 NK_cell EEF2
0 0.737754715656742 0.599 0.61 0 NK_cell LITAF
0 0.733008661216218 0.449 0.35 0 NK_cell LCP1
0 0.731756643123226 0.959 0.951 0 NK_cell RPS21
0 0.722360290320426 0.976 0.961 0 NK_cell RPL10A
0 0.719811723408546 0.371 0.277 0 NK_cell CELF2
0 0.707119813148082 0.981 0.976 0 NK_cell RPL9
0 0.705412936755948 0.999 0.998 0 NK_cell RPS19
0 0.704799451575111 0.522 0.436 0 NK_cell LDHB
0 0.704206006651489 0.29 0.178 0 NK_cell PRDM1
0 0.692330209115052 0.994 0.969 0 NK_cell HLA-B
0 0.679699791620444 0.408 0.312 0 NK_cell FYB
0 0.675609605850898 0.978 0.968 0 NK_cell RPL6
0 0.671308944809107 0.857 0.868 0 NK_cell PABPC1
0 0.66950969901726 0.921 0.914 0 NK_cell RPL4
0 0.667674415687948 0.995 0.987 0 NK_cell RPL26
0 0.666621995226047 0.981 0.977 0 NK_cell RPS3A
0 0.660375668091217 0.998 0.994 0 NK_cell RPL32
0 0.654297904141204 0.781 0.813 0 NK_cell EEF1B2
0 0.651956084332452 0.62 0.683 0 NK_cell YWHAZ
0 0.635494463905913 0.882 0.937 0 NK_cell RPS2
0 0.633966201936475 0.983 0.978 0 NK_cell H3F3B
0 0.633752846400535 1 0.999 0 NK_cell B2M
0 0.632443748448627 0.66 0.71 0 NK_cell IFITM2
0 0.628924937282028 0.969 0.96 0 NK_cell RPL14
0 0.625298492220514 0.986 0.98 0 NK_cell FAU
0 0.623710387808722 0.997 0.991 0 NK_cell RPL18A
0 0.618145856666019 0.998 0.994 0 NK_cell RPS15
0 0.617524739455996 0.993 0.988 0 NK_cell RPL35A
0 0.615276170890342 0.671 0.726 0 NK_cell CIRBP
0 0.612478504534314 0.903 0.893 0 NK_cell HNRNPA1
0 0.607474796577667 0.976 0.969 0 NK_cell RPL18
0 0.607111379134631 0.576 0.491 0 NK_cell GMFG
0 0.60377787681713 0.949 0.94 0 NK_cell RPL5
0 0.592062447354522 0.995 0.992 0 NK_cell RPL11
0 0.565882841328705 0.651 0.668 0 NK_cell JUND
0 0.56382973501799 0.998 0.995 0 NK_cell RPL39
0 0.561835905284136 0.997 0.996 0 NK_cell RPS28
0 0.552753490178848 0.999 0.996 0 NK_cell RPS14
0 0.541390687669712 0.943 0.954 0 NK_cell RPL36A
0 0.540362705440822 0.982 0.975 0 NK_cell RPL37
0 0.535486662213791 0.987 0.98 0 NK_cell RPL30
0 0.525893625837756 0.99 0.989 0 NK_cell RPL36
0 0.513777474491302 0.995 0.99 0 NK_cell RPL19
0 0.50331658471285 1 0.998 0 NK_cell RPS18
0 0.500985726062646 0.982 0.981 0 NK_cell RPS16
0 0.500947911854245 0.983 0.985 0 NK_cell RPS20
0 0.48236867908227 0.938 0.938 0 NK_cell RPL7A
0 0.463686065208863 0.992 0.991 0 NK_cell RPS8
0 0.46336431293746 0.926 0.935 0 NK_cell EEF1D
0 0.42802040540912 0.987 0.987 0 NK_cell RPL35
0 0.42297520175044 0.949 0.952 0 NK_cell GNB2L1
0 0.416516141959115 0.981 0.982 0 NK_cell RPS17
0 0.412262652442509 0.316 0.179 0 NK_cell PLAC8
0 0.408485550979203 0.959 0.971 0 NK_cell RPL38
0 0.403472452781685 0.976 0.973 0 NK_cell RPS7
0 0.397118880373446 0.997 0.995 0 NK_cell PTMA
0 0.391663092203545 0.942 0.957 0 NK_cell RPL24
0 0.389031506449385 1 0.999 0 NK_cell RPLP1
0 0.383837080363109 0.989 0.986 0 NK_cell RPL12
0 0.383409860420149 0.997 0.99 0 NK_cell RPL15
0 0.377677451848968 0.941 0.961 0 NK_cell RPS11
0 0.37318574404127 0.965 0.967 0 NK_cell RPS5
0 0.357731894197281 0.96 0.967 0 NK_cell RPL27
0 0.342381800930574 0.989 0.988 0 NK_cell RPS23
0 0.335459969150114 0.94 0.962 0 NK_cell UBC
0 0.333323317034723 0.983 0.981 0 NK_cell RPS13
0 0.329856849082514 0.995 0.993 0 NK_cell EIF1
0 0.289448970547966 0.99 0.985 0 NK_cell TPT1
0 0.270570789565267 0.959 0.973 0 NK_cell UBA52
0 0.252510200155992 0.982 0.985 0 NK_cell RPS9
2.73733233783868e-305 0.793313295383678 0.381 0.301 6.80582939156831e-301 NK_cell GLIPR1
1.38086269378007e-303 0.788929036466858 0.261 0.166 3.43323891554538e-299 NK_cell ODF2L
1.23474656159838e-302 2.70366716951354 0.383 0.289 3.06995037610205e-298 NK_cell IGHA1
1.49606333986262e-290 0.749611234298652 0.55 0.588 3.71966228190042e-286 NK_cell FUS
7.31497459161504e-289 0.500747692457412 0.7 0.775 1.81872213271325e-284 NK_cell EIF4A2
1.30624582075044e-284 0.398170429854261 0.799 0.881 3.24771898413181e-280 NK_cell MYL12A
2.19386773720351e-284 0.411650719439928 0.655 0.556 5.45461335500909e-280 NK_cell LAPTM5
1.28693535614082e-282 0.79748232593377 0.335 0.257 3.19970737597291e-278 NK_cell ARID5A
6.31328767165557e-276 0.628101681323556 0.463 0.381 1.56967271380372e-271 NK_cell ITGB2
3.28592238607654e-257 0.677631853099112 0.29 0.203 8.16978882850209e-253 NK_cell EVI2A
3.39500958793047e-253 0.788362970847075 0.437 0.416 8.44101233847153e-249 NK_cell VAMP2
3.52825179277755e-247 0.261990732308021 0.855 0.894 8.77229243238283e-243 NK_cell NPM1
2.21822730173393e-245 0.6211621433747 0.531 0.506 5.51517854030107e-241 NK_cell FXYD5
6.96382531495818e-240 0.539224082277389 0.696 0.786 1.73141588805805e-235 NK_cell NBEAL1
7.02010259818858e-237 0.436255767646811 0.675 0.713 1.74540810898763e-232 NK_cell PNRC1
2.9132039173062e-236 0.796888489937039 0.442 0.429 7.24309889959839e-232 NK_cell RSRP1
1.17266143934791e-234 0.692508260707969 0.585 0.649 2.91558813665072e-230 NK_cell DNAJB6
1.35053999540845e-229 0.908677650488141 0.265 0.197 3.35784759058403e-225 NK_cell LYAR
4.65139979389315e-227 0.79788108336783 0.266 0.194 1.15647753075565e-222 NK_cell PCSK7
1.92952871780334e-216 0.531250903297196 0.432 0.362 4.79738725107445e-212 NK_cell GYPC
2.81655326942134e-210 0.74501511517963 0.324 0.264 7.00279639376227e-206 NK_cell TNFRSF1B
1.33099780986537e-209 0.653022969092445 0.255 0.175 0.000000000000000000000000000000000000000000000000000000000000000000000000000000000000000000000000000000000000000000000000000000000000000000000000000000000000000000000000000000000000000000000000000000000000330925985466827 NK_cell GIMAP7
7.68765894917295e-208 0.83371978573576 0.413 0.399 0.0000000000000000000000000000000000000000000000000000000000000000000000000000000000000000000000000000000000000000000000000000000000000000000000000000000000000000000000000000000000000000000000000000000000191138264453287 NK_cell ANKRD12
0.0000000000000000000000000000000000000000000000000000000000000000000000000000000000000000000000000000000000000000000000000000000000000000000000000000000000000000000000000000000000000000000000000003641724763039 0.799928247540015 0.436 0.437 0.000000000000000000000000000000000000000000000000000000000000000000000000000000000000000000000000000000000000000000000000000000000000000000000000000000000000…
0.0000000000000000000000000000000000000000000000000000000000000000000000000000000000000000000000000000000000000000000000000000000000000000000000000000000000000000000000000000000000000000000477693642024524 0.830290599827162 0.33 0.289 0.0000000000000000000000000000000000000000000000000000000000000000000000000000000000000000000000000000000000000000000000000000000000000000000000000000000000000000000…
0.0000000000000000000000000000000000000000000000000000000000000000000000000000000000000000000000000000000000000000000000000000000000000000000000000000000000000000000000000000000000000051036955359834 0.72919428744464 0.261 0.199 0.0000000000000000000000000000000000000000000000000000000000000000000000000000000000000000000000000000000000000000000000000000000000000000000000000000000000000000000000000…
0.00000000000000000000000000000000000000000000000000000000000000000000000000000000000000000000000000000000000000000000000000000000000000000000000000000000000000000000000000000000000171365041191611 0.341951542914504 0.77 0.837 0.000000000000000000000000000000000000000000000000000000000000000000000000000000000000000000000000000000000000000000000000000000000000000000000000000000000000000000000000000…
0.00000000000000000000000000000000000000000000000000000000000000000000000000000000000000000000000000000000000000000000000000000000000000000000000000000000000000000000000000000000000245001733468261 0.646683373149898 0.391 0.338 0.00000000000000000000000000000000000000000000000000000000000000000000000000000000000000000000000000000000000000000000000000000000000000000000000000000000000000000000000000…
0.00000000000000000000000000000000000000000000000000000000000000000000000000000000000000000000000000000000000000000000000000000000000000000000000000000000000000000000000000000000000749468351175242 0.358546472238369 0.766 0.873 0.00000000000000000000000000000000000000000000000000000000000000000000000000000000000000000000000000000000000000000000000000000000000000000000000000000000000000000000000000…
0.00000000000000000000000000000000000000000000000000000000000000000000000000000000000000000000000000000000000000000000000000000000000000000000000000000000000000000000000000000000184020176292181 0.722267356529481 0.484 0.528 0.00000000000000000000000000000000000000000000000000000000000000000000000000000000000000000000000000000000000000000000000000000000000000000000000000000000000000000000000000004…
0.000000000000000000000000000000000000000000000000000000000000000000000000000000000000000000000000000000000000000000000000000000000000000000000000000000000000000000000000000010910817175749 0.541591017922155 0.596 0.691 0.0000000000000000000000000000000000000000000000000000000000000000000000000000000000000000000000000000000000000000000000000000000000000000000000000000000000000000000000002712756474…
0.000000000000000000000000000000000000000000000000000000000000000000000000000000000000000000000000000000000000000000000000000000000000000000000000000000000000000000000000000188148112189565 3.33556229369262 0.408 0.36 0.000000000000000000000000000000000000000000000000000000000000000000000000000000000000000000000000000000000000000000000000000000000000000000000000000000000000000000000004677926513369…
0.00000000000000000000000000000000000000000000000000000000000000000000000000000000000000000000000000000000000000000000000000000000000000000000000000000000000000000000000355451417758387 0.822546745399548 0.309 0.266 0.0000000000000000000000000000000000000000000000000000000000000000000000000000000000000000000000000000000000000000000000000000000000000000000000000000000000000000000883758859972677 NK_…
0.00000000000000000000000000000000000000000000000000000000000000000000000000000000000000000000000000000000000000000000000000000000000000000000000000000000000000000000000861396105356871 0.672821038574746 0.669 0.757 0.000000000000000000000000000000000000000000000000000000000000000000000000000000000000000000000000000000000000000000000000000000000000000000000000000000000000000000214168913674879 NK_c…
0.0000000000000000000000000000000000000000000000000000000000000000000000000000000000000000000000000000000000000000000000000000000000000000000000000000000000000000000000216790536377592 0.670553524467733 0.254 0.19 0.000000000000000000000000000000000000000000000000000000000000000000000000000000000000000000000000000000000000000000000000000000000000000000000000000000000000000000539006310595608 NK_cel…
0.00000000000000000000000000000000000000000000000000000000000000000000000000000000000000000000000000000000000000000000000000000000000000000000000000000000000000000000540773129565827 0.720280758310369 0.283 0.229 0.000000000000000000000000000000000000000000000000000000000000000000000000000000000000000000000000000000000000000000000000000000000000000000000000000000000000000134452423203952 NK_cell TG…
0.0000000000000000000000000000000000000000000000000000000000000000000000000000000000000000000000000000000000000000000000000000000000000000000000000000000000000000000425119847023805 0.617532672930156 0.438 0.415 0.00000000000000000000000000000000000000000000000000000000000000000000000000000000000000000000000000000000000000000000000000000000000000000000000000000000000000105697547565529 NK_cell IFI16
0.00000000000000000000000000000000000000000000000000000000000000000000000000000000000000000000000000000000000000000000000000000000000000000000000000000000000000000842519484721082 0.723706264479257 0.288 0.238 0.000000000000000000000000000000000000000000000000000000000000000000000000000000000000000000000000000000000000000000000000000000000000000000000000000000000000209475619486203 NK_cell SEPT6
0.00000000000000000000000000000000000000000000000000000000000000000000000000000000000000000000000000000000000000000000000000000000000000000000000000000000000000132975672654467 0.415274175669036 0.679 0.804 0.0000000000000000000000000000000000000000000000000000000000000000000000000000000000000000000000000000000000000000000000000000000000000000000000000000000000330617414920802 NK_cell UBE2D3
0.000000000000000000000000000000000000000000000000000000000000000000000000000000000000000000000000000000000000000000000000000000000000000000000000000000000000060833961817853 0.605081210579452 0.546 0.63 0.00000000000000000000000000000000000000000000000000000000000000000000000000000000000000000000000000000000000000000000000000000000000000000000000000000000151251479267728 NK_cell SON
0.000000000000000000000000000000000000000000000000000000000000000000000000000000000000000000000000000000000000000000000000000000000000000000000000000000000115132604604394 0.258472664466201 0.834 0.914 0.00000000000000000000000000000000000000000000000000000000000000000000000000000000000000000000000000000000000000000000000000000000000000000000000000000286254194827905 NK_cell TMA7
0.000000000000000000000000000000000000000000000000000000000000000000000000000000000000000000000000000000000000000000000000000000000000000000000000000000203364374926995 0.813870946858231 0.32 0.293 0.00000000000000000000000000000000000000000000000000000000000000000000000000000000000000000000000000000000000000000000000000000000000000000000000000505624845380987 NK_cell PHF20
0.000000000000000000000000000000000000000000000000000000000000000000000000000000000000000000000000000000000000000000000000000000000000000000000000000000222540364845393 0.478504757626606 0.495 0.5 0.00000000000000000000000000000000000000000000000000000000000000000000000000000000000000000000000000000000000000000000000000000000000000000000000000553302109115101 NK_cell HMGB2
0.000000000000000000000000000000000000000000000000000000000000000000000000000000000000000000000000000000000000000000000000000000000000000000000000223209962941713 0.849715732716478 0.434 0.465 0.00000000000000000000000000000000000000000000000000000000000000000000000000000000000000000000000000000000000000000000000000000000000000000000554966930861982 NK_cell SYAP1
0.00000000000000000000000000000000000000000000000000000000000000000000000000000000000000000000000000000000000000000000000000000000000000000000000189081390855141 0.60453222511267 0.491 0.526 0.0000000000000000000000000000000000000000000000000000000000000000000000000000000000000000000000000000000000000000000000000000000000000000000470113062083137 NK_cell CLK1
0.000000000000000000000000000000000000000000000000000000000000000000000000000000000000000000000000000000000000000000000000000000000000000000000301886729142673 0.264016939381009 0.212 0.369 0.00000000000000000000000000000000000000000000000000000000000000000000000000000000000000000000000000000000000000000000000000000000000000000750580974667427 NK_cell ATG12
0.00000000000000000000000000000000000000000000000000000000000000000000000000000000000000000000000000000000000000000000000000000000000000000274298534647095 0.755990711702399 0.302 0.273 0.0000000000000000000000000000000000000000000000000000000000000000000000000000000000000000000000000000000000000000000000000000000000000681988446693071 NK_cell AAK1
0.00000000000000000000000000000000000000000000000000000000000000000000000000000000000000000000000000000000000000000000000000000000000000000489730241337063 0.322269434406715 0.238 0.405 0.000000000000000000000000000000000000000000000000000000000000000000000000000000000000000000000000000000000000000000000000000000000000121761629903634 NK_cell TOB1
0.00000000000000000000000000000000000000000000000000000000000000000000000000000000000000000000000000000000000000000000000000000000000052147278486964 0.73925220841109 0.279 0.242 0.0000000000000000000000000000000000000000000000000000000000000000000000000000000000000000000000000000000000000000000000000000000129653778502139 NK_cell MECP2
0.00000000000000000000000000000000000000000000000000000000000000000000000000000000000000000000000000000000000000000000000000000000000424222443325709 0.677256640604598 0.458 0.49 0.000000000000000000000000000000000000000000000000000000000000000000000000000000000000000000000000000000000000000000000000000000105474426084071 NK_cell IDI1
0.000000000000000000000000000000000000000000000000000000000000000000000000000000000000000000000000000000000000000000000000000000000165921070421659 0.644202331867692 0.481 0.544 0.00000000000000000000000000000000000000000000000000000000000000000000000000000000000000000000000000000000000000000000000000000412529557389372 NK_cell RBMX
0.000000000000000000000000000000000000000000000000000000000000000000000000000000000000000000000000000000000000000000000000000000796322814791966 0.745039469441225 0.303 0.273 0.0000000000000000000000000000000000000000000000000000000000000000000000000000000000000000000000000000000000000000000000000197989741441726 NK_cell CHD1
0.00000000000000000000000000000000000000000000000000000000000000000000000000000000000000000000000000000000000000000000000000000607165547968202 0.482757954929945 0.576 0.673 0.000000000000000000000000000000000000000000000000000000000000000000000000000000000000000000000000000000000000000000000000150959570191334 NK_cell RBM8A
0.000000000000000000000000000000000000000000000000000000000000000000000000000000000000000000000000000000000000000000000000000881829990488155 0.535524825760797 0.308 0.258 0.000000000000000000000000000000000000000000000000000000000000000000000000000000000000000000000000000000000000000000000021924939053507 NK_cell ARL4C
0.0000000000000000000000000000000000000000000000000000000000000000000000000000000000000000000000000000000000000000000000000459805891107219 0.599819979019989 0.499 0.567 0.00000000000000000000000000000000000000000000000000000000000000000000000000000000000000000000000000000000000000000000114321538705988 NK_cell HNRNPA0
0.000000000000000000000000000000000000000000000000000000000000000000000000000000000000000000000000000000000000000000000000139751511097684 0.691703435475335 0.279 0.234 0.00000000000000000000000000000000000000000000000000000000000000000000000000000000000000000000000000000000000000000000347464182042171 NK_cell DOK2
0.0000000000000000000000000000000000000000000000000000000000000000000000000000000000000000000000000000000000000000000000143635235813373 0.789885956199069 0.382 0.383 0.000000000000000000000000000000000000000000000000000000000000000000000000000000000000000000000000000000000000000000357120286802789 NK_cell CDC42SE1
0.000000000000000000000000000000000000000000000000000000000000000000000000000000000000000000000000000000000000000000000055422710853185 0.49543226835402 0.688 0.784 0.00000000000000000000000000000000000000000000000000000000000000000000000000000000000000000000000000000000000000000137797485994274 NK_cell DNAJA1
0.0000000000000000000000000000000000000000000000000000000000000000000000000000000000000000000000000000000000000000000000986364346960384 0.254900544693958 0.309 0.517 0.0000000000000000000000000000000000000000000000000000000000000000000000000000000000000000000000000000000000000000024523976758476 NK_cell PPIG
0.000000000000000000000000000000000000000000000000000000000000000000000000000000000000000000000000000000000000000000000220657596312162 0.284687436383626 0.145 0.253 0.00000000000000000000000000000000000000000000000000000000000000000000000000000000000000000000000000000000000000000548620981710929 NK_cell TERF1
0.00000000000000000000000000000000000000000000000000000000000000000000000000000000000000000000000000000000000000000000931911616917014 0.281621966026509 0.223 0.372 0.000000000000000000000000000000000000000000000000000000000000000000000000000000000000000000000000000000000000000231701185314077 NK_cell SURF4
0.00000000000000000000000000000000000000000000000000000000000000000000000000000000000000000000000000000000000000000217503753254668 0.793425416792836 0.56 0.621 0.0000000000000000000000000000000000000000000000000000000000000000000000000000000000000000000000000000000000000540779581717081 NK_cell TXNIP
0.00000000000000000000000000000000000000000000000000000000000000000000000000000000000000000000000000000000000000000235819361034247 0.25908208009546 0.212 0.355 0.0000000000000000000000000000000000000000000000000000000000000000000000000000000000000000000000000000000000000586317677339447 NK_cell MED28
0.0000000000000000000000000000000000000000000000000000000000000000000000000000000000000000000000000000000000000525117743431898 0.294698562571091 0.238 0.399 0.00000000000000000000000000000000000000000000000000000000000000000000000000000000000000000000000000000000130560024549473 NK_cell IK
0.000000000000000000000000000000000000000000000000000000000000000000000000000000000000000000000000000000000000361745662763585 0.481531918406414 0.529 0.601 0.000000000000000000000000000000000000000000000000000000000000000000000000000000000000000000000000000000008994082413291 NK_cell SEPT7
0.00000000000000000000000000000000000000000000000000000000000000000000000000000000000000000000000000000000000155839965532889 0.456008321784636 0.7 0.793 0.0000000000000000000000000000000000000000000000000000000000000000000000000000000000000000000000000000000387464906304422 NK_cell CYCS
0.0000000000000000000000000000000000000000000000000000000000000000000000000000000000000000000000000000000000314070435308128 0.25491193487086 0.2 0.336 0.000000000000000000000000000000000000000000000000000000000000000000000000000000000000000000000000000000780873323306599 NK_cell SIGIRR
0.000000000000000000000000000000000000000000000000000000000000000000000000000000000000000000000000000000000044841379321265 0.470936823831571 0.581 0.667 0.00000000000000000000000000000000000000000000000000000000000000000000000000000000000000000000000000000111489121406461 NK_cell CCNI
0.0000000000000000000000000000000000000000000000000000000000000000000000000000000000000000000000000000000010965223724579 0.523053250335445 0.861 0.941 0.0000000000000000000000000000000000000000000000000000000000000000000000000000000000000000000000000000272628357464209 NK_cell RPS26
0.00000000000000000000000000000000000000000000000000000000000000000000000000000000000000000000000000000000297771051177347 0.2789222372306 0.171 0.285 0.0000000000000000000000000000000000000000000000000000000000000000000000000000000000000000000000000000740348164542237 NK_cell YAF2
0.00000000000000000000000000000000000000000000000000000000000000000000000000000000000000000000000000000000337718020437816 0.298337148483901 0.196 0.327 0.0000000000000000000000000000000000000000000000000000000000000000000000000000000000000000000000000000839668314214541 NK_cell RPL7L1
0.0000000000000000000000000000000000000000000000000000000000000000000000000000000000000000000000000000000229038969539477 0.353719724674252 0.671 0.814 0.000000000000000000000000000000000000000000000000000000000000000000000000000000000000000000000000000569459589966001 NK_cell COMMD6
0.000000000000000000000000000000000000000000000000000000000000000000000000000000000000000000000000000000187784700624865 0.259965932977834 0.226 0.37 0.00000000000000000000000000000000000000000000000000000000000000000000000000000000000000000000000000466889101163601 NK_cell TGIF1
0.000000000000000000000000000000000000000000000000000000000000000000000000000000000000000000000000000000503186255582151 0.250439690560673 0.196 0.322 0.000000000000000000000000000000000000000000000000000000000000000000000000000000000000000000000000012510719872539 NK_cell ARPC5L
0.0000000000000000000000000000000000000000000000000000000000000000000000000000000000000000000000000002994630089628 0.300909665562416 0.214 0.354 0.00000000000000000000000000000000000000000000000000000000000000000000000000000000000000000000000744554879184209 NK_cell TM2D3
0.0000000000000000000000000000000000000000000000000000000000000000000000000000000000000000000000000186373865468048 0.637789444880064 0.419 0.444 0.000000000000000000000000000000000000000000000000000000000000000000000000000000000000000000000463381341713207 NK_cell EEF1G
0.000000000000000000000000000000000000000000000000000000000000000000000000000000000000000000000000848381516584275 0.801530804025258 0.276 0.253 0.0000000000000000000000000000000000000000000000000000000000000000000000000000000000000000000210933096468348 NK_cell RAB9A
0.00000000000000000000000000000000000000000000000000000000000000000000000000000000000000000000000117781404199597 0.583544528890423 0.306 0.268 0.0000000000000000000000000000000000000000000000000000000000000000000000000000000000000000000292839905261457 NK_cell PMAIP1
0.000000000000000000000000000000000000000000000000000000000000000000000000000000000000000000000117569083989155 0.281302992803096 0.305 0.494 0.00000000000000000000000000000000000000000000000000000000000000000000000000000000000000000292312013522236 NK_cell DDX18
0.00000000000000000000000000000000000000000000000000000000000000000000000000000000000000000000142427913385259 0.273599659557785 0.261 0.423 0.000000000000000000000000000000000000000000000000000000000000000000000000000000000000000035411852104977 NK_cell FBL
0.0000000000000000000000000000000000000000000000000000000000000000000000000000000000000000000251231504967397 0.594921209141053 0.513 0.616 0.00000000000000000000000000000000000000000000000000000000000000000000000000000000000000062463689080044 NK_cell RSL24D1
0.0000000000000000000000000000000000000000000000000000000000000000000000000000000000000000011655543354184 0.752997627838508 0.315 0.311 0.0000000000000000000000000000000000000000000000000000000000000000000000000000000000000289791774415077 NK_cell HNRNPUL1
0.00000000000000000000000000000000000000000000000000000000000000000000000000000000000000000976192734482424 0.258774889187693 0.154 0.253 0.000000000000000000000000000000000000000000000000000000000000000000000000000000000000242710799574365 NK_cell SLU7
0.00000000000000000000000000000000000000000000000000000000000000000000000000000000000000010031055802155 0.269093652921524 0.178 0.286 0.0000000000000000000000000000000000000000000000000000000000000000000000000000000000024940214040898 NK_cell PHIP
0.00000000000000000000000000000000000000000000000000000000000000000000000000000000000000016403903835649 0.427833512513135 0.323 0.283 0.00000000000000000000000000000000000000000000000000000000000000000000000000000000000407850261065741 NK_cell EVI2B
0.00000000000000000000000000000000000000000000000000000000000000000000000000000000000000164918379982042 0.267006720373907 0.234 0.373 0.0000000000000000000000000000000000000000000000000000000000000000000000000000000000410036568149351 NK_cell MED10
0.0000000000000000000000000000000000000000000000000000000000000000000000000000000000000253708171199705 0.267849567375955 0.158 0.258 0.000000000000000000000000000000000000000000000000000000000000000000000000000000000630794626053825 NK_cell PRPF38A
0.000000000000000000000000000000000000000000000000000000000000000000000000000000000000668660244738371 0.475601010405545 0.569 0.65 0.0000000000000000000000000000000000000000000000000000000000000000000000000000000166248996649301 NK_cell RPS4Y1
0.00000000000000000000000000000000000000000000000000000000000000000000000000000000000225324646380368 0.600483831552243 0.259 0.224 0.0000000000000000000000000000000000000000000000000000000000000000000000000000000560224668295509 NK_cell CTD-3252C9.4
0.00000000000000000000000000000000000000000000000000000000000000000000000000000000000605239975804493 0.301385671710789 0.209 0.337 0.000000000000000000000000000000000000000000000000000000000000000000000000000000150480815184271 NK_cell LSM14A
0.00000000000000000000000000000000000000000000000000000000000000000000000000000000000729927925732123 0.794953561505669 0.365 0.384 0.000000000000000000000000000000000000000000000000000000000000000000000000000000181481980174778 NK_cell TANK
0.0000000000000000000000000000000000000000000000000000000000000000000000000000000000363960806617358 0.267905235093896 0.292 0.461 0.000000000000000000000000000000000000000000000000000000000000000000000000000000904915753492738 NK_cell SAR1A
0.00000000000000000000000000000000000000000000000000000000000000000000000000000000187478657360189 0.268221537919677 0.157 0.252 0.0000000000000000000000000000000000000000000000000000000000000000000000000000466128185794638 NK_cell STX5
0.0000000000000000000000000000000000000000000000000000000000000000000000000000000284518095404515 0.290578102005998 0.187 0.298 0.000000000000000000000000000000000000000000000000000000000000000000000000000707397340604247 NK_cell NR1H2
0.000000000000000000000000000000000000000000000000000000000000000000000000000000860803128411294 0.763897156128966 0.27 0.256 0.00000000000000000000000000000000000000000000000000000000000000000000000002140214818169 NK_cell JMJD6
0.00000000000000000000000000000000000000000000000000000000000000000000000000000111437646811114 0.305426437146108 0.194 0.308 0.0000000000000000000000000000000000000000000000000000000000000000000000000277067421266472 NK_cell MAT2B
0.0000000000000000000000000000000000000000000000000000000000000000000000000000246131261752712 0.472694477542633 0.308 0.28 0.000000000000000000000000000000000000000000000000000000000000000000000000611956156095768 NK_cell TUBA1A
0.000000000000000000000000000000000000000000000000000000000000000000000000000100930985260255 0.329841155560783 0.203 0.319 0.00000000000000000000000000000000000000000000000000000000000000000000000250944708652572 NK_cell CHORDC1
0.000000000000000000000000000000000000000000000000000000000000000000000000000104960127811754 0.331659933995128 0.689 0.817 0.00000000000000000000000000000000000000000000000000000000000000000000000260962365778363 NK_cell PSME1
0.000000000000000000000000000000000000000000000000000000000000000000000000100211990929124 0.283221749181939 0.196 0.306 0.0000000000000000000000000000000000000000000000000000000000000000000024915707304708 NK_cell COQ10B
0.00000000000000000000000000000000000000000000000000000000000000000000000039143199641893 0.598413250339195 0.299 0.283 0.00000000000000000000000000000000000000000000000000000000000000000000973217372696387 NK_cell ZEB2
0.00000000000000000000000000000000000000000000000000000000000000000000000143267236930064 0.332281940169458 0.208 0.326 0.0000000000000000000000000000000000000000000000000000000000000000000356205331179219 NK_cell CCDC59
0.00000000000000000000000000000000000000000000000000000000000000000000000490137410962655 0.307346724045054 0.288 0.453 0.000000000000000000000000000000000000000000000000000000000000000000121862864487645 NK_cell CHMP4A
0.00000000000000000000000000000000000000000000000000000000000000000000000642566015751143 0.277945240144798 0.171 0.27 0.000000000000000000000000000000000000000000000000000000000000000000159761188496207 NK_cell PCM1
0.000000000000000000000000000000000000000000000000000000000000000000000305645496256166 0.801501589439052 0.363 0.388 0.00000000000000000000000000000000000000000000000000000000000000000759926397341704 NK_cell IFRD1
0.00000000000000000000000000000000000000000000000000000000000000000000696676869565604 0.280168515726335 0.16 0.252 0.000000000000000000000000000000000000000000000000000000000000000173214770080096 NK_cell NCK1
0.0000000000000000000000000000000000000000000000000000000000000000000966839420491031 0.705374285054767 0.332 0.344 0.00000000000000000000000000000000000000000000000000000000000000240385285116685 NK_cell BAZ1A
0.000000000000000000000000000000000000000000000000000000000000000000350281567950886 0.275350875526553 0.294 0.459 0.00000000000000000000000000000000000000000000000000000000000000870905062396287 NK_cell STRAP
0.000000000000000000000000000000000000000000000000000000000000000000897244379299371 0.273325711237659 0.185 0.286 0.0000000000000000000000000000000000000000000000000000000000000223081870025203 NK_cell FAM107B
0.00000000000000000000000000000000000000000000000000000000000000000229823951724227 0.665382713740502 0.298 0.295 0.0000000000000000000000000000000000000000000000000000000000000571411291171946 NK_cell GCC2
0.0000000000000000000000000000000000000000000000000000000000000000103905971212731 0.261962627949565 0.217 0.333 0.000000000000000000000000000000000000000000000000000000000000258341416226212 NK_cell OPTN
0.0000000000000000000000000000000000000000000000000000000000000000206839934961364 0.251260463574241 0.359 0.562 0.000000000000000000000000000000000000000000000000000000000000514266130294439 NK_cell SYF2
0.0000000000000000000000000000000000000000000000000000000000000000803182474322668 0.341388608000542 0.237 0.37 0.00000000000000000000000000000000000000000000000000000000000199695258590845 NK_cell FOXP1
0.000000000000000000000000000000000000000000000000000000000000000115034052309696 0.277064212409461 0.17 0.264 0.00000000000000000000000000000000000000000000000000000000000286009164257596 NK_cell FOXN3
0.000000000000000000000000000000000000000000000000000000000000000367635018059283 0.438430842339729 0.513 0.568 0.00000000000000000000000000000000000000000000000000000000000914050945400794 NK_cell IER2
0.00000000000000000000000000000000000000000000000000000000000000131079178111942 0.534839501741999 0.481 0.558 0.0000000000000000000000000000000000000000000000000000000000325902160539721 NK_cell ARL6IP5
0.00000000000000000000000000000000000000000000000000000000000000250050507782261 0.319454262863332 0.236 0.364 0.0000000000000000000000000000000000000000000000000000000000621700577499037 NK_cell PNN
0.00000000000000000000000000000000000000000000000000000000000000357341397938303 0.29034987490543 0.238 0.363 0.0000000000000000000000000000000000000000000000000000000000888457917694002 NK_cell NASP
0.000000000000000000000000000000000000000000000000000000000000420278397204049 0.33932697125615 0.172 0.265 0.0000000000000000000000000000000000000000000000000000000104493817896843 NK_cell CNOT2
0.000000000000000000000000000000000000000000000000000000000000450289326026433 3.21720464035468 0.394 0.384 0.0000000000000000000000000000000000000000000000000000000111955435129952 NK_cell IGLC2
0.00000000000000000000000000000000000000000000000000000000000536349576217056 0.332675175225361 0.199 0.307 0.000000000000000000000000000000000000000000000000000000133352595134847 NK_cell PPHLN1
0.0000000000000000000000000000000000000000000000000000000000302641221612588 0.353466757517295 0.191 0.292 0.000000000000000000000000000000000000000000000000000000752456869295378 NK_cell PDCL3
0.0000000000000000000000000000000000000000000000000000000000681009343958361 3.24853674037683 0.288 0.268 0.00000000000000000000000000000000000000000000000000000169319353188367 NK_cell IGLC3
0.0000000000000000000000000000000000000000000000000000000000695629387878588 0.360924496719084 0.245 0.379 0.00000000000000000000000000000000000000000000000000000172954334708253 NK_cell SLTM
0.000000000000000000000000000000000000000000000000000000000186396156252291 0.290251244868761 0.275 0.406 0.0000000000000000000000000000000000000000000000000000046343676329007 NK_cell B4GALT1
0.000000000000000000000000000000000000000000000000000000000863714537933813 0.284914671711514 0.299 0.458 0.0000000000000000000000000000000000000000000000000000214745345566484 NK_cell SF3B2
0.00000000000000000000000000000000000000000000000000000000515901898452896 0.30126604298328 0.208 0.315 0.000000000000000000000000000000000000000000000000000128268689012343 NK_cell CPNE1
0.00000000000000000000000000000000000000000000000000000000585478365139305 0.286701314091507 0.314 0.478 0.000000000000000000000000000000000000000000000000000145567485924585 NK_cell DDX21
0.00000000000000000000000000000000000000000000000000000000866551513534466 0.567435347464654 0.251 0.237 0.000000000000000000000000000000000000000000000000000215450702810074 NK_cell SH3KBP1
0.0000000000000000000000000000000000000000000000000000000131743009093237 0.673570061318389 0.282 0.278 0.000000000000000000000000000000000000000000000000000327552643508515 NK_cell SKIL
0.000000000000000000000000000000000000000000000000000000129041229073402 0.280810022229841 0.291 0.434 0.000000000000000000000000000000000000000000000000003208352078452 NK_cell AKAP9
0.00000000000000000000000000000000000000000000000000000017246392972448 0.285069945764912 0.357 0.552 0.00000000000000000000000000000000000000000000000000428797068473974 NK_cell EIF1AX
0.000000000000000000000000000000000000000000000000000000649680639330003 0.295079860765438 0.179 0.268 0.0000000000000000000000000000000000000000000000000161530097356619 NK_cell KLF3
0.000000000000000000000000000000000000000000000000000000813025066892481 0.269061455359274 0.183 0.272 0.0000000000000000000000000000000000000000000000000202142422381477 NK_cell MDM4
0.00000000000000000000000000000000000000000000000000000175193361758342 0.538950544988592 0.523 0.636 0.0000000000000000000000000000000000000000000000000435583255339767 NK_cell PPP1CB
0.00000000000000000000000000000000000000000000000000000219681326802372 0.566967108414226 0.315 0.32 0.0000000000000000000000000000000000000000000000000546193682828737 NK_cell TAP1
0.0000000000000000000000000000000000000000000000000000170574206791398 0.505589029937985 0.526 0.658 0.000000000000000000000000000000000000000000000000424098650345453 NK_cell NCL
0.000000000000000000000000000000000000000000000000000532145630190973 0.572048810950209 0.449 0.531 0.0000000000000000000000000000000000000000000000132307368034382 NK_cell N4BP2L2
0.0000000000000000000000000000000000000000000000000180299940923086 0.58416608412355 0.321 0.334 0.000000000000000000000000000000000000000000000448279743117069 NK_cell ANXA6
0.0000000000000000000000000000000000000000000000000440773256350649 0.657712204092041 0.393 0.452 0.00000000000000000000000000000000000000000000109589454726462 NK_cell FAM133B
0.0000000000000000000000000000000000000000000000047485429720652 0.383812733052665 0.235 0.355 0.000000000000000000000000000000000000000000118063023914457 NK_cell ISCA1
0.0000000000000000000000000000000000000000000000838020742564873 0.374752496388672 0.285 0.433 0.00000000000000000000000000000000000000000208357097223904 NK_cell PTP4A2
0.000000000000000000000000000000000000000000000120158433530077 0.312825239805197 0.343 0.505 0.00000000000000000000000000000000000000000298749913285831 NK_cell IFNGR1
0.000000000000000000000000000000000000000000000183111244914424 0.623086403498826 0.398 0.47 0.00000000000000000000000000000000000000000455269488230732 NK_cell PRRC2C
0.000000000000000000000000000000000000000000000215998101398973 0.584996461833206 0.469 0.582 0.00000000000000000000000000000000000000000537036079508265 NK_cell EIF3G
0.0000000000000000000000000000000000000000000012117566662713 0.612636606962033 0.39 0.448 0.0000000000000000000000000000000000000000301279059935033 NK_cell BRD2
0.00000000000000000000000000000000000000000000339146125529067 0.634218465091732 0.251 0.245 0.0000000000000000000000000000000000000000843219011902919 NK_cell ZC3H12A
0.0000000000000000000000000000000000000000000039905272847806 3.29962286046063 0.388 0.397 0.0000000000000000000000000000000000000000992164798815001 NK_cell IGHG1
0.0000000000000000000000000000000000000000000628634683061809 0.384302187620421 0.232 0.345 0.00000000000000000000000000000000000000156297441249657 NK_cell GSPT1
0.000000000000000000000000000000000000000000239240618908355 0.315298160902945 0.276 0.412 0.00000000000000000000000000000000000000594823950791843 NK_cell PPP2CA
0.000000000000000000000000000000000000000000295786788415904 0.528392208310691 0.339 0.357 0.00000000000000000000000000000000000000735414692038461 NK_cell SMAP2
0.000000000000000000000000000000000000000000663965484312548 0.299357474121044 0.308 0.457 0.0000000000000000000000000000000000000165081738364629 NK_cell CD47
0.00000000000000000000000000000000000000000126421797177236 0.379967082620708 0.289 0.435 0.0000000000000000000000000000000000000314322514321763 NK_cell CCDC107
0.00000000000000000000000000000000000000000275422708373047 0.251472516897364 0.18 0.261 0.0000000000000000000000000000000000000684783479827906 NK_cell OAT
0.00000000000000000000000000000000000000000885508725914409 0.296416020538253 0.18 0.263 0.000000000000000000000000000000000000220164034524099 NK_cell YTHDC1
0.000000000000000000000000000000000000000177018127100003 0.366330383367955 0.233 0.343 0.00000000000000000000000000000000000440120169408736 NK_cell NOP56
0.000000000000000000000000000000000000000220807474867403 0.345727056809301 0.298 0.445 0.00000000000000000000000000000000000548993624762825 NK_cell RBM25
0.000000000000000000000000000000000000000568978863464131 0.35001294022662 0.185 0.271 0.0000000000000000000000000000000000141465214823087 NK_cell WBP11
0.00000000000000000000000000000000000000120474625532811 0.64832622998193 0.359 0.409 0.0000000000000000000000000000000000299536061462229 NK_cell AMD1
0.0000000000000000000000000000000000000031419433342416 0.279638711430967 0.198 0.282 0.0000000000000000000000000000000000781181371192489 NK_cell TWISTNB
0.0000000000000000000000000000000000000046026107800174 0.324764825948181 0.561 0.692 0.000000000000000000000000000000000114434711823573 NK_cell SSR2
0.0000000000000000000000000000000000000117001053224752 0.2663062437185 0.352 0.517 0.000000000000000000000000000000000290899718632702 NK_cell SNHG8
0.0000000000000000000000000000000000000344580364052715 0.687477392175264 0.331 0.377 0.000000000000000000000000000000000856730159144264 NK_cell C9orf78
0.0000000000000000000000000000000000000819917613053175 0.326668500702894 0.216 0.31 0.00000000000000000000000000000000203856116133411 NK_cell HBP1
0.0000000000000000000000000000000000000927463843150397 0.704394023449425 0.253 0.257 0.00000000000000000000000000000000230595335322483 NK_cell RNF19A
0.000000000000000000000000000000000000188153751317511 0.357492589121439 0.265 0.393 0.00000000000000000000000000000000467806671900728 NK_cell PNRC2
0.000000000000000000000000000000000000191994686837932 0.266049316590756 0.382 0.56 0.00000000000000000000000000000000477356389885151 NK_cell NFE2L2
0.000000000000000000000000000000000000608229816955852 0.282885187212686 0.314 0.452 0.0000000000000000000000000000000151224179389734 NK_cell RPL22L1
0.00000000000000000000000000000000000111275357118776 0.282738061321961 0.249 0.352 0.0000000000000000000000000000000276663920404413 NK_cell PIM3
0.00000000000000000000000000000000000145902292748347 0.735730323732752 0.269 0.283 0.0000000000000000000000000000000362756870460215 NK_cell SC5D
0.00000000000000000000000000000000000540585050992678 0.322642156344927 0.231 0.329 0.00000000000000000000000000000013440566122831 NK_cell SVIP
0.000000000000000000000000000000000010907246586404 0.564204169547043 0.415 0.491 0.000000000000000000000000000000271186871877762 NK_cell PNISR
0.0000000000000000000000000000000000230727285746894 0.554938683825916 0.32 0.335 0.000000000000000000000000000000573657250552504 NK_cell FOSL2
0.0000000000000000000000000000000000338266922587363 3.20869458966621 0.358 0.352 0.000000000000000000000000000000841033049628961 NK_cell IGHG4
0.0000000000000000000000000000000000981604520995936 0.270510442120795 0.378 0.564 0.0000000000000000000000000000024405633205522 NK_cell RAP1A
0.000000000000000000000000000000000130738547566899 0.34205313320973 0.213 0.305 0.00000000000000000000000000000325055250815582 NK_cell RNMT
0.0000000000000000000000000000000084228317992786 0.337089294043661 0.18 0.256 0.000000000000000000000000000209416867025464 NK_cell SPSB3
0.0000000000000000000000000000000235379792143447 0.549606515513108 0.294 0.31 0.000000000000000000000000000585224777206252 NK_cell FGFR1OP2
0.000000000000000000000000000000073001023633534 0.25629577397568 0.653 0.802 0.00000000000000000000000000181502445060056 NK_cell HNRNPK
0.000000000000000000000000000000137693324266571 0.406252938510223 0.218 0.308 0.00000000000000000000000000342346912123976 NK_cell GNL3
0.000000000000000000000000000000181104221889699 0.297087876722867 0.223 0.313 0.00000000000000000000000000450279426884358 NK_cell AKIRIN2
0.000000000000000000000000000000192928788978049 0.30788471124974 0.36 0.535 0.00000000000000000000000000479678848036123 NK_cell ARHGDIA
0.00000000000000000000000000000415815476610629 0.370702174931307 0.232 0.332 0.000000000000000000000000103384201949701 NK_cell BBX
0.0000000000000000000000000000456377926045988 0.303436206166952 0.197 0.276 0.00000000000000000000000113469243752814 NK_cell PER1
0.000000000000000000000000011650828086232 0.607910801549471 0.288 0.311 0.000000000000000000000289674538707986 NK_cell TNRC6B
0.0000000000000000000000000487946235545234 0.266225728057384 0.363 0.519 0.00000000000000000000121318072543612 NK_cell SBDS
0.0000000000000000000000000783041394609818 0.536197038311775 0.197 0.281 0.00000000000000000000194687581941839 NK_cell MRPL1
0.000000000000000000000000164141170096414 0.596322520374362 0.343 0.397 0.00000000000000000000408104191210713 NK_cell BUB3
0.000000000000000000000000206588069678007 0.259748070221133 0.295 0.408 0.00000000000000000000513639917640429 NK_cell ARGLU1
0.00000000000000000000000021938038889803 0.415688281332825 0.205 0.287 0.00000000000000000000545445460917171 NK_cell ALG13
0.00000000000000000000000232920357576543 0.384701591795308 0.199 0.278 0.0000000000000000000579109885042558 NK_cell RNF115
0.00000000000000000000000700116337141801 0.298364678536221 0.392 0.571 0.000000000000000000174069924903566 NK_cell CAPZA1
0.00000000000000000000000747077885539657 0.407906893650361 0.192 0.268 0.000000000000000000185745974681725 NK_cell EMD
0.0000000000000000000000272942985853616 0.38986622257858 0.307 0.444 0.000000000000000000678618145727844 NK_cell SF3B1
0.0000000000000000000000983512241043662 0.585043697306475 0.328 0.375 0.00000000000000000244530648490686 NK_cell TAF7
0.000000000000000000000103827116147043 0.296516982639066 0.344 0.495 0.00000000000000000258145358876392 NK_cell UBE2D2
0.000000000000000000000108311785020501 0.414771342494612 0.196 0.273 0.00000000000000000269295591096472 NK_cell CEBPZ
0.000000000000000000000381527476352302 0.504001346324689 0.271 0.275 0.00000000000000000948591764454728 NK_cell ARID5B
0.00000000000000000000222936400520546 0.642195253710168 0.294 0.332 0.0000000000000000554286772614234 NK_cell DHX36
0.00000000000000000000784560779543145 0.275841811022699 0.418 0.617 0.000000000000000195065346617812 NK_cell CIB1
0.00000000000000000000875767601081132 0.405570209563373 0.248 0.344 0.000000000000000217742098656802 NK_cell MPHOSPH8
0.000000000000000000013319703309996 0.387445534910105 0.247 0.341 0.000000000000000331167783396431 NK_cell NOP58
0.0000000000000000000204708953746243 0.403313180706909 0.239 0.336 0.000000000000000508967871699283 NK_cell CCDC12
0.000000000000000000033555573323034 0.557592946763403 0.291 0.325 0.000000000000000834292219530595 NK_cell AES
0.0000000000000000000684178397393688 0.427221552599866 0.498 0.641 0.00000000000000170107274943993 NK_cell EIF5
0.000000000000000000311630294379084 0.347250466296593 0.223 0.306 0.00000000000000774806400914717 NK_cell PPP1R12A
0.000000000000000000487189188127144 0.275038657381082 0.341 0.474 0.0000000000000121129847844052 NK_cell ABRACL
0.000000000000000000712767154485501 0.33407150754592 0.326 0.461 0.000000000000017721529761973 NK_cell OSTF1
0.00000000000000000965931331553129 0.329745718782926 0.532 0.658 0.000000000000240159506964054 NK_cell CD99
0.000000000000000245808207087361 0.315370327107555 0.543 0.696 0.00000000000611152945281306 NK_cell CNBP
0.000000000000000961310847398067 0.578140029846075 0.362 0.44 0.0000000000239010715988581 NK_cell PRPF38B
0.00000000000000224844225357526 0.355993938181247 0.296 0.396 0.0000000000559030197506418 NK_cell CITED2
0.0000000000000071273767152473 0.448103234527528 0.418 0.5 0.000000000177207967271194 NK_cell CFLAR
0.0000000000000895082040129608 0.377299993119395 0.48 0.588 0.00000000222544247637424 NK_cell PSMB9
0.00000000000016051415236545 0.411204410817504 0.287 0.302 0.00000000399086337026217 NK_cell CD55
0.000000000000216336358291395 0.320824264680449 0.376 0.526 0.00000000537877087619896 NK_cell PSMB8
0.000000000000496669476182328 0.632840450771196 0.294 0.345 0.0000000123486931863212 NK_cell C9orf142
0.00000000000112186918892237 0.56851173331685 0.312 0.367 0.000000027893033644177 NK_cell RNF213
0.00000000000150693833460791 0.522188514103582 0.253 0.276 0.0000000374670078133564 NK_cell GTF2B
0.00000000000194978070744014 0.499134472220236 0.304 0.433 0.0000000484773977290842 NK_cell APMAP
0.0000000000025292193490201 0.306788082222462 0.42 0.607 0.0000000628839806746867 NK_cell BZW1
0.00000000000722709087619301 0.271596097534812 0.36 0.484 0.000000179687160454787 NK_cell CHMP1B
0.00000000000732369518907395 0.513946621013775 0.412 0.521 0.000000182089033485946 NK_cell LRRFIP1
0.0000000000110810046835196 0.380078948181127 0.387 0.559 0.000000275507019446349 NK_cell SRRM1
0.0000000000205781485856469 0.454468190124114 0.22 0.292 0.000000511634508284939 NK_cell CLDND1
0.000000000100040989787955 0.557280503303891 0.316 0.377 0.00000248731912909792 NK_cell SP100
0.000000000413687299218885 0.457067769218483 0.332 0.472 0.0000102855073204791 NK_cell SCAF11
0.000000000603258395461366 0.418740806499563 0.256 0.345 0.0000149988134863559 NK_cell MAPK1IP1L
0.000000000639624225069586 0.429363760400812 0.267 0.287 0.0000159029771079051 NK_cell KDM6B
0.000000000757737225876482 0.554075965853389 0.238 0.267 0.000018839620646967 NK_cell AKIRIN1
0.000000000845430630950537 0.42338402279795 0.339 0.396 0.0000210199417773232 NK_cell MSN
0.000000000899577050297722 0.374670033849154 0.292 0.397 0.0000223661842015523 NK_cell RNPS1
0.00000000251395892191104 0.637811517796306 0.271 0.305 0.0000625045606754741 NK_cell C1orf56
0.00000000295786948649409 0.418792756484989 0.22 0.29 0.0000735415090427024 NK_cell DNTTIP2
0.00000000334431113524189 0.347442550072671 0.529 0.702 0.0000831496077555192 NK_cell ANAPC16
0.00000000478440835515624 0.411793410990605 0.255 0.278 0.00011895474493425 NK_cell CSRNP1
0.00000000648943997530221 0.511646044446049 0.308 0.363 0.000161346946105939 NK_cell MBNL1
0.00000000664816656234591 0.431716217203014 0.238 0.316 0.000165293365239606 NK_cell SLBP
0.00000000880232513996252 0.508150953593625 0.24 0.265 0.000218852209954888 NK_cell USP15
0.0000000114810330432772 0.38535053607756 0.378 0.535 0.000285452924555 NK_cell SFPQ
0.0000000148856054769737 0.386902021800903 0.285 0.378 0.000370100808973996 NK_cell TRA2A
0.0000000223210650938114 0.38603812875705 0.263 0.344 0.000554968641427434 NK_cell KPNA2
0.0000000267249128259544 0.319961851548172 0.327 0.435 0.000664461507591704 NK_cell DNAJB9
0.0000000270745595441104 0.352183020466218 0.251 0.325 0.000673154773945216 NK_cell SERTAD1
0.0000000532107861840133 0.390424764728473 0.196 0.252 0.00132297977689312 NK_cell RBM23
0.0000000706548368064693 0.256349105959113 0.475 0.669 0.00175669120751925 NK_cell SNU13
0.000000101834232562542 0.371698513647127 0.283 0.378 0.00253190452420248 NK_cell MYH9
0.000000197560391129532 0.548584122062373 0.277 0.326 0.00491194400465356 NK_cell SEPT9
0.000000269018955189674 0.571348138202075 0.256 0.296 0.00668861828288088 NK_cell DDX27
0.000000514759697808401 0.26362217484882 0.439 0.606 0.0127984703666103 NK_cell EIF3L
0 2.74564831842614 0.677 0.272 0 Monocyte CXCL8
0 2.68521869747973 0.995 0.754 0 Monocyte HLA-DRA
0 2.6743564503798 0.833 0.484 0 Monocyte C1QA
0 2.64075256781204 0.656 0.291 0 Monocyte CCL3L3
0 2.61952892162432 0.749 0.293 0 Monocyte C1QC
0 2.5902677332045 0.804 0.455 0 Monocyte C1QB
0 2.55151961102028 0.574 0.15 0 Monocyte IL1B
0 2.53565378050143 0.547 0.267 0 Monocyte G0S2
0 2.51653137947114 0.801 0.47 0 Monocyte CCL3
0 2.46528372499808 0.953 0.435 0 Monocyte CTSS
0 2.42763285441281 0.753 0.172 0 Monocyte PLAUR
0 2.4086105570747 0.965 0.264 0 Monocyte AIF1
0 2.38420537887649 0.952 0.608 0 Monocyte HLA-DPA1
0 2.38219081543548 0.977 0.649 0 Monocyte HLA-DRB1
0 2.36631775619431 0.965 0.376 0 Monocyte FCER1G
0 2.35876827438075 0.98 0.467 0 Monocyte TYROBP
0 2.35421779880123 0.445 0.187 0 Monocyte CXCL3
0 2.3425284130366 0.954 0.642 0 Monocyte HLA-DPB1
0 2.33845404182219 0.795 0.15 0 Monocyte MS4A7
0 2.30542957557802 0.857 0.21 0 Monocyte CD68
0 2.30252110750414 0.851 0.299 0 Monocyte HLA-DQA1
0 2.27960543242351 0.919 0.503 0 Monocyte CTSB
0 2.25091195026073 0.876 0.197 0 Monocyte LST1
0 2.21606014842411 0.946 0.642 0 Monocyte CST3
0 2.1994006324522 0.819 0.218 0 Monocyte MS4A6A
0 2.16733673350428 0.995 0.901 0 Monocyte CD74
0 2.161795604196 0.496 0.145 0 Monocyte S100A9
0 2.1487815609299 0.352 0.106 0 Monocyte MARCO
0 2.13201969290471 0.998 0.846 0 Monocyte SAT1
0 2.12764905744064 0.295 0.093 0 Monocyte CD5L
0 2.12401422741834 0.911 0.304 0 Monocyte LYZ
0 2.11665937240773 0.6 0.144 0 Monocyte GPNMB
0 2.11314934196369 0.261 0.084 0 Monocyte S100A8
0 2.10036091898262 0.507 0.137 0 Monocyte C15orf48
0 2.09027292554122 0.89 0.499 0 Monocyte SOD2
0 2.05344983495814 0.975 0.576 0 Monocyte NPC2
0 2.05051598971526 0.669 0.123 0 Monocyte CD163
0 2.00582693146597 0.819 0.139 0 Monocyte C1orf162
0 1.98913377870609 0.857 0.371 0 Monocyte HLA-DQB1
0 1.9877183035095 0.975 0.647 0 Monocyte GPX1
0 1.98280295387907 0.564 0.307 0 Monocyte CXCL2
0 1.95667585481542 0.965 0.654 0 Monocyte PSAP
0 1.95613530982653 0.745 0.336 0 Monocyte LIPA
0 1.93643593246383 0.674 0.317 0 Monocyte FABP5
0 1.86194844113227 0.604 0.151 0 Monocyte HMOX1
0 1.84999272779912 0.655 0.181 0 Monocyte CPVL
0 1.84789454462325 0.534 0.285 0 Monocyte SLC40A1
0 1.80269355759234 0.745 0.162 0 Monocyte FGL2
0 1.7997265756485 0.668 0.165 0 Monocyte MAFB
0 1.79683399042102 0.659 0.13 0 Monocyte MS4A4A
0 1.77827389947676 1 0.995 0 Monocyte FTL
0 1.75382498505135 0.851 0.33 0 Monocyte HLA-DMA
0 1.74869106478939 0.6 0.177 0 Monocyte BCL2A1
0 1.71477761717259 0.539 0.15 0 Monocyte CFD
0 1.7041771607133 0.623 0.111 0 Monocyte FAM26F
0 1.69877556824 0.368 0.197 0 Monocyte RNASE1
0 1.6975073299476 0.676 0.277 0 Monocyte LGMN
0 1.69707620220341 0.285 0.026 0 Monocyte FCN1
0 1.6610666884806 0.648 0.189 0 Monocyte FCGR3A
0 1.65990128253165 0.956 0.573 0 Monocyte S100A11
0 1.61881958902201 0.866 0.606 0 Monocyte CTSD
0 1.61759697793285 0.848 0.371 0 Monocyte ASAH1
0 1.60898394481661 0.844 0.579 0 Monocyte CSTB
0 1.60385270289348 0.694 0.404 0 Monocyte CCL4L2
0 1.60259808171149 0.515 0.272 0 Monocyte HLA-DRB5
0 1.59774119285253 0.582 0.087 0 Monocyte IFI30
0 1.58983630330596 0.558 0.075 0 Monocyte C5AR1
0 1.57824683444621 0.682 0.273 0 Monocyte IER3
0 1.57206969549384 0.648 0.114 0 Monocyte RNASE6
0 1.5473296117419 0.763 0.236 0 Monocyte LY96
0 1.51773234063728 0.74 0.383 0 Monocyte CEBPB
0 1.50261936473803 0.591 0.081 0 Monocyte FCGR2A
0 1.49366066021691 0.777 0.367 0 Monocyte RNASET2
0 1.48525905645664 0.634 0.31 0 Monocyte PLD3
0 1.4847199703534 0.863 0.589 0 Monocyte LGALS1
0 1.47828756117823 0.498 0.083 0 Monocyte VSIG4
0 1.45729115330233 0.696 0.258 0 Monocyte LGALS3
0 1.45687263360187 0.596 0.081 0 Monocyte CYBB
0 1.45303972181051 0.995 0.925 0 Monocyte FTH1
0 1.45100804754303 0.841 0.474 0 Monocyte NAMPT
0 1.4498310222383 0.681 0.166 0 Monocyte HLA-DMB
0 1.44606757814335 0.401 0.188 0 Monocyte BAG3
0 1.44274886926177 0.855 0.444 0 Monocyte GRN
0 1.43647668918506 0.495 0.117 0 Monocyte FOLR2
0 1.43084385430728 0.709 0.298 0 Monocyte CTSZ
0 1.42884239785779 0.699 0.23 0 Monocyte CD83
0 1.42557009001145 0.425 0.142 0 Monocyte CAPG
0 1.42536408579826 0.572 0.082 0 Monocyte IGSF6
0 1.42027161892841 0.596 0.244 0 Monocyte CD14
0 1.40429078319099 0.851 0.456 0 Monocyte FCGRT
0 1.38908347825898 0.574 0.083 0 Monocyte MSR1
0 1.38477319956763 0.598 0.178 0 Monocyte SNX10
0 1.36416607405414 0.833 0.6 0 Monocyte PLIN2
0 1.3639096306996 0.511 0.077 0 Monocyte PHACTR1
0 1.3493128619077 0.705 0.365 0 Monocyte CTSL
0 1.34326598434684 0.655 0.211 0 Monocyte KLF4
0 1.3345616647437 0.497 0.155 0 Monocyte IER5
0 1.3258401126878 0.52 0.118 0 Monocyte C1orf54
0 1.31759429011002 0.67 0.211 0 Monocyte MFSD1
0 1.31267368968643 0.632 0.278 0 Monocyte CREG1
0 1.28460582676336 0.731 0.374 0 Monocyte TYMP
0 1.25007295038155 0.4 0.071 0 Monocyte CFP
0 1.24722352818749 0.398 0.045 0 Monocyte LINC01272
0 1.2448693973698 0.558 0.079 0 Monocyte TNFSF13B
0 1.23089894963735 0.563 0.085 0 Monocyte SPI1
0 1.22844733641034 0.609 0.144 0 Monocyte PLEK
0 1.21260510534201 0.507 0.092 0 Monocyte BASP1
0 1.20645014123215 0.891 0.533 0 Monocyte GLUL
0 1.20608976543362 0.892 0.734 0 Monocyte NFKBIA
0 1.20371144415883 0.55 0.063 0 Monocyte CD86
0 1.19753467520815 0.485 0.088 0 Monocyte MRC1
0 1.1937513468151 0.635 0.221 0 Monocyte RNF130
0 1.18652558903093 0.762 0.396 0 Monocyte CTSC
0 1.18357301809948 0.842 0.413 0 Monocyte ANXA5
0 1.18208081386167 0.835 0.494 0 Monocyte GABARAP
0 1.17899521815924 0.491 0.06 0 Monocyte MPEG1
0 1.17592045832354 0.28 0.075 0 Monocyte IL1RN
0 1.16978586120212 0.434 0.153 0 Monocyte HLA-DQA2
0 1.16795042634007 0.565 0.069 0 Monocyte LY86
0 1.16512452740757 0.515 0.049 0 Monocyte CLEC7A
0 1.16395193286031 0.344 0.158 0 Monocyte VCAM1
0 1.16316596060667 0.759 0.407 0 Monocyte BLVRB
0 1.16142603130415 0.539 0.085 0 Monocyte KCTD12
0 1.15957559059187 0.481 0.144 0 Monocyte CSTA
0 1.15811152085534 0.637 0.173 0 Monocyte CXCL16
0 1.14069451009412 0.554 0.088 0 Monocyte RAB31
0 1.13913669643225 0.503 0.063 0 Monocyte CSF1R
0 1.13579217031093 0.646 0.306 0 Monocyte GPR183
0 1.12516434576156 0.281 0.075 0 Monocyte RP11-1143G9.4
0 1.12036282124339 0.371 0.042 0 Monocyte MNDA
0 1.11639525299279 0.635 0.24 0 Monocyte LIMS1
0 1.11157273299794 0.87 0.564 0 Monocyte VAMP8
0 1.08442976930901 0.667 0.266 0 Monocyte PPT1
0 1.08359931293925 0.843 0.682 0 Monocyte CYBA
0 1.08105623338985 0.75 0.341 0 Monocyte COTL1
0 1.07508558586913 0.346 0.071 0 Monocyte SDC3
0 1.07502536238114 0.922 0.533 0 Monocyte LAPTM5
0 1.07257620244787 0.52 0.178 0 Monocyte DAB2
0 1.07178639721766 0.618 0.265 0 Monocyte SGK1
0 1.07118733966067 0.485 0.164 0 Monocyte CPM
0 1.07064926341533 0.748 0.497 0 Monocyte ZFAND5
0 1.06544696258957 0.659 0.33 0 Monocyte NINJ1
0 1.05123396151859 0.355 0.036 0 Monocyte CLEC4E
0 1.05035612365 0.87 0.687 0 Monocyte HSPA1A
0 1.0418074021899 0.339 0.074 0 Monocyte CXCL12
0 1.04050415577894 0.475 0.095 0 Monocyte RNF144B
0 1.03990449721286 0.94 0.578 0 Monocyte VIM
0 1.03271080531749 0.756 0.543 0 Monocyte HSPA1B
0 1.0243511720308 0.467 0.076 0 Monocyte C3AR1
0 1.02132860153878 0.733 0.374 0 Monocyte H2AFY
0 1.0161406516214 0.514 0.327 0 Monocyte PDK4
0 1.01554795641257 0.433 0.18 0 Monocyte KLF2
0 1.01507574017868 0.424 0.07 0 Monocyte GPR34
0 1.01048878652658 0.702 0.421 0 Monocyte RGS2
0 1.00791808513803 0.622 0.197 0 Monocyte RGS10
0 0.999182068408559 0.301 0.025 0 Monocyte CLEC10A
0 0.995960219992723 0.397 0.081 0 Monocyte AXL
0 0.994693073519064 0.962 0.771 0 Monocyte SH3BGRL3
0 0.989003301706726 0.668 0.299 0 Monocyte TPP1
0 0.981043125608162 0.606 0.271 0 Monocyte MARCKS
0 0.980534625651087 0.538 0.158 0 Monocyte TGFBI
0 0.977641179372646 0.37 0.033 0 Monocyte FPR1
0 0.96741446007239 0.441 0.06 0 Monocyte SLC7A7
0 0.965967230916305 0.737 0.411 0 Monocyte EMP3
0 0.960309062962297 0.285 0.057 0 Monocyte LGALS2
0 0.955143682400437 0.43 0.062 0 Monocyte IL18
0 0.953134221342643 0.641 0.293 0 Monocyte MGAT1
0 0.940414228908303 0.33 0.047 0 Monocyte NLRP3
0 0.940124681760753 0.376 0.05 0 Monocyte PLA2G7
0 0.936086633712403 0.585 0.291 0 Monocyte CTSH
0 0.935607595320611 0.495 0.103 0 Monocyte CECR1
0 0.930217519618544 0.617 0.218 0 Monocyte AP1S2
0 0.925185913265087 0.468 0.302 0 Monocyte ZFAND2A
0 0.923581018968529 0.683 0.463 0 Monocyte HSPH1
0 0.920292397415446 0.634 0.268 0 Monocyte PYCARD
0 0.909366699987988 0.544 0.217 0 Monocyte ICAM1
0 0.907518183135056 0.42 0.044 0 Monocyte PILRA
0 0.906844365799951 0.397 0.075 0 Monocyte CCRL2
0 0.906405655600872 0.341 0.067 0 Monocyte VMO1
0 0.902563472035132 0.623 0.287 0 Monocyte BNIP3L
0 0.899968638555103 0.54 0.142 0 Monocyte LGALS9
0 0.893926315349018 0.55 0.35 0 Monocyte EGR1
0 0.891667758380706 0.412 0.171 0 Monocyte ADM
0 0.88875300146809 0.337 0.1 0 Monocyte DNAJA4
0 0.885737318580607 0.558 0.211 0 Monocyte PLSCR1
0 0.88404685870574 0.387 0.111 0 Monocyte SLCO2B1
0 0.883235826562651 0.488 0.157 0 Monocyte FNIP2
0 0.883185387048071 0.474 0.147 0 Monocyte RAB20
0 0.877261725000484 0.375 0.037 0 Monocyte FPR3
0 0.873420576218089 0.659 0.244 0 Monocyte HCLS1
0 0.863114477318236 0.556 0.264 0 Monocyte HNMT
0 0.856656246910899 0.41 0.096 0 Monocyte TNFAIP2
0 0.855014918559228 0.543 0.23 0 Monocyte CD302
0 0.849569985410704 0.753 0.485 0 Monocyte ATP6V1F
0 0.847879965775074 0.498 0.122 0 Monocyte LCP2
0 0.84445152476082 0.407 0.164 0 Monocyte ACP5
0 0.838014832840459 0.312 0.038 0 Monocyte LILRB5
0 0.835111123326258 1 0.997 0 Monocyte TMSB4X
0 0.834697114123687 0.468 0.145 0 Monocyte IFNGR2
0 0.828480487111568 0.413 0.045 0 Monocyte HCK
0 0.825624421861382 0.868 0.461 0 Monocyte TIMP1
0 0.823990270836921 0.583 0.282 0 Monocyte RNF13
0 0.819736834876991 0.494 0.164 0 Monocyte ATP6V1B2
0 0.819406831360633 0.331 0.138 0 Monocyte VEGFA
0 0.812012960150001 0.453 0.178 0 Monocyte NFKB1
0 0.811423732494935 0.377 0.089 0 Monocyte KYNU
0 0.806695010043469 0.364 0.034 0 Monocyte NCF2
0 0.804046452321431 0.326 0.034 0 Monocyte CSF2RA
0 0.800630619057152 0.276 0.045 0 Monocyte MMP19
0 0.798192824495628 0.274 0.071 0 Monocyte FCGR2B
0 0.791372378712356 0.564 0.236 0 Monocyte PRNP
0 0.785738699680043 0.42 0.098 0 Monocyte SLC31A2
0 0.782236810733678 0.922 0.734 0 Monocyte ARPC3
0 0.779854941630122 0.506 0.241 0 Monocyte BRI3
0 0.776689369698938 0.917 0.772 0 Monocyte YBX1
0 0.77495841015696 0.899 0.656 0 Monocyte SDCBP
0 0.773637456043756 0.792 0.629 0 Monocyte CCL4
0 0.771562683626484 0.348 0.048 0 Monocyte SLC1A3
0 0.770863747207889 0.47 0.249 0 Monocyte HSPA6
0 0.770150858988969 0.36 0.048 0 Monocyte LILRB4
0 0.765252876967305 0.918 0.79 0 Monocyte ITM2B
0 0.763045324816209 0.398 0.129 0 Monocyte NPL
0 0.761775382799687 0.577 0.228 0 Monocyte C10orf54
0 0.75925133731943 0.406 0.07 0 Monocyte TBXAS1
0 0.755520040401838 0.637 0.395 0 Monocyte CHMP1B
0 0.751918816434652 0.369 0.113 0 Monocyte MCOLN1
0 0.745994119549041 1 0.991 0 Monocyte TMSB10
0 0.745967449597366 0.725 0.49 0 Monocyte FOSB
0 0.743842606595738 0.328 0.033 0 Monocyte TLR2
0 0.742326353002111 0.568 0.271 0 Monocyte PABPC4
0 0.739921856895629 0.49 0.159 0 Monocyte STX11
0 0.739052065932535 0.412 0.092 0 Monocyte LYN
0 0.736858614625806 0.37 0.126 0 Monocyte MXD1
0 0.732870187775257 0.322 0.106 0 Monocyte PLTP
0 0.731764552044351 0.589 0.286 0 Monocyte NR4A1
0 0.726030018017101 0.994 0.835 0 Monocyte SRGN
0 0.725952997938157 0.374 0.122 0 Monocyte NR4A3
0 0.725620474131005 0.294 0.03 0 Monocyte CCR1
0 0.725615128937439 0.489 0.121 0 Monocyte CD4
0 0.724298879072004 0.89 0.673 0 Monocyte RHOA
0 0.723777891150915 0.851 0.725 0 Monocyte DNAJB1
0 0.721891614619246 0.766 0.522 0 Monocyte GADD45B
0 0.721216891818751 0.477 0.231 0 Monocyte ACSL1
0 0.72080899928325 0.425 0.079 0 Monocyte CD300A
0 0.719213283487682 0.391 0.098 0 Monocyte MPP1
0 0.712698382589435 0.497 0.237 0 Monocyte ETS2
0 0.711020091383488 0.347 0.061 0 Monocyte OGFRL1
0 0.704514183388867 0.548 0.31 0 Monocyte LAP3
0 0.704249351898321 0.305 0.027 0 Monocyte LILRB2
0 0.702731389600515 0.357 0.147 0 Monocyte PPIF
0 0.702216955572731 0.266 0.019 0 Monocyte CLEC12A
0 0.701975304802597 0.479 0.165 0 Monocyte SH3BP5
0 0.699970293800501 0.301 0.036 0 Monocyte ITGAX
0 0.696607019596663 0.817 0.555 0 Monocyte ARPC5
0 0.69650250275096 0.415 0.099 0 Monocyte FAM49A
0 0.695983093114309 0.886 0.751 0 Monocyte FOS
0 0.693616770525835 0.427 0.172 0 Monocyte GNS
0 0.691445753037137 0.356 0.123 0 Monocyte ABCA1
0 0.686407448888104 0.327 0.033 0 Monocyte LRRC25
0 0.686359818105252 0.436 0.129 0 Monocyte PTPRE
0 0.685975816718569 0.411 0.193 0 Monocyte STXBP2
0 0.685203254790501 0.263 0.029 0 Monocyte FCGR1A
0 0.684338971361342 0.443 0.183 0 Monocyte BLVRA
0 0.681098918302963 0.841 0.492 0 Monocyte GSTP1
0 0.676761700110411 0.62 0.372 0 Monocyte APLP2
0 0.674719350192323 0.925 0.722 0 Monocyte CD63
0 0.672573559781051 0.292 0.05 0 Monocyte RGL1
0 0.670595910185194 0.507 0.31 0 Monocyte ATF3
0 0.664502803146595 0.997 0.991 0 Monocyte ACTB
0 0.662312937952589 0.963 0.848 0 Monocyte NEAT1
0 0.662310520192645 0.717 0.355 0 Monocyte ITGB2
0 0.662222220638425 0.739 0.406 0 Monocyte SH3BGRL
0 0.66075057742691 0.491 0.207 0 Monocyte AKR1B1
0 0.6556615127526 0.984 0.921 0 Monocyte OAZ1
0 0.65375446232641 0.481 0.176 0 Monocyte SAMHD1
0 0.649277484637918 0.464 0.246 0 Monocyte ATP2B1
0 0.648228807860315 0.285 0.067 0 Monocyte HBEGF
0 0.647917891367612 0.344 0.177 0 Monocyte FUCA1
0 0.645884109424076 0.505 0.31 0 Monocyte NFKBIZ
0 0.644433167889409 0.449 0.173 0 Monocyte RASGEF1B
0 0.643046108846361 0.615 0.237 0 Monocyte EVI2B
0 0.641057065380974 0.455 0.122 0 Monocyte THEMIS2
0 0.639143161141885 0.534 0.296 0 Monocyte NCOA4
0 0.637207536685578 0.309 0.037 0 Monocyte SCIMP
0 0.636168818706588 0.33 0.06 0 Monocyte CLIC2
0 0.634904803325299 0.381 0.157 0 Monocyte RBM47
0 0.633599364685347 0.828 0.595 0 Monocyte ARPC1B
0 0.6329521202253 0.603 0.374 0 Monocyte CEBPD
0 0.631326848103975 0.323 0.038 0 Monocyte MARCH1
0 0.630271310303588 0.774 0.503 0 Monocyte AP2S1
0 0.629423070638066 0.537 0.272 0 Monocyte DRAM2
0 0.628837199093404 0.508 0.194 0 Monocyte ARRB2
0 0.62489425743324 0.278 0.047 0 Monocyte MERTK
0 0.624055263797405 0.418 0.165 0 Monocyte GCA
0 0.622238765873806 0.411 0.123 0 Monocyte TIMP2
0 0.621825118164389 0.802 0.543 0 Monocyte RAC1
0 0.620039648701284 0.443 0.241 0 Monocyte SCARB2
0 0.619332043102462 0.338 0.062 0 Monocyte LAIR1
0 0.619009809801727 0.996 0.985 0 Monocyte TPT1
0 0.615245570351326 0.522 0.22 0 Monocyte PFKFB3
0 0.614248005916439 0.345 0.08 0 Monocyte SH2B3
0 0.607118411500555 0.433 0.183 0 Monocyte QKI
0 0.607004066863957 0.522 0.237 0 Monocyte RILPL2
0 0.600515599793829 0.365 0.124 0 Monocyte CCDC88A
0 0.599064828292581 0.321 0.164 0 Monocyte SMPDL3A
0 0.598012509478368 0.431 0.139 0 Monocyte IRF8
0 0.596674762541939 0.419 0.178 0 Monocyte NAGK
0 0.593834913196767 0.319 0.06 0 Monocyte ADAP2
0 0.593282559386368 0.572 0.322 0 Monocyte SMS
0 0.592676727153803 0.583 0.351 0 Monocyte SERPINB1
0 0.583575154913494 0.894 0.695 0 Monocyte POMP
0 0.583179562268014 0.425 0.237 0 Monocyte TSPAN4
0 0.582525310100758 0.499 0.195 0 Monocyte CASP1
0 0.581540970540241 0.918 0.783 0 Monocyte DUSP1
0 0.580945893312478 0.379 0.095 0 Monocyte CD84
0 0.576398571882032 0.615 0.319 0 Monocyte SFT2D1
0 0.572060184723977 0.268 0.024 0 Monocyte RGS18
0 0.57011940603464 0.264 0.112 0 Monocyte GK
0 0.56904169771985 0.69 0.418 0 Monocyte CMTM6
0 0.566581748112565 0.558 0.34 0 Monocyte GLRX
0 0.566534527480651 0.273 0.043 0 Monocyte IRAK3
0 0.563475929635348 0.691 0.474 0 Monocyte ATP1B3
0 0.563325202355414 0.591 0.275 0 Monocyte IQGAP1
0 0.563194926484399 0.252 0.046 0 Monocyte SLC43A2
0 0.56166015626047 0.526 0.23 0 Monocyte ARL4C
0 0.558203840799382 0.321 0.069 0 Monocyte FGR
0 0.555669547194288 0.308 0.085 0 Monocyte NUP214
0 0.553973880691549 0.252 0.068 0 Monocyte THBD
0 0.553128584311252 0.553 0.278 0 Monocyte M6PR
0 0.552282256490276 0.262 0.027 0 Monocyte LILRB3
0 0.548801509329785 0.271 0.066 0 Monocyte FGD4
0 0.54672724649773 0.299 0.111 0 Monocyte ABL2
0 0.546095455177255 0.3 0.154 0 Monocyte ARL5B
0 0.545954928745383 0.272 0.061 0 Monocyte TTYH3
0 0.544631389984908 0.846 0.676 0 Monocyte ATP6V0E1
0 0.544462390830406 0.414 0.172 0 Monocyte STX7
0 0.542825592517999 0.964 0.925 0 Monocyte HSP90AA1
0 0.540487132909823 0.524 0.271 0 Monocyte CNPY3
0 0.538179478245778 0.433 0.208 0 Monocyte UBE2D1
0 0.537512859955303 0.67 0.394 0 Monocyte IFNGR1
0 0.53732599365728 0.682 0.453 0 Monocyte WSB1
0 0.536599555218855 0.4 0.145 0 Monocyte DPYSL2
0 0.528093840934405 0.254 0.038 0 Monocyte FGD2
0 0.526531953413062 0.311 0.135 0 Monocyte EPB41L2
0 0.525941769664063 0.342 0.123 0 Monocyte JAML
0 0.525670960246708 0.316 0.064 0 Monocyte CD72
0 0.520863932329072 0.701 0.329 0 Monocyte LCP1
0 0.518055230024808 0.523 0.303 0 Monocyte SNX2
0 0.516880852208513 0.27 0.027 0 Monocyte CD33
0 0.516094363396679 0.328 0.134 0 Monocyte RASSF4
0 0.515305725128808 0.358 0.19 0 Monocyte RAB32
0 0.514567451491504 0.539 0.325 0 Monocyte SNX6
0 0.51396913248492 0.632 0.433 0 Monocyte ATP6AP2
0 0.513246347235945 0.424 0.175 0 Monocyte GNA13
0 0.513076634484882 0.653 0.411 0 Monocyte NR4A2
0 0.512333217002385 0.393 0.2 0 Monocyte NUDT16
0 0.509775611414533 0.339 0.152 0 Monocyte AVPI1
0 0.508874153893471 0.331 0.153 0 Monocyte IL13RA1
0 0.508698309177365 0.653 0.399 0 Monocyte ACTR2
0 0.507526044990698 0.378 0.088 0 Monocyte HAVCR2
0 0.504394448799777 0.462 0.258 0 Monocyte ATG3
0 0.503471529931462 0.759 0.542 0 Monocyte PCBP1
0 0.502065634044891 0.382 0.178 0 Monocyte RIPK2
0 0.500748011030771 0.72 0.512 0 Monocyte RAB7A
0 0.496904316611061 0.397 0.232 0 Monocyte SCPEP1
0 0.492441394105046 0.441 0.219 0 Monocyte MAF
0 0.492124028949895 0.556 0.301 0 Monocyte GNAI2
0 0.489497697751793 0.338 0.118 0 Monocyte RB1
0 0.488217226178624 0.385 0.185 0 Monocyte P4HA1
0 0.48449397108625 0.705 0.404 0 Monocyte CD44
0 0.482246098219971 0.63 0.296 0 Monocyte FYB
0 0.481257904716555 0.763 0.516 0 Monocyte ATP6V0B
0 0.48000763064842 0.269 0.07 0 Monocyte DAPK1
0 0.4777975803501 0.358 0.167 0 Monocyte MPHOSPH6
0 0.476300086084809 0.382 0.135 0 Monocyte PTPN6
0 0.472877385216858 0.73 0.496 0 Monocyte GSTO1
0 0.470530348501488 0.3 0.14 0 Monocyte GLA
0 0.470396916462063 0.475 0.241 0 Monocyte KDM6B
0 0.469887239423839 0.494 0.207 0 Monocyte MAP3K8
0 0.469204841303419 0.632 0.426 0 Monocyte VMP1
0 0.464739792037448 0.474 0.24 0 Monocyte EPSTI1
0 0.46318007506772 0.44 0.197 0 Monocyte SKAP2
0 0.462720841097809 0.433 0.228 0 Monocyte SERPINB9
0 0.46108219269857 0.537 0.287 0 Monocyte RBPJ
0 0.459886792463738 0.452 0.243 0 Monocyte SNAP23
0 0.458739805556906 0.303 0.103 0 Monocyte GPR137B
0 0.458461982604802 0.255 0.089 0 Monocyte GM2A
0 0.45827990765747 0.979 0.928 0 Monocyte PFDN5
0 0.456886481173267 0.46 0.264 0 Monocyte ATP6AP1
0 0.456103731537705 0.291 0.069 0 Monocyte NCF4
0 0.454543045003906 0.546 0.307 0 Monocyte RNF149
0 0.452122187104243 0.286 0.087 0 Monocyte NAAA
0 0.451760881127489 0.407 0.153 0 Monocyte MEF2C
0 0.451726405102297 0.327 0.12 0 Monocyte CREBL2
0 0.450855592570561 0.29 0.085 0 Monocyte RENBP
0 0.449901244745808 0.458 0.259 0 Monocyte GRB2
0 0.449764253458244 0.626 0.329 0 Monocyte CARD16
0 0.44845869002437 0.452 0.247 0 Monocyte UPP1
0 0.445408640650863 0.284 0.117 0 Monocyte SHTN1
0 0.444952797624794 0.435 0.238 0 Monocyte VPS35
0 0.444378671517467 0.275 0.064 0 Monocyte GNB4
0 0.443419948572078 0.368 0.139 0 Monocyte CD36
0 0.442768450899601 0.767 0.553 0 Monocyte LAMTOR4
0 0.440148520295704 0.336 0.128 0 Monocyte ARHGAP18
0 0.439901878925112 0.595 0.347 0 Monocyte MOB1A
0 0.438705470204071 0.666 0.428 0 Monocyte HSBP1
0 0.43736883946803 0.452 0.228 0 Monocyte C4orf48
0 0.432123459660593 0.593 0.323 0 Monocyte RHOG
0 0.430933877394337 0.52 0.316 0 Monocyte GRINA
0 0.430721601453929 0.325 0.151 0 Monocyte ADAM17
0 0.430213222864457 0.272 0.081 0 Monocyte C9orf72
0 0.429777859892428 0.496 0.295 0 Monocyte COMT
0 0.429577432181086 0.285 0.114 0 Monocyte TCN2
0 0.429494378693443 0.718 0.491 0 Monocyte RTN4
0 0.428160404622652 0.324 0.159 0 Monocyte GAA
0 0.428020614013458 0.517 0.312 0 Monocyte ATP6V0D1
0 0.426110027883199 0.267 0.074 0 Monocyte CD93
0 0.424110013249381 0.338 0.173 0 Monocyte LACTB
0 0.423123641858682 0.34 0.173 0 Monocyte UBE2R2
0 0.422682188146888 0.321 0.148 0 Monocyte GNAQ
0 0.420573006725554 0.286 0.13 0 Monocyte PDE4DIP
0 0.417366852226647 0.362 0.104 0 Monocyte AOAH
0 0.414618477863502 0.276 0.09 0 Monocyte RHOQ
0 0.412582754007321 0.295 0.11 0 Monocyte PIK3AP1
0 0.410568023596552 0.312 0.111 0 Monocyte NCF1
0 0.410494209493232 0.297 0.076 0 Monocyte RIN3
0 0.408894884296899 0.452 0.219 0 Monocyte PLEKHB2
0 0.403107925448938 0.376 0.185 0 Monocyte PICALM
0 0.401352465899106 0.266 0.068 0 Monocyte SPINT2
0 0.399433188710447 0.456 0.216 0 Monocyte YBX3
0 0.399294813460647 0.356 0.196 0 Monocyte FEZ2
0 0.399130737334111 0.338 0.177 0 Monocyte ARL8B
0 0.398738970254121 0.477 0.254 0 Monocyte PRCP
0 0.397547147519027 0.497 0.32 0 Monocyte RAB10
0 0.394288313859056 0.42 0.153 0 Monocyte IL10RA
0 0.393205753686195 0.272 0.102 0 Monocyte UNC93B1
0 0.392848851483321 0.364 0.194 0 Monocyte PTEN
0 0.390492134076974 0.448 0.263 0 Monocyte MTPN
0 0.388975087902575 0.352 0.154 0 Monocyte FRMD4B
0 0.388688043895482 0.389 0.214 0 Monocyte ZYX
0 0.38867401088751 0.992 0.979 0 Monocyte RPS24
0 0.385912358176884 0.446 0.249 0 Monocyte HIF1A
0 0.381112949268696 0.473 0.295 0 Monocyte SERPINB6
0 0.38076133707838 0.358 0.151 0 Monocyte RAP2B
0 0.379639282031846 0.254 0.081 0 Monocyte APH1B
0 0.378838194600318 0.719 0.526 0 Monocyte CAP1
0 0.375008030641912 0.255 0.106 0 Monocyte PAK1
0 0.374942897136338 0.319 0.162 0 Monocyte IL10RB
0 0.370873743847208 0.305 0.142 0 Monocyte SOAT1
0 0.370244684919562 1 0.999 0 Monocyte B2M
0 0.36552319081531 0.905 0.791 0 Monocyte ARPC2
0 0.365388900845178 0.53 0.243 0 Monocyte ZEB2
0 0.364541629760378 0.313 0.123 0 Monocyte CLN8
0 0.356297620011823 0.271 0.064 0 Monocyte DOCK2
0 0.349809908778215 0.335 0.103 0 Monocyte NCKAP1L
0 0.345662880616311 0.33 0.095 0 Monocyte PARVG
0 0.342615584483878 0.277 0.077 0 Monocyte HACD4
0 0.337131396498516 0.284 0.111 0 Monocyte ZNF267
0 0.330227630675849 0.598 0.313 0 Monocyte UCP2
0 0.327632630583487 0.406 0.208 0 Monocyte EFHD2
0 0.325848008883079 0.267 0.099 0 Monocyte PLEKHO1
0 0.320314301324522 0.589 0.371 0 Monocyte OSTF1
0 0.317920084225637 0.566 0.267 0 Monocyte CELF2
0 0.316829677714696 0.324 0.159 0 Monocyte SLC16A3
0 0.316252651128072 0.256 0.096 0 Monocyte MYO9B
0 0.310912164572613 0.667 0.454 0 Monocyte RAP1A
0 0.307731403573297 0.288 0.102 0 Monocyte NFKBID
0 0.307423519226201 0.25 0.087 0 Monocyte SUSD6
0 0.30297463075507 0.292 0.098 0 Monocyte METRNL
0 0.295609166035641 0.263 0.102 0 Monocyte RGS19
0 0.291401719314379 0.591 0.373 0 Monocyte FAM49B
0 0.288494894022199 0.763 0.479 0 Monocyte GMFG
0 0.288252615423212 0.356 0.14 0 Monocyte FERMT3
0 0.27306624137 0.317 0.144 0 Monocyte BEX4
0 0.269312353287189 0.363 0.167 0 Monocyte NABP1
0 0.268892297562324 0.581 0.285 0 Monocyte GLIPR1
0 0.261867587359853 0.341 0.161 0 Monocyte CMTM7
9.16159750662065e-307 0.379462942700164 0.65 0.458 2.27784798807109e-302 Monocyte SEC11A
2.55863703418679e-303 0.774139482165121 0.502 0.346 6.36153925809863e-299 Monocyte IFI6
1.60625472898006e-302 0.638091964369572 0.571 0.394 3.99363113266313e-298 Monocyte EIF4A3
2.15319618426438e-300 0.385573536447797 0.474 0.307 5.35349167293652e-296 Monocyte SYNGR2
1.3127361443595e-297 0.410092127474008 0.283 0.14 3.26385587572102e-293 Monocyte WARS
2.57883939226975e-297 0.42293562611623 0.832 0.668 6.41176838100029e-293 Monocyte ATP6V1G1
9.8256149239591e-297 0.400416844316904 0.577 0.399 2.44294263854395e-292 Monocyte RNH1
9.93706538350035e-297 0.489778821758021 0.623 0.45 2.47065256629969e-292 Monocyte TSPO
6.02425001563936e-296 0.353825143752446 0.651 0.444 1.49780928138841e-291 Monocyte PKM
1.72523916419832e-295 0.291857617553946 0.302 0.151 4.28946213394628e-291 Monocyte PQLC3
2.45368679380475e-294 0.321892353762429 0.536 0.34 6.10060147543676e-290 Monocyte CDKN1A
4.78936161132386e-294 0.420765429407517 0.308 0.161 1.19077897742345e-289 Monocyte IRS2
6.22785934302016e-292 0.43118120556916 0.452 0.265 1.5484326684551e-287 Monocyte CD55
7.45513095796995e-288 0.584962092543444 0.75 0.57 1.85356921008007e-283 Monocyte SNX3
8.54435679337763e-286 0.579776333749332 0.797 0.678 2.12438342953748e-281 Monocyte PNRC1
1.40471480000476e-285 0.350712436180916 0.707 0.519 3.49254240725184e-281 Monocyte PRR13
6.80850391216176e-284 0.360444127862427 0.753 0.577 1.69279832768078e-279 Monocyte LITAF
8.34102446924259e-284 0.418172643799171 0.47 0.308 2.07382891378779e-279 Monocyte HEXA
8.0823877265232e-283 0.362311344398078 0.265 0.134 2.00952406044546e-278 Monocyte GNPDA1
3.25879999250428e-282 0.384666455729541 0.421 0.265 8.1023544213634e-278 Monocyte CNDP2
3.92636390723733e-281 0.295431550392413 0.99 0.98 9.76211858256416e-277 Monocyte RPS13
6.14804108546612e-281 0.395107476989544 0.333 0.192 1.52858745507944e-276 Monocyte SMCO4
3.23011814738166e-280 0.378871188157266 0.284 0.15 8.03104274983503e-276 Monocyte CORO1C
8.84782349696965e-280 0.350540472192973 0.356 0.205 2.19983435605156e-275 Monocyte SQRDL
2.10834453110125e-277 0.329452740301976 0.587 0.388 5.24197700767704e-273 Monocyte ABRACL
2.6256504242149e-277 0.315022843836789 0.731 0.519 6.52815464972551e-273 Monocyte GNG5
2.90508856236617e-276 0.389759147630347 0.402 0.24 7.222921692611e-272 Monocyte MAT2A
3.75015734248904e-274 0.515275357069477 0.443 0.287 9.3240162006305e-270 Monocyte ELL2
4.60170720200552e-272 0.491056149583601 0.758 0.575 1.14412246163463e-267 Monocyte NOP10
5.27749026889193e-271 0.281637672838992 0.266 0.132 1.3121424055546e-266 Monocyte ME2
1.73594213261634e-269 0.398671294968154 0.714 0.546 4.31607292432401e-265 Monocyte VAPA
9.14209336246174e-266 0.481323967302986 0.765 0.572 2.27299867270886e-261 Monocyte S100A4
1.44208188710098e-265 0.409904622400257 0.822 0.688 3.58544819589918e-261 Monocyte HERPUD1
2.70492849748398e-265 0.318016273866167 0.416 0.253 6.72526372329441e-261 Monocyte TAOK3
5.57393645570107e-265 0.355997421698973 0.47 0.303 1.38584782098096e-260 Monocyte DDAH2
3.8452159604302e-264 0.489534669627634 0.272 0.142 9.56036044241762e-260 Monocyte TFRC
1.72768408719215e-263 0.324663637894605 0.355 0.21 4.29554094598584e-259 Monocyte VMA21
1.99241636166858e-260 0.468924874168119 0.685 0.521 4.9537448000166e-256 Monocyte PPP1R15A
6.36608889423682e-260 0.324660700514182 0.43 0.273 1.5828006817741e-255 Monocyte SNX5
2.19048593325666e-259 0.465780033064499 0.633 0.471 5.44620517585604e-255 Monocyte VAMP5
2.20663173737731e-257 0.320286126282564 0.991 0.982 5.48634848864121e-253 Monocyte RPS9
1.91172006910916e-255 0.782284281747442 0.749 0.601 4.7531096078261e-251 Monocyte S100A6
3.80997655940077e-254 0.375391523546916 0.335 0.197 9.47274471963813e-250 Monocyte ATP6V1C1
4.68972960128753e-252 0.449056493327781 0.742 0.555 1.16600747076812e-247 Monocyte ANXA2
7.88766233447917e-252 0.342626903981534 0.634 0.459 1.96110948622156e-247 Monocyte NFE2L2
5.40020156569979e-246 0.432474954254103 0.556 0.401 1.34265211527994e-241 Monocyte LAMP1
3.58241112366947e-244 0.310983972619449 0.306 0.172 8.9069487767794e-240 Monocyte KIAA1033
1.32914964181257e-243 0.382536898100347 0.539 0.374 3.30466475443859e-239 Monocyte LAMP2
2.48647685491298e-243 0.297612854488842 0.344 0.196 6.18212740437014e-239 Monocyte MAP2K1
4.21220862346707e-242 0.307017058036142 0.76 0.578 1.04728143005262e-237 Monocyte TPM3
5.96494019068093e-242 0.268849998267654 0.308 0.172 1.483063079609e-237 Monocyte STX12
6.1403292068636e-242 0.32345604198478 0.432 0.272 1.5266700507025e-237 Monocyte PGLS
6.22386960085219e-242 0.271410436213135 0.283 0.151 1.54744069885988e-237 Monocyte GBAS
9.8567660077646e-241 0.349781348665972 0.43 0.271 2.45068773251051e-236 Monocyte CD81
1.06357204608875e-240 0.276877161058587 0.652 0.417 2.64435917819047e-236 Monocyte SAMSN1
5.16015386100084e-240 0.364347395284545 0.584 0.419 1.28296905446064e-235 Monocyte FKBP5
1.58833297459574e-239 0.26644992724671 0.501 0.321 3.94907227473739e-235 Monocyte SMAP2
8.27336031203382e-239 0.367762273482849 0.868 0.752 2.05700557438097e-234 Monocyte MT2A
2.53380729766571e-238 0.316507819863697 0.966 0.906 6.29980508418626e-234 Monocyte H3F3A
7.9857636539192e-238 0.306606623441138 0.303 0.17 1.98550041727393e-233 Monocyte SNX9
2.87707085681486e-237 0.377094788883453 0.451 0.295 7.15326127129879e-233 Monocyte STAT1
4.27700682698758e-237 0.25444777724586 0.262 0.132 1.06339220739392e-232 Monocyte RASSF3
4.48934139476695e-235 0.335070005023536 0.677 0.488 1.11618495098091e-230 Monocyte BLOC1S1
3.24207215986125e-229 0.331856462214431 0.356 0.219 8.06076401106303e-225 Monocyte CRTAP
8.83531113123333e-229 0.302375198954944 0.268 0.147 2.19672340655854e-224 Monocyte UBE2E2
9.35744196934252e-229 0.345901272844565 0.666 0.489 2.32654079683763e-224 Monocyte TMBIM4
2.7895757602704e-228 0.504940107097017 0.316 0.185 6.93572221276029e-224 Monocyte GBP1
2.98213334731858e-228 0.353630800766605 0.679 0.508 7.41447814143819e-224 Monocyte RBX1
1.25666069397327e-224 0.321030917150617 0.296 0.169 3.12443548342575e-220 Monocyte BEST1
1.24670176327518e-222 0.316396577077288 0.798 0.653 3.09967459403109e-218 Monocyte TUBA1B
2.82869541912599e-221 0.306864670300353 0.434 0.288 7.03298542057295e-217 Monocyte TGOLN2
1.2203052913016e-220 0.277856891634906 0.395 0.247 3.03404504576318e-216 Monocyte BLOC1S2
2.49066990626952e-220 0.352822638922307 0.877 0.804 6.19255258795791e-216 Monocyte SLC25A6
3.17242125709834e-218 0.292730040671797 0.273 0.146 7.88759097152359e-214 Monocyte PAG1
3.18444143489917e-214 0.286986044548115 0.992 0.958 7.9174767395898e-210 Monocyte SERF2
5.5716011511188e-214 0.609919100796176 0.665 0.493 1.38526719420267e-209 Monocyte RHOB
2.06229452117462e-213 0.285027203882731 0.273 0.153 5.12748286799645e-209 Monocyte ATP6V1A
3.87374914583408e-213 0.32451306353811 0.446 0.302 9.63130250128728e-209 Monocyte SPG21
3.3855691273647e-208 0.293810101240264 0.397 0.257 0.00000000000000000000000000000000000000000000000000000000000000000000000000000000000000000000000000000000000000000000000000000000000000000000000000000000000000000000000000000000000000000000000000000000000841754052136685 Monocyte CAPNS1
0.000000000000000000000000000000000000000000000000000000000000000000000000000000000000000000000000000000000000000000000000000000000000000000000000000000000000000000000000000000000000000000000000000000000000224826616604849 0.28313534329705 0.254 0.139 0.00000000000000000000000000000000000000000000000000000000000000000000000000000000000000000000000000000000000000000000000000000000000000000000000000…
0.000000000000000000000000000000000000000000000000000000000000000000000000000000000000000000000000000000000000000000000000000000000000000000000000000000000000000000000000000000000000000000000000000000000000953127101347233 0.344994704983479 0.511 0.37 0.00000000000000000000000000000000000000000000000000000000000000000000000000000000000000000000000000000000000000000000000000000000000000000000000000…
0.000000000000000000000000000000000000000000000000000000000000000000000000000000000000000000000000000000000000000000000000000000000000000000000000000000000000000000000000000000000000000000000000000000105046702762104 0.408773795140827 0.968 0.946 0.0000000000000000000000000000000000000000000000000000000000000000000000000000000000000000000000000000000000000000000000000000000000000000000000000000000…
0.00000000000000000000000000000000000000000000000000000000000000000000000000000000000000000000000000000000000000000000000000000000000000000000000000000000000000000000000000000000000000000000000000000147509892012315 0.284575717368092 0.498 0.349 0.00000000000000000000000000000000000000000000000000000000000000000000000000000000000000000000000000000000000000000000000000000000000000000000000000000000…
0.0000000000000000000000000000000000000000000000000000000000000000000000000000000000000000000000000000000000000000000000000000000000000000000000000000000000000000000000000000000000000000000000000000472531786804922 0.386508081627136 0.421 0.289 0.000000000000000000000000000000000000000000000000000000000000000000000000000000000000000000000000000000000000000000000000000000000000000000000000000000000…
0.000000000000000000000000000000000000000000000000000000000000000000000000000000000000000000000000000000000000000000000000000000000000000000000000000000000000000000000000000000000000000000000000000256162162552774 0.269467096227471 0.851 0.711 0.0000000000000000000000000000000000000000000000000000000000000000000000000000000000000000000000000000000000000000000000000000000000000000000000000000000000…
0.000000000000000000000000000000000000000000000000000000000000000000000000000000000000000000000000000000000000000000000000000000000000000000000000000000000000000000000000000000000000000000000000000432931327981273 0.298300973759516 0.416 0.28 0.00000000000000000000000000000000000000000000000000000000000000000000000000000000000000000000000000000000000000000000000000000000000000000000000000000000000…
0.00000000000000000000000000000000000000000000000000000000000000000000000000000000000000000000000000000000000000000000000000000000000000000000000000000000000000000000000000000000000000000000000000612095982122707 0.25527277921929 0.251 0.136 0.000000000000000000000000000000000000000000000000000000000000000000000000000000000000000000000000000000000000000000000000000000000000000000000000000000000000…
0.00000000000000000000000000000000000000000000000000000000000000000000000000000000000000000000000000000000000000000000000000000000000000000000000000000000000000000000000000000000000000000000000000686209280044497 0.272918790714268 0.294 0.175 0.00000000000000000000000000000000000000000000000000000000000000000000000000000000000000000000000000000000000000000000000000000000000000000000000000000000000…
0.0000000000000000000000000000000000000000000000000000000000000000000000000000000000000000000000000000000000000000000000000000000000000000000000000000000000000000000000000000000000000000000000000536790006925585 0.261203764771579 0.3 0.173 0.00000000000000000000000000000000000000000000000000000000000000000000000000000000000000000000000000000000000000000000000000000000000000000000000000000000000000…
0.0000000000000000000000000000000000000000000000000000000000000000000000000000000000000000000000000000000000000000000000000000000000000000000000000000000000000000000000000000000000000000000346125260409286 0.483603545327368 0.261 0.146 0.000000000000000000000000000000000000000000000000000000000000000000000000000000000000000000000000000000000000000000000000000000000000000000000000000000000000000000…
0.000000000000000000000000000000000000000000000000000000000000000000000000000000000000000000000000000000000000000000000000000000000000000000000000000000000000000000000000000000000000000000850037015581924 0.250429252098924 0.354 0.226 0.0000000000000000000000000000000000000000000000000000000000000000000000000000000000000000000000000000000000000000000000000000000000000000000000000000000000000000000…
0.00000000000000000000000000000000000000000000000000000000000000000000000000000000000000000000000000000000000000000000000000000000000000000000000000000000000000000000000000000000000000000176411471794588 0.280768559113904 0.69 0.539 0.000000000000000000000000000000000000000000000000000000000000000000000000000000000000000000000000000000000000000000000000000000000000000000000000000000000000000000000…
0.000000000000000000000000000000000000000000000000000000000000000000000000000000000000000000000000000000000000000000000000000000000000000000000000000000000000000000000000000000000000000314825416657084 0.27023968687133 0.26 0.152 0.000000000000000000000000000000000000000000000000000000000000000000000000000000000000000000000000000000000000000000000000000000000000000000000000000000000000000000000000…
0.00000000000000000000000000000000000000000000000000000000000000000000000000000000000000000000000000000000000000000000000000000000000000000000000000000000000000000000000000000000000000354889127928045 0.288733941677372 0.631 0.477 0.00000000000000000000000000000000000000000000000000000000000000000000000000000000000000000000000000000000000000000000000000000000000000000000000000000000000000000000000…
0.0000000000000000000000000000000000000000000000000000000000000000000000000000000000000000000000000000000000000000000000000000000000000000000000000000000000000000000000000000000000000120957436763718 0.378939614702415 0.464 0.326 0.000000000000000000000000000000000000000000000000000000000000000000000000000000000000000000000000000000000000000000000000000000000000000000000000000000000000000000000000…
0.0000000000000000000000000000000000000000000000000000000000000000000000000000000000000000000000000000000000000000000000000000000000000000000000000000000000000000000000000000000000000134804236740957 0.257864732981341 0.855 0.722 0.000000000000000000000000000000000000000000000000000000000000000000000000000000000000000000000000000000000000000000000000000000000000000000000000000000000000000000000000…
0.0000000000000000000000000000000000000000000000000000000000000000000000000000000000000000000000000000000000000000000000000000000000000000000000000000000000000000000000000000000000000193293573524836 0.260533533560969 0.32 0.197 0.0000000000000000000000000000000000000000000000000000000000000000000000000000000000000000000000000000000000000000000000000000000000000000000000000000000000000000000000000…
0.000000000000000000000000000000000000000000000000000000000000000000000000000000000000000000000000000000000000000000000000000000000000000000000000000000000000000000000000000000000000094613169090668 0.29768120173517 0.605 0.451 0.00000000000000000000000000000000000000000000000000000000000000000000000000000000000000000000000000000000000000000000000000000000000000000000000000000000000000000000000000…
0.00000000000000000000000000000000000000000000000000000000000000000000000000000000000000000000000000000000000000000000000000000000000000000000000000000000000000000000000000000000000263537735884325 0.276816195071324 0.915 0.854 0.00000000000000000000000000000000000000000000000000000000000000000000000000000000000000000000000000000000000000000000000000000000000000000000000000000000000000000000000000…
0.0000000000000000000000000000000000000000000000000000000000000000000000000000000000000000000000000000000000000000000000000000000000000000000000000000000000000000000000000000000000148466959375833 0.287346038853414 0.292 0.18 0.0000000000000000000000000000000000000000000000000000000000000000000000000000000000000000000000000000000000000000000000000000000000000000000000000000000000000000000000000000…
0.000000000000000000000000000000000000000000000000000000000000000000000000000000000000000000000000000000000000000000000000000000000000000000000000000000000000000000000000000000000497087322820023 0.257568525350563 0.556 0.406 0.0000000000000000000000000000000000000000000000000000000000000000000000000000000000000000000000000000000000000000000000000000000000000000000000000000000000000000000000000000…
0.0000000000000000000000000000000000000000000000000000000000000000000000000000000000000000000000000000000000000000000000000000000000000000000000000000000000000000000000000000000144688603190716 0.302056267970928 0.41 0.282 0.0000000000000000000000000000000000000000000000000000000000000000000000000000000000000000000000000000000000000000000000000000000000000000000000000000000000000000000000000003597…
0.0000000000000000000000000000000000000000000000000000000000000000000000000000000000000000000000000000000000000000000000000000000000000000000000000000000000000000000000000000000410518391085873 0.253080725444116 0.307 0.183 0.000000000000000000000000000000000000000000000000000000000000000000000000000000000000000000000000000000000000000000000000000000000000000000000000000000000000000000000000001020…
0.000000000000000000000000000000000000000000000000000000000000000000000000000000000000000000000000000000000000000000000000000000000000000000000000000000000000000000000000000095177603471403 0.268233710784595 0.502 0.365 0.0000000000000000000000000000000000000000000000000000000000000000000000000000000000000000000000000000000000000000000000000000000000000000000000000000000000000000000000023664007551…
0.000000000000000000000000000000000000000000000000000000000000000000000000000000000000000000000000000000000000000000000000000000000000000000000000000000000000000000000000000158145549678664 0.296347963761214 0.513 0.371 0.0000000000000000000000000000000000000000000000000000000000000000000000000000000000000000000000000000000000000000000000000000000000000000000000000000000000000000000000039319728016…
0.0000000000000000000000000000000000000000000000000000000000000000000000000000000000000000000000000000000000000000000000000000000000000000000000000000000000000000000000000841243811796497 0.251573406730407 0.494 0.358 0.00000000000000000000000000000000000000000000000000000000000000000000000000000000000000000000000000000000000000000000000000000000000000000000000000000000000000000000209158448926963 …
0.00000000000000000000000000000000000000000000000000000000000000000000000000000000000000000000000000000000000000000000000000000000000000000000000000000000000000000000568977508396562 0.688305150360554 0.337 0.214 0.000000000000000000000000000000000000000000000000000000000000000000000000000000000000000000000000000000000000000000000000000000000000000000000000000000000000000141464877912637 Monocyte P…
0.00000000000000000000000000000000000000000000000000000000000000000000000000000000000000000000000000000000000000000000000000000000000000000000000000000000000000000000725093511916195 0.26485742970757 0.6 0.437 0.000000000000000000000000000000000000000000000000000000000000000000000000000000000000000000000000000000000000000000000000000000000000000000000000000000000000000180279999867724 Monocyte CLTA
0.00000000000000000000000000000000000000000000000000000000000000000000000000000000000000000000000000000000000000000000000000000000000000000000000000000000000000000000760023755182367 3.73057683623967 0.321 0.231 0.000000000000000000000000000000000000000000000000000000000000000000000000000000000000000000000000000000000000000000000000000000000000000000000000000000000000000188964706250992 Monocyte SP…
0.00000000000000000000000000000000000000000000000000000000000000000000000000000000000000000000000000000000000000000000000000000000000000000000000000000000000000000129987889288596 0.443890262395129 0.665 0.522 0.0000000000000000000000000000000000000000000000000000000000000000000000000000000000000000000000000000000000000000000000000000000000000000000000000000000000000323188889138236 Monocyte ZFP36L1
0.0000000000000000000000000000000000000000000000000000000000000000000000000000000000000000000000000000000000000000000000000000000000000000000000000000000000000000300319833848451 0.338439486671921 0.636 0.461 0.000000000000000000000000000000000000000000000000000000000000000000000000000000000000000000000000000000000000000000000000000000000000000000000000000000000000746685202897404 Monocyte CD52
0.00000000000000000000000000000000000000000000000000000000000000000000000000000000000000000000000000000000000000000000000000000000000000000000000000000000000000884581404916892 0.705751789866727 0.677 0.574 0.000000000000000000000000000000000000000000000000000000000000000000000000000000000000000000000000000000000000000000000000000000000000000000000000000000000219933474704487 Monocyte SEPP1
0.0000000000000000000000000000000000000000000000000000000000000000000000000000000000000000000000000000000000000000000000000000000000000000000000000000000000000237139456155107 0.363283220487685 0.77 0.645 0.000000000000000000000000000000000000000000000000000000000000000000000000000000000000000000000000000000000000000000000000000000000000000000000000000000000589599829838442 Monocyte NAP1L1
0.000000000000000000000000000000000000000000000000000000000000000000000000000000000000000000000000000000000000000000000000000000000000000000000000000000000000092882221791757 0.304918133371861 0.487 0.359 0.00000000000000000000000000000000000000000000000000000000000000000000000000000000000000000000000000000000000000000000000000000000000000000000000000000000230933068040845 Monocyte TMEM167A
0.00000000000000000000000000000000000000000000000000000000000000000000000000000000000000000000000000000000000000000000000000000000000000000000000000000000000282898453440709 0.270090869907568 0.267 0.163 0.0000000000000000000000000000000000000000000000000000000000000000000000000000000000000000000000000000000000000000000000000000000000000000000000000000000703370424789634 Monocyte NBN
0.00000000000000000000000000000000000000000000000000000000000000000000000000000000000000000000000000000000000000000000000000000000000000000000000000000000000749079885266237 0.315798367833699 0.67 0.52 0.000000000000000000000000000000000000000000000000000000000000000000000000000000000000000000000000000000000000000000000000000000000000000000000000000000186243731873744 Monocyte TNFAIP3
0.0000000000000000000000000000000000000000000000000000000000000000000000000000000000000000000000000000000000000000000000000000000000000000000000000000000000270115453673621 0.277432545755458 0.678 0.519 0.000000000000000000000000000000000000000000000000000000000000000000000000000000000000000000000000000000000000000000000000000000000000000000000000000000671588052468723 Monocyte MINOS1
0.0000000000000000000000000000000000000000000000000000000000000000000000000000000000000000000000000000000000000000000000000000000000000000000000000000000000278515518677711 0.266691039096103 0.296 0.19 0.000000000000000000000000000000000000000000000000000000000000000000000000000000000000000000000000000000000000000000000000000000000000000000000000000000692473134088394 Monocyte ACTN1
0.0000000000000000000000000000000000000000000000000000000000000000000000000000000000000000000000000000000000000000000000000000000000000000000000000000000000429588419911978 0.30152315050105 0.272 0.171 0.00000000000000000000000000000000000000000000000000000000000000000000000000000000000000000000000000000000000000000000000000000000000000000000000000000106808568842715 Monocyte AZI2
0.000000000000000000000000000000000000000000000000000000000000000000000000000000000000000000000000000000000000000000000000000000000000000000000000000000000384060847951964 0.298105498215832 0.292 0.188 0.00000000000000000000000000000000000000000000000000000000000000000000000000000000000000000000000000000000000000000000000000000000000000000000000000000954890486262968 Monocyte CPEB4
0.000000000000000000000000000000000000000000000000000000000000000000000000000000000000000000000000000000000000000000000000000000000000000000000000000000000412169298941786 0.323945534639262 0.302 0.195 0.0000000000000000000000000000000000000000000000000000000000000000000000000000000000000000000000000000000000000000000000000000000000000000000000000000102477652795896 Monocyte LTA4H
0.000000000000000000000000000000000000000000000000000000000000000000000000000000000000000000000000000000000000000000000000000000000000000000000000000000283362344375057 0.329892439029378 0.312 0.208 0.00000000000000000000000000000000000000000000000000000000000000000000000000000000000000000000000000000000000000000000000000000000000000000000000000704523796819703 Monocyte ATP2A2
0.000000000000000000000000000000000000000000000000000000000000000000000000000000000000000000000000000000000000000000000000000000000000000000000000000139114387199873 0.327024716529142 0.843 0.718 0.00000000000000000000000000000000000000000000000000000000000000000000000000000000000000000000000000000000000000000000000000000000000000000000000345880100895045 Monocyte ALDOA
0.00000000000000000000000000000000000000000000000000000000000000000000000000000000000000000000000000000000000000000000000000000000000000000000000045357785270277 0.44545321112973 0.379 0.266 0.000000000000000000000000000000000000000000000000000000000000000000000000000000000000000000000000000000000000000000000000000000000000000000011277306151749 Monocyte CD9
0.00000000000000000000000000000000000000000000000000000000000000000000000000000000000000000000000000000000000000000000000000000000000000000000000143589350566352 0.300750202550939 0.62 0.491 0.0000000000000000000000000000000000000000000000000000000000000000000000000000000000000000000000000000000000000000000000000000000000000000000357006202313122 Monocyte CALM3
0.00000000000000000000000000000000000000000000000000000000000000000000000000000000000000000000000000000000000000000000000000000000000000000000000457537452100296 0.260951246382667 0.425 0.301 0.000000000000000000000000000000000000000000000000000000000000000000000000000000000000000000000000000000000000000000000000000000000000000000113757536715697 Monocyte C6orf62
0.0000000000000000000000000000000000000000000000000000000000000000000000000000000000000000000000000000000000000000000000000000000000000000000000440266935188224 0.257166627758817 0.315 0.207 0.00000000000000000000000000000000000000000000000000000000000000000000000000000000000000000000000000000000000000000000000000000000000000000109463568095848 Monocyte TNFRSF1A
0.000000000000000000000000000000000000000000000000000000000000000000000000000000000000000000000000000000000000000000000000000000000000000780007585917987 0.277349170642382 0.273 0.178 0.0000000000000000000000000000000000000000000000000000000000000000000000000000000000000000000000000000000000000000000000000000000000193933286086789 Monocyte ATF6
0.00000000000000000000000000000000000000000000000000000000000000000000000000000000000000000000000000000000000000000000000000000264589801581143 0.273470761707701 0.501 0.376 0.0000000000000000000000000000000000000000000000000000000000000000000000000000000000000000000000000000000000000000000000000657849623671196 Monocyte CTSA
0.0000000000000000000000000000000000000000000000000000000000000000000000000000000000000000000000000000000000000000000000000000352012099745714 0.330969013786328 0.536 0.413 0.000000000000000000000000000000000000000000000000000000000000000000000000000000000000000000000000000000000000000000000000875207683597768 Monocyte WTAP
0.000000000000000000000000000000000000000000000000000000000000000000000000000000000000000000000000000000000000000000000000000283377869248911 0.297736502150056 0.284 0.195 0.00000000000000000000000000000000000000000000000000000000000000000000000000000000000000000000000000000000000000000000000704562396313569 Monocyte MTSS1
0.0000000000000000000000000000000000000000000000000000000000000000000000000000000000000000000000000000000000000000000000813890315110767 0.289545582210732 0.726 0.596 0.0000000000000000000000000000000000000000000000000000000000000000000000000000000000000000000000000000000000000000020235754904599 Monocyte C4orf3
0.0000000000000000000000000000000000000000000000000000000000000000000000000000000000000000000000000000000000000000000230839160725052 0.544183318266808 0.331 0.233 0.000000000000000000000000000000000000000000000000000000000000000000000000000000000000000000000000000000000000000573935405310698 Monocyte TWISTNB
0.00000000000000000000000000000000000000000000000000000000000000000000000000000000000000000000000000000000000000000028171706857082 0.743948215107886 0.781 0.651 0.00000000000000000000000000000000000000000000000000000000000000000000000000000000000000000000000000000000000000700433147587631 Monocyte HSPB1
0.000000000000000000000000000000000000000000000000000000000000000000000000000000000000000000000000000000000000000550778884942903 1.27983295761266 0.322 0.232 0.0000000000000000000000000000000000000000000000000000000000000000000000000000000000000000000000000000000000136940154163354 Monocyte CCL20
0.00000000000000000000000000000000000000000000000000000000000000000000000000000000000000000000000000000000000000125222751159903 0.481143604766641 0.263 0.181 0.0000000000000000000000000000000000000000000000000000000000000000000000000000000000000000000000000000000000311341326208867 Monocyte ERO1A
0.0000000000000000000000000000000000000000000000000000000000000000000000000000000000000000000000000000000000000648074775437436 0.30493071024235 0.472 0.365 0.0000000000000000000000000000000000000000000000000000000000000000000000000000000000000000000000000000000016113083141701 Monocyte MRPL18
0.0000000000000000000000000000000000000000000000000000000000000000000000000000000000000000000000000000000000027556907821291 0.256718729589819 0.336 0.245 0.0000000000000000000000000000000000000000000000000000000000000000000000000000000000000000000000000000000685147399160757 Monocyte CLTC
0.00000000000000000000000000000000000000000000000000000000000000000000000000000000000000000000000000000750619130438539 0.569999353494502 0.601 0.507 0.000000000000000000000000000000000000000000000000000000000000000000000000000000000000000000000000186626434400934 Monocyte ISG15
0.0000000000000000000000000000000000000000000000000000000000000000000000000000000000000000000000000000893357414994137 0.389706782771309 0.495 0.386 0.00000000000000000000000000000000000000000000000000000000000000000000000000000000000000000000000222115454089992 Monocyte CKS2
0.0000000000000000000000000000000000000000000000000000000000000000000000000000000000000000000000000567410322221932 0.457746952073043 0.377 0.271 0.00000000000000000000000000000000000000000000000000000000000000000000000000000000000000000000141075228414039 Monocyte AREG
0.000000000000000000000000000000000000000000000000000000000000000000000000000000000000000000000037759610056354 0.266300595963804 0.284 0.204 0.000000000000000000000000000000000000000000000000000000000000000000000000000000000000000000938817184831128 Monocyte ACSL3
0.0000000000000000000000000000000000000000000000000000000000000000000000000000000000000000000105728174982773 0.274447656397748 0.504 0.382 0.000000000000000000000000000000000000000000000000000000000000000000000000000000000000000262871961459669 Monocyte LSP1
0.0000000000000000000000000000000000000000000000000000000000336683664336491 0.259314338610248 0.257 0.199 0.000000000000000000000000000000000000000000000000000000837096594639818 Monocyte MAN1A1
0.000000000000000000000000114378557366656 0.273264275864183 0.747 0.669 0.00000000000000000000284379407180718 Monocyte HSPD1
0 4.76582855736457 0.955 0.63 0 Hepatocytes APOA2
0 4.74568404287592 0.997 0.689 0 Hepatocytes ALB
0 4.26625241964734 0.959 0.251 0 Hepatocytes ORM1
0 4.1398267911325 0.916 0.516 0 Hepatocytes APOC3
0 4.01143520418917 0.817 0.226 0 Hepatocytes AHSG
0 3.9019228650634 0.958 0.31 0 Hepatocytes APOH
0 3.87143315702906 0.959 0.414 0 Hepatocytes TTR
0 3.86714284494191 0.936 0.377 0 Hepatocytes RBP4
0 3.82595745875431 0.955 0.183 0 Hepatocytes GC
0 3.80196836412985 0.969 0.349 0 Hepatocytes VTN
0 3.67112495503402 0.985 0.407 0 Hepatocytes AMBP
0 3.50151491433708 0.968 0.285 0 Hepatocytes RARRES2
0 3.48482315329981 0.871 0.541 0 Hepatocytes APOA1
0 3.47527641181574 0.947 0.234 0 Hepatocytes FGG
0 3.44994676499078 0.995 0.605 0 Hepatocytes SERPINA1
0 3.41587554953395 0.897 0.163 0 Hepatocytes GSTA1
0 3.40784220299115 0.833 0.219 0 Hepatocytes FABP1
0 3.35131818660832 0.93 0.225 0 Hepatocytes FGB
0 3.34352049547954 0.977 0.614 0 Hepatocytes APOC1
0 3.31676874086066 0.973 0.323 0 Hepatocytes CLU
0 3.2618372306429 0.571 0.294 0 Hepatocytes HP
0 3.25359581741493 0.959 0.191 0 Hepatocytes MGST1
0 3.23659521575271 0.909 0.234 0 Hepatocytes TF
0 3.19964283358956 0.864 0.627 0 Hepatocytes APOE
0 3.17949396614343 0.923 0.231 0 Hepatocytes EPHX1
0 3.13112320466547 0.872 0.121 0 Hepatocytes ORM2
0 3.1093731264823 0.871 0.116 0 Hepatocytes FGL1
0 3.09802026021837 0.588 0.119 0 Hepatocytes SPINK1
0 3.04772451265019 0.799 0.056 0 Hepatocytes AKR1C2
0 3.04294595009683 0.895 0.19 0 Hepatocytes FGA
0 3.03055880171257 0.807 0.09 0 Hepatocytes APOC2
0 3.0290673008262 0.936 0.185 0 Hepatocytes AGT
0 3.02855689579028 0.872 0.112 0 Hepatocytes CFHR1
0 3.02653468103211 0.46 0.11 0 Hepatocytes CYP2E1
0 2.91638344288688 0.773 0.135 0 Hepatocytes AGXT
0 2.84551510795262 0.864 0.099 0 Hepatocytes AKR1C3
0 2.83343708987922 0.867 0.063 0 Hepatocytes AKR1C1
0 2.83028929059149 0.815 0.145 0 Hepatocytes KNG1
0 2.82143346663435 0.897 0.193 0 Hepatocytes CES1
0 2.81244501555154 0.719 0.066 0 Hepatocytes CYP2D6
0 2.6745538369563 0.952 0.302 0 Hepatocytes CYB5A
0 2.66474788007167 0.657 0.051 0 Hepatocytes AKR1B10
0 2.63553139227083 0.768 0.111 0 Hepatocytes APOM
0 2.59207865632802 0.925 0.22 0 Hepatocytes TMEM176A
0 2.56687987910311 0.786 0.108 0 Hepatocytes ALDOB
0 2.55343732078623 0.867 0.256 0 Hepatocytes PRAP1
0 2.51889682418075 0.9 0.227 0 Hepatocytes NUPR1
0 2.48850168052985 0.818 0.112 0 Hepatocytes GGH
0 2.48106040681957 0.935 0.257 0 Hepatocytes TMEM176B
0 2.47429476868924 0.854 0.09 0 Hepatocytes TM4SF4
0 2.44083259562767 0.913 0.155 0 Hepatocytes KRT18
0 2.43681012502782 0.745 0.053 0 Hepatocytes CP
0 2.4323227802058 0.739 0.129 0 Hepatocytes SERPINC1
0 2.38940719560988 0.637 0.091 0 Hepatocytes ADH1B
0 2.37751726913415 0.852 0.082 0 Hepatocytes LGALS4
0 2.35867614380575 0.823 0.096 0 Hepatocytes CFB
0 2.34846333144881 0.815 0.139 0 Hepatocytes CFH
0 2.32646605585764 0.794 0.1 0 Hepatocytes AZGP1
0 2.30890635957081 0.67 0.053 0 Hepatocytes HULC
0 2.30598561257004 0.783 0.123 0 Hepatocytes APOB
0 2.29436225164088 0.686 0.22 0 Hepatocytes A1BG
0 2.27465193112188 0.867 0.151 0 Hepatocytes KRT8
0 2.26179274679626 0.87 0.333 0 Hepatocytes DCXR
0 2.25159799586001 0.961 0.493 0 Hepatocytes PEBP1
0 2.18125082002287 0.781 0.081 0 Hepatocytes HMGCS2
0 2.14151591521735 0.933 0.344 0 Hepatocytes MPC2
0 2.14044188523619 0.676 0.07 0 Hepatocytes APCS
0 2.13874252751168 0.687 0.041 0 Hepatocytes CFHR2
0 2.12692176955231 0.683 0.134 0 Hepatocytes HPX
0 2.12627822555941 0.766 0.047 0 Hepatocytes UGT2B4
0 2.11537822027767 0.654 0.049 0 Hepatocytes TDO2
0 2.10689798425678 0.626 0.082 0 Hepatocytes IGFBP1
0 2.10398675716239 0.803 0.131 0 Hepatocytes F2
0 2.08643101608536 0.854 0.177 0 Hepatocytes ALDH1A1
0 2.06065167073786 0.792 0.197 0 Hepatocytes C3
0 2.0554070523536 0.8 0.162 0 Hepatocytes ANG
0 2.05273480104652 0.815 0.113 0 Hepatocytes ASGR1
0 2.04594825280612 0.817 0.17 0 Hepatocytes GATM
0 2.04549074729704 0.71 0.069 0 Hepatocytes HSD17B6
0 2.04001833710134 0.765 0.054 0 Hepatocytes ANGPTL3
0 2.03229015683264 0.311 0.084 0 Hepatocytes SAA1
0 1.98123495481074 0.63 0.097 0 Hepatocytes PCK1
0 1.95929567272604 0.76 0.044 0 Hepatocytes CPB2
0 1.95215062713968 0.982 0.623 0 Hepatocytes UQCRQ
0 1.92332123095192 0.745 0.074 0 Hepatocytes ITIH2
0 1.91861374446145 0.476 0.041 0 Hepatocytes ADH1C
0 1.88477462460336 0.777 0.086 0 Hepatocytes PTGR1
0 1.88170134809966 0.735 0.056 0 Hepatocytes BAAT
0 1.8617253030074 0.699 0.061 0 Hepatocytes SULT2A1
0 1.84672346522853 0.54 0.06 0 Hepatocytes SAA4
0 1.84525002800547 0.861 0.299 0 Hepatocytes ADI1
0 1.82301734794258 0.75 0.091 0 Hepatocytes ITIH1
0 1.80351884659185 0.708 0.038 0 Hepatocytes SLC2A2
0 1.80101459941275 0.767 0.147 0 Hepatocytes TFPI
0 1.80057668311227 0.684 0.099 0 Hepatocytes LEAP2
0 1.79888835940627 0.684 0.066 0 Hepatocytes ITIH3
0 1.79323400700965 0.97 0.664 0 Hepatocytes SOD1
0 1.78717752486427 0.963 0.593 0 Hepatocytes DBI
0 1.75978365294955 0.745 0.074 0 Hepatocytes SERPIND1
0 1.75551668982923 0.787 0.186 0 Hepatocytes CBR1
0 1.74716542221718 0.345 0.088 0 Hepatocytes HPD
0 1.70921088446935 0.709 0.118 0 Hepatocytes HRG
0 1.70313980663832 0.663 0.043 0 Hepatocytes ARG1
0 1.69453428310543 0.727 0.075 0 Hepatocytes KHK
0 1.68732153879126 0.646 0.036 0 Hepatocytes AKR1C4
0 1.68578095103092 0.592 0.093 0 Hepatocytes CTTN
0 1.68163806648333 0.711 0.092 0 Hepatocytes PLG
0 1.68128962694767 0.809 0.173 0 Hepatocytes FN1
0 1.67954653510571 0.779 0.149 0 Hepatocytes SERPINF1
0 1.67924919808671 0.896 0.286 0 Hepatocytes ECHS1
0 1.67868582088608 0.921 0.423 0 Hepatocytes DDT
0 1.67073303716904 0.561 0.084 0 Hepatocytes GPX2
0 1.66883499980185 0.459 0.225 0 Hepatocytes MT1E
0 1.65676649587045 0.639 0.037 0 Hepatocytes MAT1A
0 1.64905317720489 0.69 0.04 0 Hepatocytes PON1
0 1.64076910732118 0.684 0.037 0 Hepatocytes AADAC
0 1.63965568434285 0.342 0.045 0 Hepatocytes ADH4
0 1.63735797308246 0.746 0.066 0 Hepatocytes C8G
0 1.63599854112504 0.558 0.056 0 Hepatocytes SLPI
0 1.6325681743649 0.782 0.342 0 Hepatocytes CHCHD10
0 1.62599512282448 0.756 0.139 0 Hepatocytes SDC2
0 1.62154977575805 0.706 0.058 0 Hepatocytes CYP3A5
0 1.62120092838569 0.755 0.104 0 Hepatocytes UGDH
0 1.6135523282459 0.645 0.022 0 Hepatocytes UGT2B15
0 1.60577128731787 0.837 0.213 0 Hepatocytes PCBD1
0 1.59154119893115 0.324 0.037 0 Hepatocytes CRP
0 1.58772249685624 0.736 0.084 0 Hepatocytes PPP1R16A
0 1.57242823113046 0.704 0.076 0 Hepatocytes PXMP2
0 1.56946790214699 0.743 0.078 0 Hepatocytes SERPINA6
0 1.56324985297716 0.537 0.042 0 Hepatocytes CPS1
0 1.55020237526313 0.843 0.292 0 Hepatocytes SERPING1
0 1.53889675957039 0.528 0.056 0 Hepatocytes GSTA2
0 1.51423331715294 0.599 0.05 0 Hepatocytes UBD
0 1.51053758558426 0.762 0.163 0 Hepatocytes PGRMC1
0 1.51010666827885 0.895 0.412 0 Hepatocytes P4HB
0 1.4757536424241 0.766 0.124 0 Hepatocytes C1S
0 1.47034062859668 0.761 0.163 0 Hepatocytes PHYH
0 1.47002296333594 0.718 0.148 0 Hepatocytes GAMT
0 1.46822219364808 0.726 0.046 0 Hepatocytes C4BPB
0 1.4565114774853 0.961 0.486 0 Hepatocytes SEPP1
0 1.44959518756819 0.742 0.192 0 Hepatocytes ALDH2
0 1.43790073036135 0.809 0.196 0 Hepatocytes EBP
0 1.43368380829603 0.645 0.079 0 Hepatocytes CYP27A1
0 1.42921014267684 0.905 0.324 0 Hepatocytes ETFB
0 1.41781696335571 0.68 0.154 0 Hepatocytes MDK
0 1.40884160371171 0.894 0.321 0 Hepatocytes ATP5G1
0 1.40253557597702 0.513 0.057 0 Hepatocytes APOA5
0 1.39314676151441 0.661 0.084 0 Hepatocytes RAMP1
0 1.39294200376043 0.74 0.114 0 Hepatocytes HRSP12
0 1.38541315587589 0.613 0.025 0 Hepatocytes BCHE
0 1.37249421663858 0.963 0.577 0 Hepatocytes TXN
0 1.37085092840414 0.491 0.087 0 Hepatocytes GPC3
0 1.36963603818628 0.657 0.028 0 Hepatocytes UGT2B7
0 1.36500075550088 0.464 0.053 0 Hepatocytes TAT
0 1.35510599301668 0.815 0.182 0 Hepatocytes CISD3
0 1.3527913488544 0.664 0.14 0 Hepatocytes SCD
0 1.34908874190017 0.786 0.17 0 Hepatocytes MPST
0 1.34797917473797 0.947 0.517 0 Hepatocytes ATP5J
0 1.34175022285046 0.825 0.197 0 Hepatocytes ACAA2
0 1.33501635315579 0.502 0.042 0 Hepatocytes ADH1A
0 1.3346080872005 0.368 0.046 0 Hepatocytes CYP2C9
0 1.33256209706127 0.694 0.132 0 Hepatocytes ERRFI1
0 1.32997056928716 0.479 0.02 0 Hepatocytes SERPINA7
0 1.32462574101901 0.984 0.768 0 Hepatocytes HINT1
0 1.32311888847673 0.59 0.066 0 Hepatocytes CD24
0 1.3212061075146 0.656 0.044 0 Hepatocytes FMO5
0 1.31023647529999 0.748 0.139 0 Hepatocytes SCCPDH
0 1.30682000592384 0.46 0.023 0 Hepatocytes BHMT
0 1.3067072534348 0.561 0.024 0 Hepatocytes TSPAN8
0 1.30454887069173 0.919 0.463 0 Hepatocytes PRDX6
0 1.29462597274894 0.678 0.075 0 Hepatocytes CES2
0 1.28677597487415 0.829 0.519 0 Hepatocytes SQSTM1
0 1.2865427554436 0.623 0.057 0 Hepatocytes F12
0 1.27584244606768 0.767 0.173 0 Hepatocytes C2
0 1.27286531650753 0.626 0.045 0 Hepatocytes C4BPA
0 1.26657234217973 0.685 0.067 0 Hepatocytes ASGR2
0 1.26116355099479 0.962 0.572 0 Hepatocytes PRDX1
0 1.26008492332381 0.643 0.075 0 Hepatocytes SERPINF2
0 1.25284613221754 0.432 0.077 0 Hepatocytes DEFB1
0 1.25125909839159 0.917 0.417 0 Hepatocytes ATOX1
0 1.24188794525827 0.672 0.049 0 Hepatocytes FGGY
0 1.24043162688657 0.654 0.097 0 Hepatocytes ASS1
0 1.24029618602954 0.604 0.032 0 Hepatocytes ACSM2B
0 1.23797388930292 0.635 0.05 0 Hepatocytes PAH
0 1.23689083140943 0.777 0.203 0 Hepatocytes BNIP3
0 1.22514931230575 0.625 0.062 0 Hepatocytes APOC4-APOC2
0 1.22090228046918 0.92 0.58 0 Hepatocytes PPIB
0 1.21829655298099 0.546 0.032 0 Hepatocytes CCL16
0 1.21211741226816 0.715 0.122 0 Hepatocytes GALK1
0 1.19843638404088 0.897 0.406 0 Hepatocytes ANAPC11
0 1.1979689344376 0.554 0.041 0 Hepatocytes MASP2
0 1.19519280703351 0.973 0.724 0 Hepatocytes COX6C
0 1.19468675007708 0.771 0.151 0 Hepatocytes TMEM14A
0 1.18876408736467 0.909 0.421 0 Hepatocytes NDUFC2
0 1.18562870010469 0.753 0.182 0 Hepatocytes STRA13
0 1.18425260935587 0.893 0.44 0 Hepatocytes NDUFB9
0 1.18346091039528 0.743 0.208 0 Hepatocytes NME1
0 1.1817374072471 0.644 0.181 0 Hepatocytes ANXA4
0 1.17853088842513 0.889 0.406 0 Hepatocytes NDUFS6
0 1.17651639385719 0.66 0.057 0 Hepatocytes TMEM97
0 1.16762481686495 0.684 0.052 0 Hepatocytes HGD
0 1.16700030987597 0.659 0.073 0 Hepatocytes SORD
0 1.15448347277079 0.769 0.26 0 Hepatocytes FDPS
0 1.1490935278613 0.747 0.22 0 Hepatocytes GRHPR
0 1.14113157055273 0.734 0.144 0 Hepatocytes S100A16
0 1.14110380212234 0.69 0.077 0 Hepatocytes DHCR24
0 1.13684229433196 0.572 0.041 0 Hepatocytes LBP
0 1.13599452356488 0.787 0.192 0 Hepatocytes IDH1
0 1.1318085154505 0.789 0.205 0 Hepatocytes TMEM205
0 1.12782139325312 0.747 0.156 0 Hepatocytes ECI2
0 1.11931116585676 0.816 0.224 0 Hepatocytes COA3
0 1.11844627554086 0.74 0.287 0 Hepatocytes CYC1
0 1.11750385597444 0.629 0.054 0 Hepatocytes F10
0 1.11320391806536 0.621 0.035 0 Hepatocytes CMBL
0 1.10756457965494 0.94 0.537 0 Hepatocytes ATP5G3
0 1.10530512180942 0.597 0.073 0 Hepatocytes SLC27A5
0 1.1009251729254 0.905 0.407 0 Hepatocytes ECH1
0 1.10000232980863 0.62 0.049 0 Hepatocytes TM4SF5
0 1.09545371354457 0.897 0.429 0 Hepatocytes SCP2
0 1.09130478646841 0.674 0.21 0 Hepatocytes ATP1B1
0 1.08222516075619 0.472 0.029 0 Hepatocytes ALDH1L1
0 1.07321176273968 0.555 0.023 0 Hepatocytes DIO1
0 1.06906786058803 0.468 0.056 0 Hepatocytes ELF3
0 1.06881386826447 0.641 0.043 0 Hepatocytes GJB1
0 1.06845258795934 0.459 0.06 0 Hepatocytes TM7SF2
0 1.06193955370996 0.639 0.055 0 Hepatocytes TFR2
0 1.05833218704065 0.557 0.049 0 Hepatocytes RNASE4
0 1.05245681279954 0.577 0.022 0 Hepatocytes PON3
0 1.0467274939231 0.677 0.071 0 Hepatocytes FAH
0 1.04630896605692 0.459 0.025 0 Hepatocytes NR0B2
0 1.04627679735212 0.963 0.661 0 Hepatocytes COX6A1
0 1.04301896846925 0.568 0.023 0 Hepatocytes C8B
0 1.03904508026807 0.75 0.169 0 Hepatocytes AIG1
0 1.03438467355677 0.525 0.05 0 Hepatocytes FTCD
0 1.03302705552234 0.44 0.024 0 Hepatocytes SPP2
0 1.03269647207233 0.401 0.022 0 Hepatocytes CFHR3
0 1.03195765618203 0.955 0.581 0 Hepatocytes ATP5J2
0 1.02734925508826 0.649 0.092 0 Hepatocytes C1R
0 1.02455548687703 0.605 0.052 0 Hepatocytes PROC
0 1.02306055858305 0.616 0.052 0 Hepatocytes TST
0 1.02195176139492 0.535 0.02 0 Hepatocytes LINC01485
0 1.01807042064041 0.651 0.055 0 Hepatocytes SDC1
0 1.01629692541515 0.268 0.096 0 Hepatocytes NNMT
0 1.01541692338431 0.738 0.183 0 Hepatocytes FUOM
0 1.01227339349844 0.463 0.018 0 Hepatocytes ACOX2
0 1.00847582057336 0.479 0.109 0 Hepatocytes FXYD1
0 1.00064641941787 0.559 0.05 0 Hepatocytes CFI
0 1.00055643638858 0.801 0.291 0 Hepatocytes PDIA4
0 0.983703053655719 0.7 0.119 0 Hepatocytes PON2
0 0.981415930597849 0.712 0.165 0 Hepatocytes MRPL12
0 0.974053002347268 0.602 0.036 0 Hepatocytes HPN
0 0.973904123325577 0.691 0.186 0 Hepatocytes DUSP23
0 0.973395405362342 0.975 0.714 0 Hepatocytes NDUFA4
0 0.972433662183999 0.548 0.034 0 Hepatocytes SERPINA4
0 0.96906908743325 0.492 0.022 0 Hepatocytes ACSM2A
0 0.966073998127887 0.97 0.696 0 Hepatocytes COX6B1
0 0.965738007357442 0.926 0.637 0 Hepatocytes ENO1
0 0.964922579768274 0.668 0.188 0 Hepatocytes ACAA1
0 0.964836532988833 0.879 0.37 0 Hepatocytes FKBP2
0 0.961166114947883 0.723 0.335 0 Hepatocytes TKT
0 0.960866629538754 0.737 0.15 0 Hepatocytes GCHFR
0 0.956494135015587 0.559 0.044 0 Hepatocytes SERPINA5
0 0.953341045820837 0.734 0.304 0 Hepatocytes MRPL41
0 0.95205455466222 0.766 0.248 0 Hepatocytes FAM162A
0 0.950053219160904 0.657 0.1 0 Hepatocytes MIR4458HG
0 0.939039525858806 0.719 0.14 0 Hepatocytes ISOC2
0 0.938330643597228 0.357 0.028 0 Hepatocytes HPR
0 0.938243506459624 0.565 0.039 0 Hepatocytes CCL15
0 0.936758276912331 0.607 0.031 0 Hepatocytes A1CF
0 0.93557503859036 0.59 0.05 0 Hepatocytes REEP6
0 0.933446698449083 0.728 0.204 0 Hepatocytes ACAT1
0 0.932113029937107 0.666 0.102 0 Hepatocytes MTHFS
0 0.932111547710656 0.792 0.257 0 Hepatocytes SEC11C
0 0.926078725994288 0.971 0.625 0 Hepatocytes IFITM3
0 0.921871862107358 0.682 0.159 0 Hepatocytes FAM213A
0 0.919015595907123 0.804 0.214 0 Hepatocytes OCIAD2
0 0.918961829489704 0.754 0.279 0 Hepatocytes CYSTM1
0 0.918839675078082 0.587 0.138 0 Hepatocytes HMGCS1
0 0.917840005308751 0.866 0.448 0 Hepatocytes PDIA6
0 0.916831433727135 0.598 0.095 0 Hepatocytes MSMO1
0 0.915490301451171 0.804 0.317 0 Hepatocytes SDHC
0 0.914271116449293 0.503 0.048 0 Hepatocytes OSGIN1
0 0.913114423313903 0.534 0.047 0 Hepatocytes RBP5
0 0.912070754342676 0.405 0.045 0 Hepatocytes CYP17A1
0 0.911639193561216 0.914 0.524 0 Hepatocytes CUTA
0 0.911465123972501 0.502 0.027 0 Hepatocytes CDO1
0 0.91134156686543 0.591 0.04 0 Hepatocytes TCEA3
0 0.907704067416848 0.97 0.746 0 Hepatocytes COX7A2
0 0.905562532713274 0.751 0.222 0 Hepatocytes GPX3
0 0.9053564644382 0.831 0.466 0 Hepatocytes TUBB
0 0.900420916912346 0.516 0.108 0 Hepatocytes FBP1
0 0.899905164024783 0.545 0.038 0 Hepatocytes PHGDH
0 0.898463515392298 0.726 0.187 0 Hepatocytes MTCH2
0 0.895073930047397 0.992 0.918 0 Hepatocytes GAPDH
0 0.894554240575668 0.962 0.675 0 Hepatocytes ATP5I
0 0.890714956997673 0.559 0.044 0 Hepatocytes SERINC2
0 0.889495680663838 0.654 0.124 0 Hepatocytes QPRT
0 0.88858088463094 0.547 0.029 0 Hepatocytes C5
0 0.886962379911377 0.945 0.563 0 Hepatocytes UQCR10
0 0.876620004928615 0.656 0.121 0 Hepatocytes PERP
0 0.8762313119743 0.785 0.241 0 Hepatocytes PRDX4
0 0.868757478346574 0.649 0.115 0 Hepatocytes NQO2
0 0.867393785966789 0.628 0.081 0 Hepatocytes ECHDC2
0 0.867291114690092 0.769 0.233 0 Hepatocytes MRPL55
0 0.861381943455499 0.651 0.174 0 Hepatocytes CKS1B
0 0.859151000237112 0.765 0.291 0 Hepatocytes PHB
0 0.858550564560522 0.876 0.42 0 Hepatocytes ATP5H
0 0.856723314560646 0.672 0.186 0 Hepatocytes TMEM141
0 0.854295378083838 0.796 0.263 0 Hepatocytes DECR1
0 0.853581111095012 0.938 0.579 0 Hepatocytes NDUFB2
0 0.851347378487066 0.571 0.248 0 Hepatocytes SNHG25
0 0.850386211898266 0.794 0.245 0 Hepatocytes HSD17B10
0 0.850357721590834 0.858 0.368 0 Hepatocytes ZNHIT1
0 0.845333948657525 0.571 0.054 0 Hepatocytes GLYCTK
0 0.844744928680716 0.275 0.042 0 Hepatocytes GAGE1
0 0.843955729250018 0.757 0.225 0 Hepatocytes MRPS15
0 0.842035278953803 0.501 0.023 0 Hepatocytes DPYS
0 0.839773817463697 0.666 0.248 0 Hepatocytes SDF2L1
0 0.838468074609159 0.671 0.134 0 Hepatocytes ASL
0 0.837247880028019 0.95 0.628 0 Hepatocytes NDUFA1
0 0.831398525556452 0.505 0.048 0 Hepatocytes LRG1
0 0.829696621387072 0.798 0.286 0 Hepatocytes AKR1A1
0 0.82949441712156 0.87 0.426 0 Hepatocytes NDUFA2
0 0.828368862912332 0.616 0.1 0 Hepatocytes ASPH
0 0.827053203775652 0.739 0.251 0 Hepatocytes DNPH1
0 0.826338866758957 0.848 0.377 0 Hepatocytes VDAC1
0 0.825618775922276 0.693 0.19 0 Hepatocytes HINT2
0 0.82455971103144 0.571 0.067 0 Hepatocytes ALDH6A1
0 0.82410948540702 0.897 0.47 0 Hepatocytes TMED2
0 0.822888514287957 0.752 0.256 0 Hepatocytes LSM4
0 0.822234383430913 0.596 0.075 0 Hepatocytes MMAB
0 0.821558737664345 0.556 0.098 0 Hepatocytes SQLE
0 0.817469804412843 0.441 0.03 0 Hepatocytes CYP2C8
0 0.815729597168394 0.855 0.414 0 Hepatocytes LMAN2
0 0.814824995110067 0.628 0.111 0 Hepatocytes FAM195A
0 0.809740859589491 0.568 0.055 0 Hepatocytes ALDH7A1
0 0.809452115599306 0.614 0.106 0 Hepatocytes ACAT2
0 0.808633593686507 0.359 0.11 0 Hepatocytes SDS
0 0.806842163660842 0.501 0.031 0 Hepatocytes FMO3
0 0.803671795824439 0.326 0.013 0 Hepatocytes ANGPTL8
0 0.800857468311526 0.543 0.021 0 Hepatocytes HAO1
0 0.79912757457876 0.549 0.056 0 Hepatocytes PCK2
0 0.79845571361547 0.826 0.354 0 Hepatocytes AURKAIP1
0 0.797161949088221 0.914 0.493 0 Hepatocytes SHFM1
0 0.796699126192771 0.811 0.316 0 Hepatocytes TMEM14B
0 0.794606106213687 0.53 0.024 0 Hepatocytes BHMT2
0 0.794455982476418 0.614 0.233 0 Hepatocytes NGFRAP1
0 0.78966210766225 0.434 0.133 0 Hepatocytes SOX4
0 0.789185521809341 0.812 0.351 0 Hepatocytes HSD17B11
0 0.787744196432917 0.781 0.373 0 Hepatocytes PHPT1
0 0.787644465926708 0.636 0.092 0 Hepatocytes HMGCL
0 0.787520176683558 0.588 0.132 0 Hepatocytes HEBP2
0 0.786798469046217 0.742 0.248 0 Hepatocytes NDUFS2
0 0.785468368232515 0.702 0.191 0 Hepatocytes ADH5
0 0.785436388509463 0.539 0.067 0 Hepatocytes SELENBP1
0 0.782818636285435 0.681 0.159 0 Hepatocytes POR
0 0.78235579670697 0.434 0.027 0 Hepatocytes AKR7A3
0 0.782196965095989 0.352 0.012 0 Hepatocytes PDZK1IP1
0 0.781786813407146 0.705 0.337 0 Hepatocytes STMN1
0 0.781508308479747 0.723 0.199 0 Hepatocytes RAB13
0 0.776338797935842 0.821 0.391 0 Hepatocytes CANX
0 0.773174819787381 0.532 0.031 0 Hepatocytes F5
0 0.773142749693664 0.858 0.401 0 Hepatocytes SRP9
0 0.773044072236695 0.622 0.084 0 Hepatocytes PGM1
0 0.768236321111149 0.579 0.082 0 Hepatocytes GOT1
0 0.762253254036581 0.553 0.034 0 Hepatocytes GOLT1A
0 0.762087277411178 0.663 0.171 0 Hepatocytes METTL7A
0 0.760530683475279 0.938 0.637 0 Hepatocytes UQCRH
0 0.760387506232498 0.542 0.027 0 Hepatocytes MAOB
0 0.760135150942439 0.935 0.927 0 Hepatocytes MT-ND1
0 0.759509721494305 0.536 0.084 0 Hepatocytes SLC22A18
0 0.759121311032318 0.744 0.219 0 Hepatocytes UQCC2
0 0.756090944161481 0.509 0.024 0 Hepatocytes SMLR1
0 0.754611860789633 0.573 0.117 0 Hepatocytes COPRS
0 0.75422521548144 0.487 0.028 0 Hepatocytes HNF4A
0 0.75294666739431 0.662 0.147 0 Hepatocytes MRPL24
0 0.750771195417568 0.734 0.238 0 Hepatocytes CARHSP1
0 0.750339039772435 0.765 0.267 0 Hepatocytes FAM96A
0 0.749888789963787 0.894 0.503 0 Hepatocytes PSMB3
0 0.74887723262412 0.673 0.211 0 Hepatocytes RRBP1
0 0.747491556098941 0.921 0.548 0 Hepatocytes NDUFB1
0 0.745964246797458 0.669 0.18 0 Hepatocytes SMIM14
0 0.74342559614108 0.928 0.511 0 Hepatocytes ATPIF1
0 0.742699079551225 0.828 0.374 0 Hepatocytes TMCO1
0 0.742591861345266 1 0.995 0 Hepatocytes FTL
0 0.738952254675878 0.841 0.396 0 Hepatocytes SNRPE
0 0.738853751571396 0.982 0.876 0 Hepatocytes COX7C
0 0.737921882096921 0.733 0.166 0 Hepatocytes CNN3
0 0.736949839225906 0.624 0.118 0 Hepatocytes MRPL37
0 0.735822769844288 0.532 0.073 0 Hepatocytes SCARB1
0 0.734186525549555 0.253 0.111 0 Hepatocytes NQO1
0 0.733973187891206 0.834 0.323 0 Hepatocytes PRDX3
0 0.733444158735329 0.81 0.33 0 Hepatocytes LAMTOR2
0 0.733130026838475 0.783 0.326 0 Hepatocytes PSMD4
0 0.732353215730333 0.579 0.106 0 Hepatocytes GCSH
0 0.727211877005702 0.758 0.254 0 Hepatocytes MGST2
0 0.727056357818376 0.529 0.029 0 Hepatocytes MAOA
0 0.727034823238698 0.666 0.148 0 Hepatocytes ACADM
0 0.726314874642868 0.576 0.114 0 Hepatocytes TMEM106C
0 0.725882348159691 0.679 0.179 0 Hepatocytes SLC9A3R1
0 0.724409769845522 0.627 0.172 0 Hepatocytes HAGH
0 0.722961891839694 0.39 0.018 0 Hepatocytes CYP4A11
0 0.7226281020385 0.965 0.695 0 Hepatocytes CD63
0 0.722122506110497 0.555 0.05 0 Hepatocytes CXADR
0 0.721887810554598 0.566 0.105 0 Hepatocytes EFNA1
0 0.721880629807748 0.683 0.187 0 Hepatocytes YIF1A
0 0.718682371226856 0.493 0.054 0 Hepatocytes HAAO
0 0.716217679894518 0.766 0.277 0 Hepatocytes UQCRC1
0 0.713550459882735 0.523 0.047 0 Hepatocytes AK4
0 0.712746878462379 0.784 0.276 0 Hepatocytes PSMB5
0 0.712445314244092 0.526 0.092 0 Hepatocytes HMGB3
0 0.71013589744418 0.635 0.145 0 Hepatocytes CERS2
0 0.7098011851006 0.913 0.617 0 Hepatocytes SLC25A5
0 0.707327684262477 0.555 0.073 0 Hepatocytes GPRC5C
0 0.707116579472514 0.448 0.022 0 Hepatocytes SLC38A3
0 0.705738433804434 0.767 0.277 0 Hepatocytes TXNDC17
0 0.704760120831917 0.582 0.131 0 Hepatocytes NAPRT
0 0.704241352093805 0.455 0.014 0 Hepatocytes OTC
0 0.704093886907432 0.853 0.421 0 Hepatocytes NDUFB7
0 0.703527092957429 0.517 0.05 0 Hepatocytes PCYT2
0 0.701695131277365 0.448 0.018 0 Hepatocytes PRODH2
0 0.701295669736474 0.748 0.269 0 Hepatocytes NHP2
0 0.699636492714234 0.293 0.012 0 Hepatocytes PEG10
0 0.699312457236544 0.72 0.195 0 Hepatocytes MRPS33
0 0.699286540703257 0.496 0.018 0 Hepatocytes UPB1
0 0.698669414493596 0.633 0.151 0 Hepatocytes S100A13
0 0.69791518975632 0.911 0.573 0 Hepatocytes ATP5B
0 0.697506050154444 0.513 0.136 0 Hepatocytes HIST1H1C
0 0.695415657830514 0.678 0.331 0 Hepatocytes UQCRFS1
0 0.695064844601314 0.475 0.027 0 Hepatocytes PIPOX
0 0.693710254676992 0.343 0.015 0 Hepatocytes AFM
0 0.692485041331033 0.835 0.346 0 Hepatocytes PRDX2
0 0.692205432766607 0.947 0.715 0 Hepatocytes TMBIM6
0 0.691750180532538 0.781 0.353 0 Hepatocytes PSMB2
0 0.691221421520702 0.762 0.391 0 Hepatocytes COX5A
0 0.691120020440442 0.275 0.028 0 Hepatocytes GNMT
0 0.690710435811402 0.693 0.198 0 Hepatocytes MRPL13
0 0.690127127487976 0.489 0.03 0 Hepatocytes PROX1
0 0.690064683086921 0.682 0.206 0 Hepatocytes SLC25A39
0 0.689007808684312 0.912 0.573 0 Hepatocytes SEC61B
0 0.688829132822373 0.895 0.49 0 Hepatocytes PRDX5
0 0.688765570874096 0.876 0.47 0 Hepatocytes ATP5C1
0 0.688337644348382 0.397 0.018 0 Hepatocytes AOX1
0 0.688212544231903 0.353 0.019 0 Hepatocytes RDH16
0 0.687539457109252 0.564 0.093 0 Hepatocytes FH
0 0.684160680729597 0.862 0.441 0 Hepatocytes GSTO1
0 0.683835912254738 0.887 0.483 0 Hepatocytes NDUFB4
0 0.681399742742111 0.758 0.276 0 Hepatocytes CNPY2
0 0.680944129909722 0.715 0.255 0 Hepatocytes SAT2
0 0.680312180713666 0.34 0.019 0 Hepatocytes SLC22A7
0 0.676801008429312 0.765 0.248 0 Hepatocytes POLR2I
0 0.675860518760075 0.481 0.015 0 Hepatocytes MTTP
0 0.675374449316846 0.724 0.219 0 Hepatocytes PDCD5
0 0.675252193883355 0.723 0.208 0 Hepatocytes PNKD
0 0.674890532435609 0.744 0.297 0 Hepatocytes CTSA
0 0.674455188050778 0.895 0.446 0 Hepatocytes COX17
0 0.673240233900982 0.946 0.653 0 Hepatocytes COX7B
0 0.672244871322452 0.831 0.397 0 Hepatocytes NUCKS1
0 0.671891198089199 0.477 0.028 0 Hepatocytes RGN
0 0.67125156145474 0.464 0.037 0 Hepatocytes METTL7B
0 0.669659099873317 0.804 0.327 0 Hepatocytes NDUFB3
0 0.669279122378899 0.871 0.414 0 Hepatocytes SLIRP
0 0.668414119025157 0.424 0.028 0 Hepatocytes MST1
0 0.667152269813982 0.416 0.016 0 Hepatocytes SLC38A4
0 0.666747298184145 0.47 0.032 0 Hepatocytes PDZK1
0 0.665729631770696 0.886 0.446 0 Hepatocytes ROMO1
0 0.659796271239811 0.824 0.396 0 Hepatocytes UGP2
0 0.659568153209107 0.584 0.121 0 Hepatocytes QDPR
0 0.659169632781805 0.657 0.145 0 Hepatocytes CISD1
0 0.658821863814132 0.482 0.037 0 Hepatocytes MLXIPL
0 0.656646343747732 0.758 0.3 0 Hepatocytes LAMP2
0 0.656281328801223 0.416 0.02 0 Hepatocytes CYP4F3
0 0.655964711350217 0.474 0.021 0 Hepatocytes C8A
0 0.652918273553573 0.584 0.106 0 Hepatocytes POLD2
0 0.652785038910803 0.497 0.12 0 Hepatocytes H1F0
0 0.652503243003838 0.727 0.208 0 Hepatocytes MRPL27
0 0.651882904893002 0.439 0.132 0 Hepatocytes LYRM5
0 0.651757523316032 0.639 0.251 0 Hepatocytes CAT
0 0.650122177250845 0.772 0.284 0 Hepatocytes ETFA
0 0.648136768237275 0.688 0.253 0 Hepatocytes GRINA
0 0.64732449387698 0.548 0.3 0 Hepatocytes HIST1H4C
0 0.647244366244553 0.86 0.397 0 Hepatocytes NDUFA6
0 0.644339687870478 0.968 0.977 0 Hepatocytes MT-CYB
0 0.643832082008401 0.481 0.062 0 Hepatocytes CADM1
0 0.642184607000419 0.625 0.15 0 Hepatocytes HACD3
0 0.64142967181192 0.581 0.125 0 Hepatocytes POLDIP2
0 0.641248514581636 0.353 0.032 0 Hepatocytes G6PC
0 0.640663581198816 0.656 0.179 0 Hepatocytes APOA1BP
0 0.639897245436556 0.871 0.465 0 Hepatocytes KRTCAP2
0 0.63911721463129 0.87 0.499 0 Hepatocytes GSTK1
0 0.639096801649415 0.939 0.662 0 Hepatocytes COX5B
0 0.638665000155241 0.497 0.048 0 Hepatocytes SLC37A4
0 0.637586780078299 0.588 0.111 0 Hepatocytes CRLS1
0 0.635432052377286 0.553 0.07 0 Hepatocytes TSPAN6
0 0.635173811587408 0.641 0.179 0 Hepatocytes EI24
0 0.634348163432989 0.72 0.23 0 Hepatocytes MGMT
0 0.633551120560166 0.675 0.17 0 Hepatocytes TPM1
0 0.628237366746234 0.898 0.6 0 Hepatocytes HSP90B1
0 0.628130865918757 0.705 0.218 0 Hepatocytes SUCLG1
0 0.627403291822065 0.547 0.105 0 Hepatocytes ACOT13
0 0.626358632750268 0.424 0.059 0 Hepatocytes AQP9
0 0.625915551087919 0.775 0.314 0 Hepatocytes MDH1
0 0.62501420190882 0.556 0.073 0 Hepatocytes CRYZ
0 0.623981475329041 0.898 0.762 0 Hepatocytes MT-ND5
0 0.62389936841833 0.635 0.154 0 Hepatocytes TSTA3
0 0.623458185504879 0.463 0.027 0 Hepatocytes CLDN1
0 0.623078171840388 0.52 0.079 0 Hepatocytes ALDH3A2
0 0.622199377679693 0.327 0.017 0 Hepatocytes NAT8
0 0.62186928927893 0.764 0.338 0 Hepatocytes TALDO1
0 0.621856886368047 0.794 0.315 0 Hepatocytes EIF6
0 0.621824154752911 0.747 0.272 0 Hepatocytes IER3IP1
0 0.621547937676484 0.305 0.014 0 Hepatocytes HSD17B13
0 0.620765989316717 0.635 0.147 0 Hepatocytes BOLA3
0 0.620649356560734 0.566 0.113 0 Hepatocytes SDC4
0 0.619474346301371 0.94 0.64 0 Hepatocytes GPX4
0 0.619372935162064 0.725 0.246 0 Hepatocytes MIEN1
0 0.61691712920555 0.93 0.687 0 Hepatocytes LDHA
0 0.616760089031189 0.636 0.158 0 Hepatocytes MRPL36
0 0.616196020961387 0.808 0.345 0 Hepatocytes MRPL51
0 0.614916025898715 0.784 0.325 0 Hepatocytes RAB2A
0 0.614828407730277 0.729 0.251 0 Hepatocytes MRPL14
0 0.613808746891882 0.666 0.178 0 Hepatocytes NDUFV3
0 0.612337764404863 0.606 0.143 0 Hepatocytes C14orf1
0 0.611872852223415 0.296 0.008 0 Hepatocytes C6
0 0.611258638772204 0.484 0.077 0 Hepatocytes STARD10
0 0.611059534451589 0.799 0.351 0 Hepatocytes MDH2
0 0.610818706118185 0.746 0.251 0 Hepatocytes GTF2H5
0 0.610100279584489 0.504 0.055 0 Hepatocytes GALE
0 0.6095857901606 0.411 0.019 0 Hepatocytes ETNK2
0 0.608238321878083 0.848 0.405 0 Hepatocytes MRPS21
0 0.607966491005921 0.56 0.098 0 Hepatocytes PPIC
0 0.607916211985119 0.36 0.026 0 Hepatocytes MAGEA3
0 0.605286277346237 0.523 0.078 0 Hepatocytes LACTB2
0 0.604120307617694 0.776 0.363 0 Hepatocytes KDELR2
0 0.602937880018286 0.591 0.113 0 Hepatocytes NIT2
0 0.602799570296766 0.642 0.18 0 Hepatocytes MKKS
0 0.602520501941087 0.639 0.193 0 Hepatocytes ARPC1A
0 0.602306394248748 0.685 0.206 0 Hepatocytes HIGD1A
0 0.601282060477915 0.779 0.357 0 Hepatocytes SSBP1
0 0.601008880751003 0.638 0.215 0 Hepatocytes SPTSSA
0 0.600082717311585 0.262 0.019 0 Hepatocytes HSD11B1
0 0.599926477081759 0.79 0.301 0 Hepatocytes TIMM13
0 0.599774777284706 0.827 0.379 0 Hepatocytes FIS1
0 0.599711103922726 0.451 0.097 0 Hepatocytes CAV2
0 0.599326264303873 0.778 0.29 0 Hepatocytes NDUFC1
0 0.598922431778063 0.894 0.525 0 Hepatocytes SPCS1
0 0.598579556144698 0.391 0.015 0 Hepatocytes STEAP1
0 0.596788681360817 0.734 0.264 0 Hepatocytes SNRPC
0 0.596741371252757 0.788 0.327 0 Hepatocytes TMEM14C
0 0.59600955746414 0.888 0.516 0 Hepatocytes LAPTM4A
0 0.594343133153611 0.379 0.027 0 Hepatocytes VNN1
0 0.593615232906844 0.499 0.074 0 Hepatocytes LSR
0 0.592607510475035 0.859 0.594 0 Hepatocytes HMGN2
0 0.592346609114334 0.428 0.02 0 Hepatocytes CDHR5
0 0.589366406439685 0.611 0.206 0 Hepatocytes RBCK1
0 0.588066417651832 0.656 0.161 0 Hepatocytes MRPS12
0 0.587559002761954 0.631 0.255 0 Hepatocytes SELM
0 0.585479158952718 0.855 0.472 0 Hepatocytes ATP6V0B
0 0.583601725809595 0.703 0.256 0 Hepatocytes HADHB
0 0.582987499553657 0.606 0.16 0 Hepatocytes GPAA1
0 0.58181550169487 0.676 0.195 0 Hepatocytes MRPL34
0 0.580205052609821 0.409 0.008 0 Hepatocytes AGMO
0 0.576785764404469 0.616 0.169 0 Hepatocytes HTATIP2
0 0.57649505236321 0.591 0.129 0 Hepatocytes AP1S1
0 0.576101835021344 0.611 0.215 0 Hepatocytes C17orf89
0 0.575788496229973 0.708 0.266 0 Hepatocytes PUF60
0 0.575239550992492 0.955 0.678 0 Hepatocytes USMG5
0 0.574779250259341 0.715 0.222 0 Hepatocytes SAR1B
0 0.57342312356169 0.382 0.015 0 Hepatocytes ADH6
0 0.573410709267477 0.747 0.229 0 Hepatocytes TSTD1
0 0.571300095585805 0.886 0.508 0 Hepatocytes NDUFA11
0 0.571172494931456 0.432 0.022 0 Hepatocytes ARSE
0 0.571071735727372 0.279 0.011 0 Hepatocytes SERPINA3
0 0.57066687100468 0.515 0.073 0 Hepatocytes MSRB1
0 0.570424988199397 0.445 0.026 0 Hepatocytes GCAT
0 0.570183439837554 0.738 0.303 0 Hepatocytes PTMS
0 0.568335761580426 0.613 0.151 0 Hepatocytes COA4
0 0.568107389781821 0.405 0.027 0 Hepatocytes PSAT1
0 0.56780975058821 0.312 0.065 0 Hepatocytes IGFBP2
0 0.567640012278548 0.578 0.133 0 Hepatocytes UROD
0 0.567359484260387 0.575 0.128 0 Hepatocytes TTC39C
0 0.567312685242593 0.701 0.231 0 Hepatocytes NAA20
0 0.566965959155711 0.454 0.05 0 Hepatocytes SORBS2
0 0.566450337901816 0.799 0.174 0 Hepatocytes CALD1
0 0.566442929635586 0.645 0.194 0 Hepatocytes PMVK
0 0.565055904613947 0.805 0.391 0 Hepatocytes NDUFB10
0 0.564860993311902 0.799 0.331 0 Hepatocytes MRPL20
0 0.563838773421508 0.563 0.121 0 Hepatocytes SHMT2
0 0.562638514490076 0.367 0.027 0 Hepatocytes RP11-798K3.2
0 0.561995688012303 0.903 0.536 0 Hepatocytes NDUFB11
0 0.561689632372609 0.342 0.007 0 Hepatocytes COX7B2
0 0.5611280816341 0.418 0.09 0 Hepatocytes TNFRSF12A
0 0.5605954555641 0.461 0.051 0 Hepatocytes BPHL
0 0.55982517143204 0.846 0.472 0 Hepatocytes ATP5A1
0 0.558185915401208 0.451 0.022 0 Hepatocytes NR1H4
0 0.557172252564223 0.835 0.431 0 Hepatocytes RHOB
0 0.555913297419991 0.307 0.014 0 Hepatocytes GLYAT
0 0.555735679024372 0.679 0.344 0 Hepatocytes INSIG1
0 0.555452709436352 0.482 0.076 0 Hepatocytes ANPEP
0 0.553747319345461 0.871 0.499 0 Hepatocytes ERP29
0 0.553261132912065 0.341 0.033 0 Hepatocytes HSD17B2
0 0.552898709411423 0.785 0.352 0 Hepatocytes ERGIC3
0 0.551841112318744 0.573 0.133 0 Hepatocytes TMEM37
0 0.551535183446272 0.819 0.372 0 Hepatocytes RNF181
0 0.549043408397347 0.709 0.32 0 Hepatocytes C8orf59
0 0.548642271089804 0.782 0.316 0 Hepatocytes MRPL52
0 0.548503673435951 0.65 0.173 0 Hepatocytes PFDN6
0 0.54715574492932 0.36 0.01 0 Hepatocytes UGT2B10
0 0.545634021497712 0.762 0.321 0 Hepatocytes NDUFAB1
0 0.545231047919482 0.716 0.241 0 Hepatocytes SDHB
0 0.544882604966393 0.945 0.675 0 Hepatocytes TPI1
0 0.544128536731472 0.627 0.176 0 Hepatocytes MRPS18B
0 0.543850123424672 0.838 0.375 0 Hepatocytes NUDC
0 0.542734988420445 0.75 0.331 0 Hepatocytes PSMB7
0 0.542372807890044 0.955 0.703 0 Hepatocytes POLR2L
0 0.540866815385959 0.403 0.042 0 Hepatocytes CLDN3
0 0.539203353243302 0.655 0.213 0 Hepatocytes ZCRB1
0 0.538952150448933 0.586 0.149 0 Hepatocytes CHPT1
0 0.538540290354056 0.662 0.192 0 Hepatocytes NUDT5
0 0.53639718549037 0.858 0.452 0 Hepatocytes LAMTOR5
0 0.536149414764887 0.656 0.199 0 Hepatocytes DDRGK1
0 0.536115433681686 0.769 0.435 0 Hepatocytes MTDH
0 0.535980829723098 0.571 0.118 0 Hepatocytes VPS25
0 0.535120648976393 0.457 0.048 0 Hepatocytes MYO1B
0 0.534862098067875 0.411 0.022 0 Hepatocytes TMEM56
0 0.533900534170864 0.838 0.49 0 Hepatocytes ARL6IP4
0 0.533318583139135 0.985 0.995 0 Hepatocytes MT-CO3
0 0.531837656604941 0.37 0.017 0 Hepatocytes SLC27A2
0 0.530083067196633 0.57 0.137 0 Hepatocytes DHRS4L2
0 0.52989666366426 0.639 0.179 0 Hepatocytes MRPL40
0 0.528889049991684 0.358 0.101 0 Hepatocytes ATF5
0 0.528325523283313 0.328 0.013 0 Hepatocytes LECT2
0 0.525306711101716 0.671 0.234 0 Hepatocytes HSPB11
0 0.525250639241943 0.583 0.141 0 Hepatocytes MRPS26
0 0.52512712755952 0.29 0.013 0 Hepatocytes HAL
0 0.524936680257892 0.473 0.098 0 Hepatocytes CTSF
0 0.524184432572037 0.422 0.032 0 Hepatocytes ESPN
0 0.52403094530156 0.503 0.064 0 Hepatocytes PCCB
0 0.523410282047263 0.657 0.189 0 Hepatocytes MRPS16
0 0.523246518650765 0.755 0.295 0 Hepatocytes POLR2J
0 0.522775554440204 0.558 0.136 0 Hepatocytes TATDN1
0 0.52270580828217 0.499 0.09 0 Hepatocytes PLOD1
0 0.522470071862883 0.688 0.29 0 Hepatocytes NENF
0 0.522089174945182 0.9 0.61 0 Hepatocytes CALR
0 0.521616121079387 0.442 0.033 0 Hepatocytes ENTPD5
0 0.521420401863311 0.697 0.25 0 Hepatocytes COX20
0 0.520635028668298 0.56 0.134 0 Hepatocytes GLMP
0 0.520045805860589 0.641 0.189 0 Hepatocytes SPATS2L
0 0.519371352244041 0.663 0.223 0 Hepatocytes STOML2
0 0.519010346546277 0.424 0.037 0 Hepatocytes DSP
0 0.518768060052438 0.467 0.045 0 Hepatocytes HDHD3
0 0.518674624795585 0.739 0.288 0 Hepatocytes TIMM8B
0 0.518353272993951 0.753 0.376 0 Hepatocytes RPN2
0 0.518218702986218 0.423 0.038 0 Hepatocytes ECHDC3
0 0.516494336408517 0.675 0.235 0 Hepatocytes LMAN1
0 0.516198278941535 0.452 0.036 0 Hepatocytes PECR
0 0.515519845933961 0.657 0.222 0 Hepatocytes CD151
0 0.514817379345629 0.717 0.282 0 Hepatocytes VKORC1
0 0.513850639062866 0.709 0.27 0 Hepatocytes RER1
0 0.512693877331601 0.655 0.247 0 Hepatocytes MPC1
0 0.51241171611838 0.514 0.085 0 Hepatocytes TMEM9
0 0.511827915967484 0.34 0.073 0 Hepatocytes GDF15
0 0.511804167231986 0.761 0.324 0 Hepatocytes LSM5
0 0.511772006454175 0.372 0.023 0 Hepatocytes ACY1
0 0.511651796946635 0.48 0.076 0 Hepatocytes PAICS
0 0.511361071935903 0.789 0.389 0 Hepatocytes MGST3
0 0.510689188399654 0.263 0.042 0 Hepatocytes BIRC5
0 0.510114312969285 0.644 0.256 0 Hepatocytes CCT5
0 0.509925551702809 0.798 0.398 0 Hepatocytes TMED9
0 0.509241750448555 0.678 0.237 0 Hepatocytes RPA3
0 0.509081909072493 0.42 0.069 0 Hepatocytes NTHL1
0 0.508570402085913 0.717 0.27 0 Hepatocytes NDUFS4
0 0.50837229605534 0.6 0.178 0 Hepatocytes ACSL1
0 0.508147595380607 0.954 0.651 0 Hepatocytes C14orf2
0 0.508140582342747 0.458 0.081 0 Hepatocytes PLS3
0 0.507884773493566 0.273 0.041 0 Hepatocytes TMEM45A
0 0.507593340896853 0.479 0.077 0 Hepatocytes ALDOC
0 0.507198855844125 0.53 0.107 0 Hepatocytes ALG3
0 0.507097831947922 0.251 0.005 0 Hepatocytes LINC01419
0 0.507005035058732 0.792 0.355 0 Hepatocytes COX14
0 0.506804019684093 0.57 0.177 0 Hepatocytes TOR1AIP2
0 0.505556247892223 0.457 0.071 0 Hepatocytes HSBP1L1
0 0.505389459510915 0.433 0.048 0 Hepatocytes ACADSB
0 0.504669480083505 0.451 0.09 0 Hepatocytes TP53INP1
0 0.504562877234162 0.607 0.196 0 Hepatocytes PEPD
0 0.504182228759648 0.732 0.302 0 Hepatocytes TCEA1
0 0.503240091106369 0.794 0.354 0 Hepatocytes CHMP2A
0 0.502890449426339 0.361 0.03 0 Hepatocytes CREB3L3
0 0.502773464802984 0.42 0.09 0 Hepatocytes MID1IP1
0 0.502269132384791 0.676 0.19 0 Hepatocytes CCDC167
0 0.50224539134293 0.54 0.099 0 Hepatocytes EBNA1BP2
0 0.501557287612954 0.53 0.091 0 Hepatocytes GGCX
0 0.501135836736025 0.422 0.023 0 Hepatocytes TOM1L1
0 0.5006283278883 0.68 0.267 0 Hepatocytes KDELR1
0 0.50059773834569 0.676 0.227 0 Hepatocytes MRPS7
0 0.499068200982913 0.403 0.024 0 Hepatocytes ALDH4A1
0 0.498855932275465 0.284 0.036 0 Hepatocytes CDKN3
0 0.498781039410103 0.661 0.216 0 Hepatocytes DPM3
0 0.497944405769211 0.576 0.132 0 Hepatocytes AHCY
0 0.497267027594604 0.406 0.023 0 Hepatocytes DDAH1
0 0.496249784054749 0.907 0.574 0 Hepatocytes PARK7
0 0.496000553691696 0.508 0.093 0 Hepatocytes HADH
0 0.495981238243043 0.417 0.021 0 Hepatocytes SERPINA10
0 0.495565003032794 0.653 0.196 0 Hepatocytes AK2
0 0.494234801262172 0.314 0.026 0 Hepatocytes SERPINA11
0 0.494087729568068 0.706 0.384 0 Hepatocytes PRELID1
0 0.493829924248422 0.659 0.209 0 Hepatocytes MEA1
0 0.493762967785636 0.453 0.082 0 Hepatocytes AFMID
0 0.493642698989444 0.318 0.015 0 Hepatocytes ASPDH
0 0.493377249369383 0.89 0.605 0 Hepatocytes COX8A
0 0.493372296043289 0.667 0.199 0 Hepatocytes PIN4
0 0.493110361909072 0.632 0.207 0 Hepatocytes UBE2V2
0 0.491172867494211 0.438 0.059 0 Hepatocytes SHMT1
0 0.490828162408575 0.806 0.325 0 Hepatocytes POLR2F
0 0.488504010811842 0.936 0.677 0 Hepatocytes EDF1
0 0.488397285427101 0.43 0.033 0 Hepatocytes ERBB3
0 0.48706176302219 0.476 0.075 0 Hepatocytes ACOX1
0 0.486967462520756 0.919 0.667 0 Hepatocytes PSMA7
0 0.486454883193362 0.538 0.145 0 Hepatocytes MSRB2
0 0.485722929608061 0.309 0.013 0 Hepatocytes TMEM45B
0 0.484836319478918 0.902 0.568 0 Hepatocytes TBCA
0 0.484596087542033 0.334 0.009 0 Hepatocytes SLCO1B1
0 0.483595858053935 0.363 0.011 0 Hepatocytes PRG4
0 0.482903549760127 0.404 0.012 0 Hepatocytes CDH2
0 0.482025345896007 0.391 0.047 0 Hepatocytes PLOD2
0 0.481123523425501 0.344 0.011 0 Hepatocytes FETUB
0 0.48107583631084 0.717 0.288 0 Hepatocytes CAMTA1
0 0.480077430208052 0.706 0.395 0 Hepatocytes TMEM123
0 0.479917208533674 0.539 0.121 0 Hepatocytes TUBB2A
0 0.479269527389967 0.617 0.182 0 Hepatocytes LAGE3
0 0.478483400240735 0.345 0.029 0 Hepatocytes LEPR
0 0.477926181677806 0.91 0.599 0 Hepatocytes SEC61G
0 0.477350287914018 0.37 0.021 0 Hepatocytes AGMAT
0 0.47715766901224 0.404 0.1 0 Hepatocytes HIST1H2AC
0 0.475757547352715 0.54 0.121 0 Hepatocytes HSD17B4
0 0.475481914627186 0.561 0.13 0 Hepatocytes COMMD4
0 0.475146550221803 0.451 0.055 0 Hepatocytes AIFM1
0 0.474708197362481 0.405 0.025 0 Hepatocytes EPHX2
0 0.474689695970921 0.61 0.192 0 Hepatocytes RAB4A
0 0.474404767018502 0.694 0.329 0 Hepatocytes C20orf24
0 0.474136584106671 0.631 0.187 0 Hepatocytes TFG
0 0.474114895088076 0.562 0.126 0 Hepatocytes UQCC3
0 0.473834051390136 0.751 0.327 0 Hepatocytes HSPA9
0 0.473452802037181 0.8 0.42 0 Hepatocytes VPS28
0 0.473377600070691 0.404 0.054 0 Hepatocytes ENAH
0 0.472528923498869 0.541 0.136 0 Hepatocytes COA6
0 0.471106536773051 0.62 0.197 0 Hepatocytes NARS
0 0.469228200747164 0.865 0.522 0 Hepatocytes COPE
0 0.469148589023023 0.732 0.272 0 Hepatocytes CNIH1
0 0.468901773315686 0.693 0.285 0 Hepatocytes ACP1
0 0.46854737164139 0.557 0.181 0 Hepatocytes EIF4EBP1
0 0.468535374975427 0.374 0.013 0 Hepatocytes ONECUT2
0 0.468493003704116 0.837 0.478 0 Hepatocytes ENY2
0 0.46805971409343 0.672 0.235 0 Hepatocytes MLF2
0 0.468039852093639 0.77 0.356 0 Hepatocytes TUFM
0 0.467911712946509 0.493 0.119 0 Hepatocytes COL18A1
0 0.467754748307653 0.362 0.036 0 Hepatocytes PLPP2
0 0.467556917777233 0.452 0.107 0 Hepatocytes TXNRD1
0 0.466444390466474 0.642 0.204 0 Hepatocytes PPCS
0 0.465410269860625 0.329 0.013 0 Hepatocytes GPAM
0 0.465036639009754 0.858 0.438 0 Hepatocytes NDUFV2
0 0.46322016255388 0.321 0.026 0 Hepatocytes TRIB3
0 0.462957753543616 0.867 0.503 0 Hepatocytes PSMA2
0 0.462504930339589 0.465 0.103 0 Hepatocytes GMNN
0 0.46240896521518 0.488 0.132 0 Hepatocytes AAMDC
0 0.460429212568695 0.519 0.14 0 Hepatocytes MRPS35
0 0.460217262234206 0.541 0.228 0 Hepatocytes FUNDC2
0 0.460111735051955 0.721 0.342 0 Hepatocytes C1orf43
0 0.45993606005367 0.711 0.269 0 Hepatocytes SIVA1
0 0.459601636715874 0.642 0.188 0 Hepatocytes TPD52
0 0.458773552157263 0.735 0.327 0 Hepatocytes CCT3
0 0.458752553402303 0.364 0.02 0 Hepatocytes TPD52L1
0 0.458282452413245 0.561 0.172 0 Hepatocytes TNFSF10
0 0.45825238323462 0.514 0.149 0 Hepatocytes CDK4
0 0.458002138830319 0.41 0.032 0 Hepatocytes DECR2
0 0.457139982920054 0.513 0.134 0 Hepatocytes SLC50A1
0 0.456769914065347 0.335 0.015 0 Hepatocytes SLC51A
0 0.456501758687644 0.452 0.053 0 Hepatocytes SLC25A13
0 0.456201515789746 0.462 0.056 0 Hepatocytes NIPSNAP1
0 0.456132278625448 0.732 0.33 0 Hepatocytes LRPAP1
0 0.454803374261028 0.735 0.35 0 Hepatocytes NDUFS8
0 0.454449957529365 0.453 0.079 0 Hepatocytes SWI5
0 0.454282911313242 0.498 0.11 0 Hepatocytes NDRG2
0 0.454192187661012 0.734 0.387 0 Hepatocytes RHEB
0 0.453723374995731 0.386 0.032 0 Hepatocytes ABCC3
0 0.453336641596136 0.732 0.304 0 Hepatocytes ESD
0 0.453001680409817 0.454 0.127 0 Hepatocytes SLC25A33
0 0.451948164713792 0.397 0.033 0 Hepatocytes STAP2
0 0.45113306490615 0.826 0.476 0 Hepatocytes GNG5
0 0.45025260608594 0.331 0.044 0 Hepatocytes RP11-81H14.2
0 0.449936978258399 0.305 0.038 0 Hepatocytes AMN
0 0.44976201847949 0.512 0.109 0 Hepatocytes CFL2
0 0.44956171395921 0.571 0.171 0 Hepatocytes BORCS7
0 0.449207223961209 0.509 0.115 0 Hepatocytes EXOSC4
0 0.446903509694518 0.554 0.152 0 Hepatocytes BAD
0 0.446411011619549 0.324 0.009 0 Hepatocytes ITIH4
0 0.445698629402564 0.351 0.024 0 Hepatocytes LURAP1L
0 0.445326975491406 0.666 0.231 0 Hepatocytes EMC3
0 0.445093325930882 0.433 0.117 0 Hepatocytes SULT1A1
0 0.44504826428273 0.61 0.201 0 Hepatocytes MPLKIP
0 0.44450148066937 0.588 0.215 0 Hepatocytes GUSB
0 0.44431129206165 0.578 0.189 0 Hepatocytes LRRC59
0 0.444248872451513 0.784 0.344 0 Hepatocytes MRPL57
0 0.444237569649154 0.39 0.052 0 Hepatocytes TUBG1
0 0.443706139946443 0.262 0.012 0 Hepatocytes SCGN
0 0.442791255859004 0.938 0.689 0 Hepatocytes TCEB2
0 0.442495768909232 0.359 0.021 0 Hepatocytes HABP2
0 0.442005025163432 0.53 0.142 0 Hepatocytes CRYL1
0 0.441943442471764 0.594 0.22 0 Hepatocytes SNF8
0 0.441630528508509 0.314 0.01 0 Hepatocytes HFE2
0 0.441265158389078 0.47 0.071 0 Hepatocytes PROS1
0 0.441025110991111 0.33 0.01 0 Hepatocytes CYP4F11
0 0.440896765797892 0.323 0.007 0 Hepatocytes RP11-469A15.2
0 0.440635715883603 0.36 0.019 0 Hepatocytes BDH1
0 0.440215524820019 0.645 0.194 0 Hepatocytes DNAJC19
0 0.439894305456119 0.666 0.25 0 Hepatocytes GSDMD
0 0.439768860633674 0.407 0.066 0 Hepatocytes HSD17B8
0 0.43974643514954 0.44 0.076 0 Hepatocytes ECI1
0 0.439179689208649 0.659 0.235 0 Hepatocytes SARS
0 0.438667353600051 0.482 0.085 0 Hepatocytes TMEM38B
0 0.438264341971584 0.714 0.286 0 Hepatocytes DNAJB11
0 0.4375155009206 0.928 0.629 0 Hepatocytes NDUFA13
0 0.43661103793121 0.37 0.016 0 Hepatocytes RAB17
0 0.435895814042383 0.92 0.657 0 Hepatocytes TMEM59
0 0.43578620374087 0.347 0.042 0 Hepatocytes HSD3B7
0 0.43498574635996 0.401 0.04 0 Hepatocytes SPR
0 0.434724289460377 0.571 0.161 0 Hepatocytes RPL26L1
0 0.434630914187465 0.676 0.226 0 Hepatocytes NDUFA10
0 0.434546563221415 0.518 0.124 0 Hepatocytes MAD2L2
0 0.43399318304073 0.581 0.157 0 Hepatocytes ZNF593
0 0.433321403280656 0.271 0.023 0 Hepatocytes MAGEA6
0 0.432921652760087 0.52 0.12 0 Hepatocytes EBPL
0 0.432554028728088 0.746 0.335 0 Hepatocytes BANF1
0 0.43072912418546 0.452 0.072 0 Hepatocytes SIGMAR1
0 0.43061078227146 0.368 0.023 0 Hepatocytes SLC25A10
0 0.429401419123011 0.364 0.044 0 Hepatocytes GSTA4
0 0.428433530076362 0.703 0.275 0 Hepatocytes PSMA5
0 0.428327271435782 0.319 0.016 0 Hepatocytes GPT
0 0.427210974163522 0.35 0.026 0 Hepatocytes SEC14L2
0 0.426997094294442 0.465 0.076 0 Hepatocytes CMTM8
0 0.426900398617975 0.621 0.217 0 Hepatocytes GLUD1
0 0.426114252112102 0.303 0.049 0 Hepatocytes CENPW
0 0.426064342130861 0.699 0.306 0 Hepatocytes TMEM147
0 0.425916453625408 0.771 0.353 0 Hepatocytes NDUFA12
0 0.42579560692468 0.566 0.136 0 Hepatocytes PDHA1
0 0.425634226913944 0.774 0.44 0 Hepatocytes JTB
0 0.425254291320756 0.533 0.119 0 Hepatocytes MRPL19
0 0.425202664659789 0.467 0.088 0 Hepatocytes DHCR7
0 0.425150302909812 0.555 0.134 0 Hepatocytes SLC35B1
0 0.424644941604191 0.351 0.017 0 Hepatocytes LINC00261
0 0.424547572978759 0.794 0.408 0 Hepatocytes SSR3
[truncated: 3,806 more rows]
