# Supplementary material for: Prognostic model construction and immune microenvironment analysis of pyroptosis-related genes in hepatocellular carcinoma based on single-cell RNA sequencing
Source: Front Immunol. 2025 Aug 21;16:1595539. doi: 10.3389/fimmu.2025.1595539 (PMC12408283; doi:10.3389/fimmu.2025.1595539)
Supplement: Supplementary Table 1 — Baseline tables of clinical data in the TCGA-LIHC dataset and hepatocellular carcinoma dataset in the ICGC. [file DataSheet1.zip › Data Sheet 6.XLSX]

## Sheet:  Table S6 
Table S6 Correlation coefficient between PRGs
	GBP1	NLRP3	CHMP3	IL1B	STAT1	MST1	NFKB1	GZMA	IRF1	TREM2	FOXO3	GJA1	CYCS	DDX3X	GSDMD	CASP1	IL18	SCAF11	HMGB1	CHMP4A	GZMB	PYCARD	CHMP4B	STK4	GPX4	ELAVL1	CARD8	BAX	CHMP2A
GBP1	1	0.0664849	0.155367	0.108413	0.233964	0.0519684	0.0479138	-0.123302	0.0633938	0.0956926	0.102161	0.0261276	0.0657701	0.0745898	0.171452	0.13381	0.152442	0.106206	0.0502531	0.0779327	-0.0609792	0.170179	0.163304	-0.0468371	0.14195	0.0958687	0.0437149	0.125963	0.171764
NLRP3	0.0664849	1	0.0347507	0.395299	0.0826099	-0.0576046	0.216131	-0.11147	-0.00126395	0.139241	0.0747133	-0.0174911	-0.0285485	0.0781087	-0.0209118	0.134678	0.215902	-0.0113948	-0.055345	-0.00894738	-0.0558002	0.178817	0.0699962	-0.0200373	0.0692904	0.00236256	0.0336481	0.0251164	-0.0142322
CHMP3	0.155367	0.0347507	1	0.0680104	0.118988	0.0509401	0.040492	-0.163242	0.0295427	0.0923108	0.140363	0.122869	0.0495474	0.0907695	0.160191	0.0664393	0.103521	0.105263	0.0850109	0.0887608	-0.0921015	0.145749	0.176522	-0.0879261	0.172924	0.118029	0.0614373	0.149123	0.185586
IL1B	0.108413	0.395299	0.0680104	1	0.138743	-0.0152824	0.221219	-0.1678	0.00379642	0.245309	0.0982558	-0.019968	-0.0147473	0.082087	0.00374799	0.179562	0.287945	0.00150376	-0.0431893	0.0151205	-0.086608	0.236687	0.120896	-0.0807067	0.127445	0.0333455	0.0471895	0.0620497	0.0446995
STAT1	0.233964	0.0826099	0.118988	0.138743	1	0.105652	0.0586247	-0.100547	0.0685171	0.148478	0.106141	-0.00492998	0.0524246	0.0664343	0.149394	0.122586	0.172631	0.0882438	0.0505571	0.110589	-0.0684787	0.170501	0.147726	-0.0257672	0.139218	0.0983365	0.0426654	0.112854	0.142841
MST1	0.0519684	-0.0576046	0.0509401	-0.0152824	0.105652	1	-0.0837856	-0.173389	-0.0715151	-0.0172038	0.0917188	-0.0140121	0.0319033	-0.0326035	0.221181	-0.0982911	-0.067958	0.0537628	0.0306157	0.108326	-0.104934	0.0345284	0.116064	-0.133187	0.181784	0.0944031	-0.0448654	0.0663621	0.199164
NFKB1	0.0479138	0.216131	0.040492	0.221219	0.0586247	-0.0837856	1	0.0036969	0.077303	0.11283	0.0707306	0.0259578	0.0246343	0.108277	-0.0213694	0.0893443	0.137658	0.0304845	-0.0256647	0.00139166	0.0108284	0.0999709	0.0730263	0.0336899	0.0360638	0.0155077	0.0427023	0.0230522	-0.0231502
GZMA	-0.123302	-0.11147	-0.163242	-0.1678	-0.100547	-0.173389	0.0036969	1	0.181796	-0.15211	-0.106469	-0.062155	0.0266136	0.0192376	-0.144388	-0.00120096	-0.131438	0.00516181	0.0168306	-0.0199276	0.344481	-0.171721	-0.176138	0.230146	-0.285423	-0.069372	0.0162784	-0.0912688	-0.226963
IRF1	0.0633938	-0.00126395	0.0295427	0.00379642	0.0685171	-0.0715151	0.077303	0.181796	1	-0.00575314	0.0485971	0.0678955	0.0459018	0.0932564	0.0208568	0.0569212	-0.000204735	0.0710756	0.0327488	0.0396842	0.115741	0.00802785	0.0366553	0.091962	-0.0582779	0.0409412	0.0523609	0.022089	-0.0281473
TREM2	0.0956926	0.139241	0.0923108	0.245309	0.148478	-0.0172038	0.11283	-0.15211	-0.00575314	1	0.0578102	-0.0199902	0.0181219	0.0253047	0.0350578	0.120909	0.239305	0.0175236	-0.000470836	0.0541456	-0.0903927	0.220293	0.111897	-0.0787249	0.160262	0.0317972	0.0338445	0.0949334	0.0794597
FOXO3	0.102161	0.0747133	0.140363	0.0982558	0.106141	0.0917188	0.0707306	-0.106469	0.0485971	0.0578102	1	0.0740463	0.048585	0.0998318	0.132057	0.0435745	0.117674	0.0965182	0.0472779	0.0767512	-0.0563077	0.115467	0.150302	-0.050955	0.132436	0.0923756	0.0441303	0.098358	0.138642
GJA1	0.0261276	-0.0174911	0.122869	-0.019968	-0.00492998	-0.0140121	0.0259578	-0.062155	0.0678955	-0.0199902	0.0740463	1	-0.0327091	0.0784024	0.0536146	0.00322215	-0.0255626	0.0455851	0.048533	0.0309273	-0.0250994	0.0103915	0.0708309	-0.0514531	0.038651	0.0536709	0.0886112	0.0710472	0.0726632
CYCS	0.0657701	-0.0285485	0.0495474	-0.0147473	0.0524246	0.0319033	0.0246343	0.0266136	0.0459018	0.0181219	0.048585	-0.0327091	1	0.0178467	0.0886738	0.0167208	0.002838	0.0637448	0.0747366	0.0629441	-0.00482118	0.0459948	0.0904681	0.0225404	0.0962828	0.068991	0.00269844	0.087651	0.100978
DDX3X	0.0745898	0.0781087	0.0907695	0.082087	0.0664343	-0.0326035	0.108277	0.0192376	0.0932564	0.0253047	0.0998318	0.0784024	0.0178467	1	0.0486303	0.0664232	0.100463	0.0889194	0.0421026	0.0255671	-0.000839882	0.0665904	0.0667725	0.0423909	0.0245333	0.0535728	0.0611931	0.0594308	0.0229944
GSDMD	0.171452	-0.0209118	0.160191	0.00374799	0.149394	0.221181	-0.0213694	-0.144388	0.0208568	0.0350578	0.132057	0.0536146	0.0886738	0.0486303	1	0.0310474	0.0397346	0.106693	0.0890901	0.123172	-0.0839804	0.151951	0.183596	-0.0882753	0.225118	0.148614	0.029112	0.16767	0.254328
CASP1	0.13381	0.134678	0.0664393	0.179562	0.122586	-0.0982911	0.0893443	-0.00120096	0.0569212	0.120909	0.0435745	0.00322215	0.0167208	0.0664232	0.0310474	1	0.214312	0.0466697	0.00491503	0.0432335	-0.000436354	0.172894	0.0497491	0.0222186	0.0420198	0.0277564	0.0594143	0.0734339	0.0296729
IL18	0.152442	0.215902	0.103521	0.287945	0.172631	-0.067958	0.137658	-0.131438	-0.000204735	0.239305	0.117674	-0.0255626	0.002838	0.100463	0.0397346	0.214312	1	0.0471617	0.0192542	0.0423111	-0.067413	0.260278	0.079534	-0.0439254	0.12487	0.0295307	0.0752704	0.0783841	0.0643505
SCAF11	0.106206	-0.0113948	0.105263	0.00150376	0.0882438	0.0537628	0.0304845	0.00516181	0.0710756	0.0175236	0.0965182	0.0455851	0.0637448	0.0889194	0.106693	0.0466697	0.0471617	1	0.0880408	0.0751368	0.0012471	0.0646045	0.102479	0.0359601	0.0693246	0.0821661	0.042308	0.0931448	0.0953571
HMGB1	0.0502531	-0.055345	0.0850109	-0.0431893	0.0505571	0.0306157	-0.0256647	0.0168306	0.0327488	-0.000470836	0.0472779	0.048533	0.0747366	0.0421026	0.0890901	0.00491503	0.0192542	0.0880408	1	0.0794386	0.00955012	0.0367424	0.0728619	0.00778986	0.0660415	0.0688901	0.0406021	0.100104	0.105598
CHMP4A	0.0779327	-0.00894738	0.0887608	0.0151205	0.110589	0.108326	0.00139166	-0.0199276	0.0396842	0.0541456	0.0767512	0.0309273	0.0629441	0.0255671	0.123172	0.0432335	0.0423111	0.0751368	0.0794386	1	-0.0179963	0.0831142	0.115714	-0.00618755	0.106609	0.0984592	0.0339452	0.103529	0.130213
GZMB	-0.0609792	-0.0558002	-0.0921015	-0.086608	-0.0684787	-0.104934	0.0108284	0.344481	0.115741	-0.0903927	-0.0563077	-0.0250994	-0.00482118	-0.000839882	-0.0839804	-0.000436354	-0.067413	0.0012471	0.00955012	-0.0179963	1	-0.0870372	-0.0853695	0.125148	-0.176265	-0.0442594	0.0110627	-0.0451395	-0.132389
PYCARD	0.170179	0.178817	0.145749	0.236687	0.170501	0.0345284	0.0999709	-0.171721	0.00802785	0.220293	0.115467	0.0103915	0.0459948	0.0665904	0.151951	0.172894	0.260278	0.0646045	0.0367424	0.0831142	-0.0870372	1	0.182549	-0.070947	0.19735	0.10331	0.0573191	0.14706	0.160359
CHMP4B	0.163304	0.0699962	0.176522	0.120896	0.147726	0.116064	0.0730263	-0.176138	0.0366553	0.111897	0.150302	0.0708309	0.0904681	0.0667725	0.183596	0.0497491	0.079534	0.102479	0.0728619	0.115714	-0.0853695	0.182549	1	-0.0713827	0.215616	0.164092	0.0410208	0.158087	0.212938
STK4	-0.0468371	-0.0200373	-0.0879261	-0.0807067	-0.0257672	-0.133187	0.0336899	0.230146	0.091962	-0.0787249	-0.050955	-0.0514531	0.0225404	0.0423909	-0.0882753	0.0222186	-0.0439254	0.0359601	0.00778986	-0.00618755	0.125148	-0.070947	-0.0713827	1	-0.16778	-0.0323553	0.0209169	-0.0492953	-0.126741
GPX4	0.14195	0.0692904	0.172924	0.127445	0.139218	0.181784	0.0360638	-0.285423	-0.0582779	0.160262	0.132436	0.038651	0.0962828	0.0245333	0.225118	0.0420198	0.12487	0.0693246	0.0660415	0.106609	-0.176265	0.19735	0.215616	-0.16778	1	0.13441	0.0121276	0.16721	0.264927
ELAVL1	0.0958687	0.00236256	0.118029	0.0333455	0.0983365	0.0944031	0.0155077	-0.069372	0.0409412	0.0317972	0.0923756	0.0536709	0.068991	0.0535728	0.148614	0.0277564	0.0295307	0.0821661	0.0688901	0.0984592	-0.0442594	0.10331	0.164092	-0.0323553	0.13441	1	0.0337266	0.12468	0.140351
CARD8	0.0437149	0.0336481	0.0614373	0.0471895	0.0426654	-0.0448654	0.0427023	0.0162784	0.0523609	0.0338445	0.0441303	0.0886112	0.00269844	0.0611931	0.029112	0.0594143	0.0752704	0.042308	0.0406021	0.0339452	0.0110627	0.0573191	0.0410208	0.0209169	0.0121276	0.0337266	1	0.0582408	0.0239626
BAX	0.125963	0.0251164	0.149123	0.0620497	0.112854	0.0663621	0.0230522	-0.0912688	0.022089	0.0949334	0.098358	0.0710472	0.087651	0.0594308	0.16767	0.0734339	0.0783841	0.0931448	0.100104	0.103529	-0.0451395	0.14706	0.158087	-0.0492953	0.16721	0.12468	0.0582408	1	0.188633
CHMP2A	0.171764	-0.0142322	0.185586	0.0446995	0.142841	0.199164	-0.0231502	-0.226963	-0.0281473	0.0794597	0.138642	0.0726632	0.100978	0.0229944	0.254328	0.0296729	0.0643505	0.0953571	0.105598	0.130213	-0.132389	0.160359	0.212938	-0.126741	0.264927	0.140351	0.0239626	0.188633	1
