# Supplementary material for: Prognostic model construction and immune microenvironment analysis of pyroptosis-related genes in hepatocellular carcinoma based on single-cell RNA sequencing
Source: Front Immunol. 2025 Aug 21;16:1595539. doi: 10.3389/fimmu.2025.1595539 (PMC12408283; doi:10.3389/fimmu.2025.1595539)
Supplement: Supplementary Table 1 — Baseline tables of clinical data in the TCGA-LIHC dataset and hepatocellular carcinoma dataset in the ICGC. [file DataSheet1.zip › Data Sheet 8.XLSX]

## Sheet: Sheet1
p_val	avg_log2FC	pct.1	pct.2	p_val_adj	cluster	gene
5.00228e-108	2.00058	0.831	0.183	7.01819e-104	T_cells	CD3D
1.46158e-79	1.99396	0.677	0.155	2.0506e-75	T_cells	TRAC
4.32858e-75	1.48927	0.781	0.228	6.07299e-71	T_cells	CD3E
2.2804e-69	1.33671	0.95	0.569	3.1994e-65	T_cells	IL32
5.20694e-60	1.5199	0.9	0.614	7.30534e-56	T_cells	ZFP36L2
1.657e-57	1.8359	0.447	0.064	2.32477e-53	T_cells	CD8A
1.03054e-52	1.2351	0.504	0.094	1.44585e-48	T_cells	CD3G
8.58519e-51	0.882876	0.948	0.839	1.2045e-46	T_cells	RPS2
1.16206e-47	1.40671	0.667	0.262	1.63038e-43	T_cells	CD2
2.20311e-46	0.805094	0.964	0.877	3.09096e-42	T_cells	RPL13
4.53761e-45	0.568895	1	1	6.36626e-41	T_cells	RPS29
4.62398e-41	1.33512	0.67	0.307	6.48745e-37	T_cells	TRBC2
2.0009e-39	0.53963	0.998	1	2.80726e-35	T_cells	RPS27
1.1415e-38	1.37342	0.466	0.123	1.60152e-34	T_cells	TRGC2
2.59378e-34	1.15312	0.513	0.177	3.63907e-30	T_cells	CLEC2D
2.66796e-33	1.06616	0.399	0.098	3.74314e-29	T_cells	GPR171
3.47488e-33	0.768873	0.979	0.889	4.87525e-29	T_cells	CXCR4
1.28676e-30	1.07185	0.29	0.05	1.80533e-26	T_cells	LAG3
5.95895e-30	1.02321	0.316	0.064	8.3604e-26	T_cells	TRAT1
3.00054e-29	1.14896	0.563	0.24	4.20976e-25	T_cells	AC092580.4
1.3809e-28	0.749959	0.938	0.687	1.9374e-24	T_cells	CCL5
1.61801e-28	0.439276	0.998	0.989	2.27007e-24	T_cells	RPL23A
1.24916e-27	0.47384	0.998	1	1.75258e-23	T_cells	RPS19
2.14051e-27	1.10138	0.28	0.055	3.00314e-23	T_cells	CD8B
2.33717e-27	1.67485	0.311	0.079	3.27904e-23	T_cells	LTB
9.12089e-25	1.4763	0.368	0.123	1.27966e-20	T_cells	IL7R
2.01632e-24	0.375402	0.995	0.992	2.8289e-20	T_cells	RPL32
2.31368e-24	0.330394	0.998	1	3.24609e-20	T_cells	RPL41
5.90324e-24	0.780777	0.701	0.414	8.28224e-20	T_cells	CD52
1.29891e-23	0.984808	0.501	0.221	1.82237e-19	T_cells	ITM2A
1.72482e-23	0.440998	0.99	0.979	2.41993e-19	T_cells	RPS25
1.85301e-23	1.38258	0.261	0.063	2.59977e-19	T_cells	DUSP4
2.00127e-23	0.365193	0.993	0.999	2.80778e-19	T_cells	RPL13A
6.90014e-23	0.880176	0.815	0.637	9.6809e-19	T_cells	DUSP2
7.28474e-23	0.870765	0.382	0.131	1.02205e-18	T_cells	SPOCK2
9.14696e-23	0.415519	0.99	0.987	1.28332e-18	T_cells	RPS3
2.26231e-22	0.363238	0.998	1	3.17402e-18	T_cells	RPS18
2.85659e-22	0.860167	0.86	0.684	4.0078e-18	T_cells	JUNB
4.62974e-22	0.618591	0.855	0.627	6.49552e-18	T_cells	S100A4
8.90792e-22	0.662479	0.957	0.884	1.24978e-17	T_cells	BTG1
2.87135e-21	0.701067	0.846	0.711	4.0285e-17	T_cells	SARAF
5.11843e-21	0.761648	0.886	0.77	7.18116e-17	T_cells	TSC22D3
3.78507e-20	0.862917	0.618	0.352	5.31045e-16	T_cells	GZMK
8.75248e-20	0.365996	0.995	0.991	1.22797e-15	T_cells	RPL3
2.04885e-19	1.0747	0.349	0.127	2.87454e-15	T_cells	CXCR6
3.91859e-19	0.859883	0.501	0.272	5.49779e-15	T_cells	TERF2IP
4.20195e-19	0.322437	0.998	0.996	5.89533e-15	T_cells	RPL21
4.35566e-19	0.334659	1	0.995	6.11099e-15	T_cells	RPS6
4.55495e-19	0.433487	0.986	0.984	6.39059e-15	T_cells	RPS4X
2.35654e-18	0.389263	0.988	0.96	3.30622e-14	T_cells	RPL30
3.76859e-18	0.652075	0.489	0.23	5.28734e-14	T_cells	LCK
4.04359e-18	0.883319	0.853	0.704	5.67315e-14	T_cells	RGS1
8.6944e-17	0.599903	0.81	0.576	1.21982e-12	T_cells	SRSF7
1.10141e-16	0.290561	0.995	1	1.54527e-12	T_cells	RPL39
1.91573e-16	0.872763	0.672	0.478	2.68776e-12	T_cells	JUN
5.36408e-16	0.609463	0.542	0.301	7.52581e-12	T_cells	STK17A
6.27664e-16	0.30239	0.995	0.995	8.80612e-12	T_cells	RPS15
8.46202e-16	0.310206	0.995	0.997	1.18722e-11	T_cells	RPS27A
8.48705e-16	0.30845	1	0.996	1.19073e-11	T_cells	RPLP2
1.30101e-15	0.644078	0.599	0.357	1.82532e-11	T_cells	GZMH
2.09542e-15	0.702084	0.561	0.373	2.93987e-11	T_cells	LDHB
3.51114e-15	0.71436	0.513	0.288	4.92613e-11	T_cells	RP11-347P5.1
3.58215e-15	0.338686	0.993	0.985	5.02576e-11	T_cells	RPL31
4.12919e-15	0.30806	0.995	0.993	5.79326e-11	T_cells	RPS15A
4.72295e-15	0.363906	0.955	0.948	6.6263e-11	T_cells	RPS21
1.06343e-14	0.297204	0.995	0.992	1.492e-10	T_cells	RPL18A
1.2278e-14	0.32831	0.981	0.981	1.72261e-10	T_cells	RPL35A
2.41998e-14	1.05868	0.608	0.435	3.39523e-10	T_cells	HMGB2
3.30497e-14	0.334436	0.964	0.945	4.63688e-10	T_cells	RPL10A
3.34311e-14	0.685083	0.561	0.349	4.69038e-10	T_cells	RP11-138A9.1
5.79263e-14	0.473127	0.931	0.614	8.12705e-10	T_cells	GZMA
8.26729e-14	0.389873	0.938	0.877	1.1599e-09	T_cells	RPSA
9.63628e-14	0.264743	0.995	0.995	1.35197e-09	T_cells	RPS14
1.40713e-13	0.639969	0.261	0.095	1.97421e-09	T_cells	KLRG1
1.46298e-13	0.330306	0.986	0.968	2.05256e-09	T_cells	RPS20
1.63269e-13	0.324628	0.974	0.937	2.29066e-09	T_cells	RPS7
1.80743e-13	0.661157	0.596	0.427	2.53582e-09	T_cells	GLTSCR2
2.07728e-13	0.684388	0.368	0.182	2.91442e-09	T_cells	LYAR
2.63211e-12	0.419917	0.869	0.798	3.69285e-08	T_cells	NPM1
2.70348e-12	0.459222	0.789	0.688	3.79298e-08	T_cells	CALM1
2.80671e-12	0.535858	0.646	0.431	3.93782e-08	T_cells	TUBA4A
4.52938e-12	0.747758	0.563	0.383	6.35472e-08	T_cells	RGCC
4.86621e-12	0.451658	0.715	0.561	6.82729e-08	T_cells	SRSF2
4.96937e-12	0.289581	0.962	0.94	6.97202e-08	T_cells	RPL6
6.06036e-12	0.357309	0.743	0.557	8.50268e-08	T_cells	CD69
9.88772e-12	0.584167	0.306	0.145	1.38725e-07	T_cells	2025-09-01
1.19471e-11	0.298616	0.988	0.988	1.67618e-07	T_cells	RPS12
2.70335e-11	0.269874	0.993	0.98	3.79281e-07	T_cells	RPL36
4.68742e-11	0.499145	0.306	0.139	6.57645e-07	T_cells	LAT
7.20528e-11	0.359969	0.641	0.419	1.0109e-06	T_cells	CRIP1
7.71873e-11	0.449715	0.62	0.435	1.08294e-06	T_cells	PPP2R5C
9.77273e-11	0.53874	0.316	0.157	1.37111e-06	T_cells	C12orf75
1.23415e-10	0.515729	0.48	0.292	1.73151e-06	T_cells	RP11-138A9.2
1.62821e-10	0.647657	0.285	0.141	2.28438e-06	T_cells	PTTG1
2.31572e-10	0.510052	0.777	0.625	3.24895e-06	T_cells	CORO1A
4.96954e-10	0.270183	0.964	0.937	6.97227e-06	T_cells	RPL14
5.181e-10	0.381347	0.919	0.898	7.26895e-06	T_cells	HMGB1
5.29102e-10	0.621352	0.385	0.237	7.4233e-06	T_cells	ARGLU1
6.38069e-10	0.44675	0.862	0.79	8.9521e-06	T_cells	HSPA8
8.75797e-10	0.389509	0.827	0.735	1.22874e-05	T_cells	PTPRC
1.01074e-09	0.502697	0.285	0.139	1.41807e-05	T_cells	RNF19A
1.1646e-09	0.503511	0.641	0.474	1.63393e-05	T_cells	CYTIP
1.17663e-09	0.398014	0.841	0.783	1.65081e-05	T_cells	TMA7
1.41059e-09	0.499767	0.634	0.491	1.97906e-05	T_cells	LEPROTL1
3.18823e-09	0.706415	0.268	0.145	4.47309e-05	T_cells	BTG3
4.82315e-09	0.537399	0.299	0.151	6.76688e-05	T_cells	SYNE2
5.01914e-09	0.275734	0.979	0.96	7.04185e-05	T_cells	RPS16
5.036e-09	0.251359	0.99	0.991	7.06551e-05	T_cells	RPL28
8.67007e-09	0.493733	0.439	0.297	0.000121641	T_cells	BUB3
8.92721e-09	0.547035	0.394	0.232	0.000125249	T_cells	ETS1
1.01577e-08	0.442861	0.658	0.552	0.000142512	T_cells	PPDPF
1.07865e-08	0.291843	0.905	0.831	0.000151334	T_cells	ARHGDIB
1.09264e-08	0.515381	0.596	0.454	0.000153297	T_cells	STK17B
1.46103e-08	0.364349	0.732	0.61	0.000204982	T_cells	EIF4A2
1.59917e-08	0.525607	0.551	0.428	0.000224363	T_cells	MIF
1.83448e-08	0.560684	0.354	0.221	0.000257377	T_cells	CMPK1
2.25924e-08	0.257051	0.964	0.969	0.000316972	T_cells	RPL9
2.79426e-08	0.394168	0.634	0.489	0.000392035	T_cells	IL2RG
2.87538e-08	0.565736	0.553	0.442	0.000403416	T_cells	CDC42SE2
3.09418e-08	0.324583	0.648	0.513	0.000434113	T_cells	ARF6
3.59879e-08	0.555443	0.359	0.234	0.00050491	T_cells	ISCU
4.41578e-08	0.386294	0.779	0.695	0.000619533	T_cells	TOMM7
5.10527e-08	0.561111	0.418	0.282	0.000716269	T_cells	IGHA1
8.39429e-08	0.427231	0.561	0.439	0.00117772	T_cells	HNRNPA0
9.54718e-08	0.501862	0.344	0.206	0.00133947	T_cells	SMCHD1
1.03367e-07	0.328974	0.394	0.228	0.00145023	T_cells	SH2D1A
1.31887e-07	0.502426	0.316	0.185	0.00185038	T_cells	SLC7A5
1.32648e-07	0.446471	0.549	0.424	0.00186106	T_cells	HMGN1
1.51865e-07	0.410956	0.933	0.798	0.00213066	T_cells	PFN1
1.5363e-07	0.369127	0.613	0.489	0.00215543	T_cells	CD99
1.62946e-07	0.450012	0.254	0.138	0.00228613	T_cells	PLP2
1.80479e-07	0.273159	0.884	0.862	0.00253212	T_cells	RPL4
1.88018e-07	0.485594	0.311	0.185	0.00263789	T_cells	EMB
2.26666e-07	0.396255	0.354	0.203	0.00318013	T_cells	FAM46C
2.32174e-07	0.435172	0.532	0.402	0.0032574	T_cells	CD48
2.3935e-07	0.434972	0.264	0.141	0.00335808	T_cells	TBCC
6.30035e-07	0.447157	0.691	0.629	0.00883939	T_cells	ANXA1
7.51264e-07	0.372346	0.572	0.458	0.0105402	T_cells	EZR
8.20068e-07	0.54419	0.285	0.182	0.0115055	T_cells	MZT2A
8.70602e-07	0.558381	0.287	0.166	0.0122145	T_cells	TSPYL2
9.29587e-07	0.433884	0.615	0.538	0.0130421	T_cells	SNRPD2
9.51309e-07	0.60992	0.283	0.183	0.0133469	T_cells	DUT
1.18192e-06	0.336304	0.473	0.315	0.0165823	T_cells	RHOH
1.22277e-06	0.283749	0.736	0.613	0.0171555	T_cells	STK4
1.41502e-06	0.544141	0.387	0.273	0.0198527	T_cells	EML4
1.4681e-06	0.497583	0.278	0.166	0.0205974	T_cells	SOCS1
1.62912e-06	0.496365	0.276	0.167	0.0228566	T_cells	SLBP
2.23842e-06	0.300939	0.613	0.485	0.031405	T_cells	DDX24
2.24077e-06	0.435796	0.468	0.361	0.0314379	T_cells	PPP1R2
2.74716e-06	0.524952	0.278	0.165	0.0385427	T_cells	TRGC1
3.10194e-06	0.285592	0.926	0.936	0.0435202	T_cells	RPS10
3.11995e-06	0.412101	0.596	0.501	0.0437729	T_cells	RAN
1.01441e-101	1.8039	0.973	0.602	1.42321e-97	NK_cell	NKG7
9.04927e-95	2.43795	0.656	0.108	1.26961e-90	NK_cell	KLRF1
2.70363e-68	1.55818	0.848	0.451	3.79319e-64	NK_cell	CD7
7.77955e-65	1.43313	0.848	0.366	1.09147e-60	NK_cell	KLRD1
1.11127e-61	1.63333	0.669	0.244	1.55911e-57	NK_cell	CD247
2.46947e-60	1.56555	0.8	0.449	3.46466e-56	NK_cell	IFITM1
2.21737e-53	1.53657	0.767	0.388	3.11098e-49	NK_cell	PRF1
5.25214e-51	1.31166	0.819	0.408	7.36875e-47	NK_cell	KLRB1
5.21542e-50	1.22484	0.84	0.634	7.31724e-46	NK_cell	IFITM2
4.29266e-49	1.07916	0.915	0.567	6.0226e-45	NK_cell	CST7
1.14725e-48	2.02703	0.467	0.112	1.60959e-44	NK_cell	CLIC3
1.30022e-45	1.56496	0.731	0.398	1.82422e-41	NK_cell	CMC1
4.05746e-45	1.92681	0.521	0.182	5.69261e-41	NK_cell	SPON2
9.94651e-44	0.606329	0.998	0.988	1.3955e-39	NK_cell	HLA-A
1.47587e-42	1.8733	0.362	0.058	2.07065e-38	NK_cell	B3GNT7
1.89808e-41	1.50282	0.74	0.398	2.663e-37	NK_cell	GZMB
6.9469e-41	2.04431	0.406	0.09	9.7465e-37	NK_cell	FGFBP2
1.75701e-40	1.70349	0.637	0.307	2.46508e-36	NK_cell	AREG
3.47701e-38	1.49513	0.415	0.106	4.87825e-34	NK_cell	CD160
2.53428e-36	1.26749	0.571	0.238	3.55559e-32	NK_cell	PLAC8
3.05946e-36	1.11647	0.713	0.394	4.29243e-32	NK_cell	SYTL3
1.18361e-34	0.744942	0.919	0.596	1.6606e-30	NK_cell	GZMA
3.42815e-33	0.510235	0.994	0.987	4.80969e-29	NK_cell	HLA-C
6.20234e-29	2.11886	0.462	0.185	8.70188e-25	NK_cell	GNLY
6.99188e-29	1.17119	0.41	0.138	9.80961e-25	NK_cell	S1PR5
2.6462e-28	1.29578	0.406	0.142	3.71263e-24	NK_cell	IL2RB
8.55904e-28	1.0051	0.256	0.041	1.20083e-23	NK_cell	TMIGD2
2.23888e-26	0.435936	0.998	1	3.14115e-22	NK_cell	MALAT1
2.26032e-26	1.02042	0.523	0.254	3.17123e-22	NK_cell	GZMM
7.68374e-26	1.00978	0.581	0.288	1.07803e-21	NK_cell	CTSW
5.73781e-24	1.02073	0.583	0.356	8.05015e-20	NK_cell	VPS37B
1.81359e-23	1.00397	0.531	0.31	2.54447e-19	NK_cell	APMAP
1.92954e-23	0.775583	0.758	0.642	2.70714e-19	NK_cell	RBM39
4.49954e-23	0.544474	0.948	0.938	6.31285e-19	NK_cell	UBB
8.89169e-23	1.04429	0.269	0.067	1.2475e-18	NK_cell	TLE1
9.96909e-23	1.10395	0.681	0.523	1.39866e-18	NK_cell	FAM177A1
1.4577e-22	0.925459	0.6	0.374	2.04515e-18	NK_cell	FYN
1.72427e-21	1.07856	0.267	0.065	2.41914e-17	NK_cell	KLRC1
1.21143e-20	0.647036	0.81	0.68	1.69964e-16	NK_cell	DDIT4
2.7228e-20	1.01217	0.283	0.09	3.82009e-16	NK_cell	ZBTB16
1.42629e-19	0.875436	0.752	0.632	2.00108e-15	NK_cell	ISG20
9.53143e-19	0.931604	0.512	0.298	1.33726e-14	NK_cell	GNG2
1.11318e-18	0.925235	0.748	0.686	1.5618e-14	NK_cell	REL
2.64048e-18	0.764937	0.835	0.781	3.7046e-14	NK_cell	CREM
3.78081e-18	1.04404	0.567	0.422	5.30448e-14	NK_cell	CDC42SE1
4.84007e-18	0.539093	0.906	0.908	6.79061e-14	NK_cell	DDX5
8.11308e-18	0.858719	0.71	0.6	1.13826e-13	NK_cell	YPEL5
1.01567e-17	0.84625	0.485	0.282	1.42499e-13	NK_cell	STAT4
5.72342e-17	0.366212	0.985	0.984	8.02995e-13	NK_cell	H3F3B
1.04352e-16	0.594626	0.996	0.985	1.46406e-12	NK_cell	SRGN
1.16863e-16	0.722533	0.335	0.129	1.63959e-12	NK_cell	TRDC
2.33212e-16	0.876142	0.512	0.334	3.27196e-12	NK_cell	PIP4K2A
3.04912e-16	0.761514	0.627	0.517	4.27791e-12	NK_cell	RAP1B
5.39875e-16	0.305428	1	0.997	7.57445e-12	NK_cell	PTMA
7.80563e-16	0.993797	0.435	0.251	1.09513e-11	NK_cell	TMEM2
1.2343e-15	0.434566	0.96	0.94	1.73172e-11	NK_cell	HLA-E
3.13824e-15	0.948554	0.548	0.429	4.40295e-11	NK_cell	EIF3G
5.12112e-15	0.842886	0.44	0.25	7.18493e-11	NK_cell	CHST12
1.97356e-14	0.925982	0.496	0.343	2.76891e-10	NK_cell	IFRD1
7.98499e-14	1.16411	0.477	0.349	1.12029e-09	NK_cell	FCGR3A
7.99972e-14	0.784789	0.735	0.547	1.12236e-09	NK_cell	CD69
9.54554e-14	0.799532	0.35	0.172	1.33924e-09	NK_cell	PYHIN1
1.42271e-13	0.731862	0.477	0.295	1.99606e-09	NK_cell	AKNA
1.78773e-13	0.61408	0.61	0.456	2.50818e-09	NK_cell	EVL
2.33661e-13	0.802216	0.45	0.283	3.27826e-09	NK_cell	CCND3
3.96995e-13	0.580382	0.85	0.786	5.56984e-09	NK_cell	AC090498.1
4.45301e-13	0.491636	0.885	0.881	6.24758e-09	NK_cell	ACTG1
4.73127e-13	0.837364	0.329	0.166	6.63797e-09	NK_cell	CCND2
8.62909e-13	0.650584	0.648	0.5	1.21066e-08	NK_cell	ALOX5AP
1.3177e-12	0.850311	0.356	0.183	1.84873e-08	NK_cell	XCL2
1.33683e-12	0.910182	0.352	0.203	1.87558e-08	NK_cell	MAPK1
3.28884e-12	0.636878	0.573	0.449	4.61424e-08	NK_cell	RAC2
3.8183e-12	0.272857	0.998	0.988	5.35707e-08	NK_cell	RPL3
4.19995e-12	0.751609	0.529	0.394	5.89253e-08	NK_cell	GPR65
4.70613e-12	0.440177	0.5	0.297	6.60271e-08	NK_cell	TRBC1
9.63418e-12	0.772641	0.512	0.397	1.35168e-07	NK_cell	IDI1
1.07214e-11	0.707302	0.281	0.132	1.50421e-07	NK_cell	MATK
1.60031e-11	0.749968	0.356	0.205	2.24523e-07	NK_cell	RHOF
4.15721e-11	0.675063	0.423	0.265	5.83256e-07	NK_cell	FKBP11
6.83062e-11	0.656996	0.585	0.513	9.58336e-07	NK_cell	FUS
1.10487e-10	0.436335	0.79	0.782	1.55014e-06	NK_cell	EEF2
1.17547e-10	0.612231	0.673	0.593	1.64918e-06	NK_cell	IRF1
1.40397e-10	0.716152	0.431	0.294	1.96977e-06	NK_cell	DDX6
1.51563e-10	0.653004	0.369	0.218	2.12643e-06	NK_cell	RNF125
2.53096e-10	0.50867	0.758	0.762	3.55094e-06	NK_cell	HCST
3.07047e-10	0.786392	0.348	0.208	4.30787e-06	NK_cell	OFD1
3.34134e-10	0.513997	0.713	0.619	4.6879e-06	NK_cell	STK4
4.374e-10	0.428785	0.844	0.731	6.13672e-06	NK_cell	CCL5
4.42799e-10	0.511699	0.748	0.685	6.21248e-06	NK_cell	LITAF
4.64226e-10	0.642133	0.398	0.247	6.51308e-06	NK_cell	SLC38A1
4.88684e-10	0.287297	0.981	0.972	6.85623e-06	NK_cell	RPL37
5.9915e-10	0.702364	0.306	0.172	8.40607e-06	NK_cell	PDE7A
6.43001e-10	0.316063	0.902	0.876	9.02131e-06	NK_cell	HNRNPA1
9.51765e-10	0.606869	0.635	0.597	1.33533e-05	NK_cell	ITGB2
9.77264e-10	0.335824	0.992	0.993	1.3711e-05	NK_cell	HLA-B
9.94382e-10	0.663757	0.55	0.474	1.39512e-05	NK_cell	GPBP1
1.01022e-09	0.672293	0.525	0.439	1.41734e-05	NK_cell	FOSL2
1.16502e-09	0.661058	0.64	0.599	1.63452e-05	NK_cell	GSTP1
1.66376e-09	0.829879	0.394	0.276	2.33425e-05	NK_cell	BIN2
2.64582e-09	0.539217	0.669	0.64	3.71208e-05	NK_cell	CIRBP
2.81525e-09	0.755383	0.254	0.135	3.9498e-05	NK_cell	CD38
3.00439e-09	0.745545	0.26	0.137	4.21516e-05	NK_cell	LINC01116
3.85798e-09	0.549263	0.613	0.544	5.41275e-05	NK_cell	2025-09-07
4.21574e-09	0.698294	0.385	0.254	5.91469e-05	NK_cell	JMJD6
6.50117e-09	0.563107	0.646	0.606	9.12114e-05	NK_cell	CD53
7.34163e-09	0.494279	0.444	0.298	0.000103003	NK_cell	RORA
7.87511e-09	0.396971	0.931	0.907	0.000110488	NK_cell	RPL17
1.04786e-08	0.654045	0.537	0.446	0.000147014	NK_cell	ADGRE5
1.52032e-08	0.579771	0.56	0.474	0.000213301	NK_cell	CCNH
2.44185e-08	0.534076	0.469	0.331	0.000342592	NK_cell	CNOT6L
2.60076e-08	0.662064	0.385	0.276	0.000364886	NK_cell	ARID5A
3.26308e-08	0.587151	0.396	0.267	0.000457809	NK_cell	ACAP1
3.86213e-08	0.60362	0.388	0.26	0.000541856	NK_cell	SH2D2A
4.46925e-08	0.516902	0.658	0.635	0.000627036	NK_cell	SRSF5
4.83686e-08	0.30226	0.904	0.907	0.000678611	NK_cell	RPL5
6.52361e-08	0.252534	0.979	0.98	0.000915263	NK_cell	RPS3A
7.76919e-08	0.664767	0.519	0.445	0.00109002	NK_cell	BTG2
1.10279e-07	0.715181	0.419	0.331	0.00154721	NK_cell	MAP3K8
1.16197e-07	0.669512	0.273	0.166	0.00163025	NK_cell	INPP5D
1.60122e-07	0.380437	0.756	0.757	0.00224651	NK_cell	HNRNPA2B1
2.35952e-07	0.446368	0.604	0.497	0.0033104	NK_cell	IL2RG
2.55686e-07	0.454988	0.658	0.592	0.00358728	NK_cell	ELF1
2.62263e-07	0.578884	0.623	0.589	0.00367956	NK_cell	ZNF331
2.72534e-07	0.641732	0.377	0.275	0.00382365	NK_cell	FMNL1
4.79099e-07	0.626013	0.488	0.391	0.00672176	NK_cell	PIK3R1
5.57367e-07	0.462302	0.573	0.464	0.00781986	NK_cell	TUBA4A
6.69611e-07	0.592358	0.369	0.27	0.00939465	NK_cell	MOB4
6.84514e-07	0.450536	0.254	0.14	0.00960373	NK_cell	TIGIT
9.65673e-07	0.375916	0.633	0.567	0.0135484	NK_cell	RARRES3
1.05071e-06	0.510357	0.544	0.491	0.0147415	NK_cell	AKAP13
1.11163e-06	0.645767	0.379	0.288	0.0155962	NK_cell	C9orf142
1.19576e-06	0.618564	0.46	0.407	0.0167765	NK_cell	OSTF1
1.41861e-06	0.50607	0.465	0.374	0.0199031	NK_cell	ARID4B
1.51765e-06	0.50576	0.552	0.49	0.0212926	NK_cell	KMT2E
1.53868e-06	0.347356	0.848	0.865	0.0215877	NK_cell	ARHGDIB
1.64286e-06	0.595156	0.267	0.167	0.0230493	NK_cell	LMNB1
1.80475e-06	0.526917	0.335	0.219	0.0253207	NK_cell	LBH
2.19067e-06	0.494996	0.438	0.344	0.0307351	NK_cell	RUNX3
2.40173e-06	0.411135	0.344	0.227	0.0336963	NK_cell	CD96
2.9188e-06	0.266817	0.721	0.651	0.0409508	NK_cell	CORO1A
3.2401e-06	0.531098	0.488	0.429	0.0454587	NK_cell	HLA-F
3.53833e-06	0.541191	0.567	0.548	0.0496427	NK_cell	CALR
1.58004e-113	3.59132	0.927	0.167	2.2168e-109	Monocyte	IL1B
3.48129e-113	3.30823	0.899	0.149	4.88424e-109	Monocyte	PLAUR
1.27088e-106	2.46252	0.719	0.07	1.78305e-102	Monocyte	NLRP3
2.33076e-97	2.31055	0.938	0.192	3.27005e-93	Monocyte	AIF1
2.50907e-96	2.57666	0.843	0.158	3.52023e-92	Monocyte	LST1
1.06325e-91	1.98897	0.685	0.075	1.49174e-87	Monocyte	C5AR1
1.86722e-88	2.75295	0.961	0.306	2.6197e-84	Monocyte	SOD2
6.90524e-88	3.69694	0.82	0.171	9.68805e-84	Monocyte	LYZ
6.28642e-85	2.07808	0.64	0.072	8.81985e-81	Monocyte	MAFB
7.91714e-85	1.94587	0.843	0.142	1.11077e-80	Monocyte	MS4A7
4.12642e-79	3.61834	0.854	0.223	5.78937e-75	Monocyte	CXCL8
8.3689e-79	2.03547	0.64	0.084	1.17416e-74	Monocyte	KLF4
1.79963e-77	1.80404	0.82	0.149	2.52488e-73	Monocyte	CD68
1.64685e-76	2.7772	0.444	0.023	2.31054e-72	Monocyte	EREG
3.32935e-76	1.60866	0.511	0.04	4.67108e-72	Monocyte	CSTA
1.95248e-74	1.76454	0.736	0.13	2.73934e-70	Monocyte	C1orf162
2.94306e-74	1.67112	0.607	0.077	4.12911e-70	Monocyte	ETS2
3.79216e-74	3.29219	0.702	0.136	5.32041e-70	Monocyte	G0S2
1.35034e-73	1.75073	0.624	0.081	1.89452e-69	Monocyte	CYBB
4.25181e-73	2.218	0.966	0.419	5.96529e-69	Monocyte	GPX1
7.11369e-73	2.23838	0.376	0.011	9.98051e-69	Monocyte	FCN1
1.65727e-72	2.17242	0.994	0.782	2.32514e-68	Monocyte	SAT1
9.60879e-71	1.57938	0.522	0.053	1.34811e-66	Monocyte	IFI30
1.31723e-69	3.24742	0.865	0.27	1.84808e-65	Monocyte	TIMP1
2.39995e-69	1.80303	0.944	0.312	3.36713e-65	Monocyte	NPC2
1.83075e-68	2.30848	1	0.993	2.56854e-64	Monocyte	FTL
3.02649e-68	2.06209	0.815	0.202	4.24616e-64	Monocyte	MS4A6A
1.96127e-67	2.15718	0.989	0.668	2.75166e-63	Monocyte	HLA-DRA
4.31532e-67	1.33136	0.489	0.045	6.0544e-63	Monocyte	CLEC7A
9.18472e-67	1.593	0.674	0.105	1.28862e-62	Monocyte	MARCKS
1.0249e-66	1.93411	0.837	0.203	1.43794e-62	Monocyte	IER3
1.18733e-66	1.44218	0.517	0.056	1.66582e-62	Monocyte	RAB31
7.81497e-66	1.52133	0.551	0.068	1.09644e-61	Monocyte	RNF144B
2.09835e-65	2.0861	0.944	0.414	2.94398e-61	Monocyte	CTSS
3.29795e-65	2.0463	0.399	0.023	4.62702e-61	Monocyte	OLR1
4.17894e-64	1.59721	0.803	0.182	5.86305e-60	Monocyte	GRN
8.38378e-64	1.50621	0.556	0.073	1.17624e-59	Monocyte	TNFAIP2
3.23308e-63	1.45658	0.573	0.08	4.53601e-59	Monocyte	RNASE6
7.16642e-63	1.88005	0.573	0.085	1.00545e-58	Monocyte	CD163
1.56524e-62	2.00262	0.916	0.335	2.19603e-58	Monocyte	NAMPT
5.34006e-62	2.46605	0.584	0.093	7.4921e-58	Monocyte	C15orf48
1.31875e-61	1.65137	0.725	0.155	1.85021e-57	Monocyte	FGL2
1.07458e-60	1.27209	0.444	0.041	1.50764e-56	Monocyte	KYNU
1.90555e-60	1.45919	0.584	0.087	2.67349e-56	Monocyte	FCGR2A
5.69638e-60	1.7707	0.949	0.446	7.99202e-56	Monocyte	PSAP
3.87938e-59	1.45463	0.421	0.036	5.44276e-55	Monocyte	MRC1
5.30082e-58	1.08253	0.393	0.029	7.43705e-54	Monocyte	FPR1
2.69154e-57	1.68326	0.876	0.291	3.77623e-53	Monocyte	CTSB
2.74305e-57	1.33082	0.562	0.087	3.8485e-53	Monocyte	TNFSF13B
3.21148e-57	1.05099	0.466	0.052	4.50571e-53	Monocyte	HCK
1.07061e-56	3.04123	0.691	0.157	1.50206e-52	Monocyte	CXCL2
7.34248e-56	1.2313	0.657	0.12	1.03015e-51	Monocyte	LY96
8.36403e-56	1.6993	0.461	0.055	1.17347e-51	Monocyte	BASP1
1.10812e-55	1.21781	0.449	0.049	1.55469e-51	Monocyte	CD86
2.75966e-55	2.27825	0.927	0.428	3.8718e-51	Monocyte	CST3
7.17131e-54	1.50426	0.455	0.056	1.00614e-49	Monocyte	PHACTR1
9.23059e-54	1.29945	0.522	0.078	1.29505e-49	Monocyte	ACSL1
1.97502e-53	1.19951	0.528	0.081	2.77095e-49	Monocyte	FNIP2
8.39752e-53	1.40285	0.433	0.051	1.17817e-48	Monocyte	MNDA
1.13475e-52	0.965037	0.449	0.053	1.59205e-48	Monocyte	LY86
1.42169e-52	1.5757	1	0.914	1.99463e-48	Monocyte	CD74
2.18197e-52	1.47246	0.657	0.147	3.0613e-48	Monocyte	LIMS1
1.7019e-51	1.80341	0.966	0.671	2.38777e-47	Monocyte	HLA-DRB1
2.80317e-51	1.6486	0.663	0.143	3.93284e-47	Monocyte	CTSL
5.83062e-51	1.00731	0.365	0.031	8.18036e-47	Monocyte	TLR2
1.53406e-50	1.47803	0.404	0.044	2.15229e-46	Monocyte	VEGFA
1.93068e-50	0.976394	0.433	0.052	2.70874e-46	Monocyte	SLC7A7
3.27911e-50	0.681139	0.275	0.01	4.60059e-46	Monocyte	IL6R
4.1799e-50	1.12472	0.404	0.043	5.8644e-46	Monocyte	CPM
4.36479e-50	1.37182	0.331	0.023	6.12381e-46	Monocyte	LINC01272
4.58646e-50	1.2891	0.551	0.097	6.4348e-46	Monocyte	CPVL
3.31747e-49	1.53671	0.747	0.216	4.65441e-45	Monocyte	FCGRT
7.51451e-49	1.40199	0.966	0.638	1.05429e-44	Monocyte	TYROBP
9.13729e-49	1.2586	0.579	0.113	1.28196e-44	Monocyte	MFSD1
1.13718e-48	2.11313	0.803	0.286	1.59546e-44	Monocyte	BCL2A1
1.4617e-48	1.00018	0.444	0.058	2.05077e-44	Monocyte	RAB20
1.52366e-48	1.38803	0.787	0.241	2.1377e-44	Monocyte	ANXA5
2.02298e-48	1.21014	0.511	0.084	2.83824e-44	Monocyte	CTSH
5.63977e-48	1.09799	0.556	0.103	7.9126e-44	Monocyte	CXCL16
1.43026e-47	1.01574	0.438	0.058	2.00665e-43	Monocyte	CSF1R
1.4803e-47	1.3303	0.404	0.047	2.07686e-43	Monocyte	PTGS2
1.52347e-47	1.21713	0.348	0.031	2.13742e-43	Monocyte	CLEC4E
2.06293e-47	1.08721	0.466	0.069	2.89429e-43	Monocyte	CD302
2.19551e-47	1.2756	0.382	0.041	3.0803e-43	Monocyte	GK
2.43067e-47	0.954737	0.433	0.056	3.41023e-43	Monocyte	MEF2C
3.32641e-47	1.41088	0.646	0.148	4.66695e-43	Monocyte	LGALS3
3.33626e-47	1.10491	0.41	0.051	4.68077e-43	Monocyte	MPEG1
8.94397e-47	1.07333	0.36	0.035	1.25484e-42	Monocyte	LILRB2
2.08543e-46	1.64036	0.966	0.825	2.92586e-42	Monocyte	NEAT1
4.24111e-46	1.36261	0.787	0.234	5.95028e-42	Monocyte	ASAH1
2.63591e-45	1.73716	0.382	0.044	3.69818e-41	Monocyte	IL1RN
4.17904e-44	1.03931	0.528	0.095	5.8632e-40	Monocyte	IGSF6
6.6395e-44	1.05253	0.534	0.104	9.31522e-40	Monocyte	RNF130
8.94496e-44	0.899882	0.32	0.028	1.25498e-39	Monocyte	NCF2
1.5757e-43	1.32874	0.315	0.027	2.21071e-39	Monocyte	MIR3945HG
1.74939e-43	1.08293	0.281	0.018	2.45439e-39	Monocyte	LGALS2
3.0013e-43	1.11453	0.539	0.107	4.21083e-39	Monocyte	GRINA
1.07125e-42	0.937405	0.371	0.044	1.50296e-38	Monocyte	PILRA
1.26203e-42	0.969627	0.416	0.058	1.77063e-38	Monocyte	ITGAX
1.29939e-42	1.29462	0.989	0.52	1.82305e-38	Monocyte	FCER1G
1.43057e-42	1.5499	0.551	0.122	2.00709e-38	Monocyte	CD14
3.96727e-42	1.05515	0.461	0.077	5.56608e-38	Monocyte	SPI1
5.50661e-42	1.06518	0.348	0.037	7.72577e-38	Monocyte	CFP
6.64526e-42	1.87299	0.73	0.237	9.3233e-38	Monocyte	GPR183
1.42749e-41	1.45614	0.944	0.484	2.00276e-37	Monocyte	S100A11
2.34673e-41	0.992988	0.348	0.038	3.29246e-37	Monocyte	IRAK3
4.16548e-41	1.0925	0.382	0.053	5.84416e-37	Monocyte	KCTD12
5.70664e-41	0.929009	0.427	0.068	8.00642e-37	Monocyte	IFNGR2
5.78007e-41	0.762882	0.343	0.037	8.10944e-37	Monocyte	CCDC88A
7.30018e-41	1.29527	0.657	0.18	1.02422e-36	Monocyte	BLVRB
7.9357e-41	1.1362	0.292	0.024	1.11338e-36	Monocyte	AQP9
7.95219e-41	1.17344	0.579	0.135	1.11569e-36	Monocyte	LCP2
3.12111e-40	1.13579	0.601	0.136	4.37892e-36	Monocyte	CTSZ
3.8236e-40	1.08123	0.36	0.046	5.36451e-36	Monocyte	CSF2RA
5.00981e-40	1.0906	0.483	0.092	7.02876e-36	Monocyte	MSR1
7.02938e-40	1.21052	0.764	0.247	9.86223e-36	Monocyte	HLA-DMA
2.15209e-39	3.62374	0.539	0.129	3.01938e-35	Monocyte	S100A9
3.42832e-39	0.802512	0.258	0.017	4.80993e-35	Monocyte	SLC11A1
3.56899e-39	1.44984	0.826	0.371	5.00729e-35	Monocyte	GLUL
1.06407e-38	1.12522	0.404	0.066	1.49289e-34	Monocyte	IL18
1.59756e-38	1.32827	0.506	0.109	2.24137e-34	Monocyte	CCRL2
2.91033e-38	1.10303	0.567	0.137	4.08319e-34	Monocyte	PLSCR1
3.15436e-38	0.89985	0.421	0.072	4.42557e-34	Monocyte	CD4
3.5647e-38	0.882902	0.303	0.03	5.00128e-34	Monocyte	CLEC12A
3.97237e-38	1.2596	0.522	0.115	5.57323e-34	Monocyte	MS4A4A
1.02732e-37	0.96336	0.416	0.07	1.44134e-33	Monocyte	TGFBI
1.08704e-37	1.7966	0.697	0.247	1.52512e-33	Monocyte	CEBPB
1.85265e-37	1.04413	0.382	0.06	2.59926e-33	Monocyte	BRI3
5.24118e-37	0.99267	0.455	0.088	7.35338e-33	Monocyte	HNMT
8.76133e-37	0.958301	0.629	0.166	1.22921e-32	Monocyte	TPP1
9.11433e-37	0.921219	0.354	0.049	1.27874e-32	Monocyte	TIMP2
1.03422e-36	1.83386	0.758	0.324	1.451e-32	Monocyte	HLA-DQA1
1.36924e-36	1.29664	0.792	0.302	1.92105e-32	Monocyte	CD83
3.75179e-36	0.991232	0.371	0.057	5.26376e-32	Monocyte	ABL2
6.57065e-36	0.844443	0.365	0.055	9.21862e-32	Monocyte	SLC31A2
1.15282e-35	1.49479	0.455	0.095	1.61741e-31	Monocyte	HMOX1
1.33119e-35	3.05841	0.539	0.153	1.86766e-31	Monocyte	CCL20
1.40811e-35	2.75304	0.753	0.294	1.97558e-31	Monocyte	CCL3L3
1.54475e-35	1.05802	0.562	0.142	2.16729e-31	Monocyte	APLP2
1.85322e-35	1.14228	0.309	0.037	2.60007e-31	Monocyte	THBD
2.37791e-35	0.643407	0.253	0.02	3.3362e-31	Monocyte	FGD4
3.99403e-35	1.96504	0.989	0.861	5.60363e-31	Monocyte	FTH1
5.95011e-35	1.22428	0.837	0.361	8.348e-31	Monocyte	GABARAP
1.01532e-34	1.52436	0.916	0.603	1.42449e-30	Monocyte	HLA-DPA1
1.26852e-34	1.09663	0.567	0.144	1.77974e-30	Monocyte	HLA-DMB
1.40864e-34	0.946018	0.449	0.092	1.97632e-30	Monocyte	FAM49A
1.45049e-34	0.648364	0.348	0.051	2.03504e-30	Monocyte	RBM47
1.73585e-34	1.35467	0.697	0.252	2.43539e-30	Monocyte	ICAM1
5.06551e-34	1.02264	0.393	0.07	7.1069e-30	Monocyte	WARS
6.58993e-34	0.826402	0.298	0.035	9.24568e-30	Monocyte	CD93
7.03948e-34	1.11125	0.506	0.119	9.8764e-30	Monocyte	FAM26F
9.83909e-34	1.11062	0.584	0.162	1.38042e-29	Monocyte	AP1S2
2.6205e-33	1.48016	0.91	0.647	3.67657e-29	Monocyte	HLA-DPB1
2.97154e-33	0.774217	0.32	0.042	4.16907e-29	Monocyte	CD36
3.16254e-33	1.5819	0.539	0.151	4.43705e-29	Monocyte	EGR1
9.79179e-33	2.08171	0.775	0.38	1.37379e-28	Monocyte	C1QA
4.62685e-32	2.4385	0.511	0.141	6.49147e-28	Monocyte	CXCL3
1.66463e-31	0.844968	0.309	0.043	2.33547e-27	Monocyte	SLC43A2
1.8971e-31	1.70682	0.64	0.23	2.66163e-27	Monocyte	C1QC
2.36226e-31	0.827605	0.416	0.086	3.31425e-27	Monocyte	BLVRA
3.38999e-31	0.708914	0.253	0.026	4.75615e-27	Monocyte	LILRB3
3.96842e-31	1.11875	0.713	0.26	5.56769e-27	Monocyte	NINJ1
4.61971e-31	0.930376	0.5	0.12	6.48145e-27	Monocyte	CREG1
7.18559e-31	1.27674	0.899	0.521	1.00814e-26	Monocyte	VIM
9.53287e-31	0.59297	0.326	0.048	1.33746e-26	Monocyte	NUP214
1.85437e-30	0.596418	0.888	0.362	2.60168e-26	Monocyte	SERPINA1
2.16309e-30	0.746007	0.371	0.068	3.03481e-26	Monocyte	GNS
2.4325e-30	0.860084	0.466	0.112	3.4128e-26	Monocyte	LGALS9
3.75127e-30	1.42933	0.416	0.095	5.26303e-26	Monocyte	GPNMB
6.56213e-30	0.659567	0.331	0.054	9.20667e-26	Monocyte	SH2B3
7.17229e-30	0.56772	0.32	0.048	1.00627e-25	Monocyte	C9orf72
2.71847e-29	1.26379	0.68	0.264	3.81401e-25	Monocyte	PLEK
3.26528e-29	0.615819	0.36	0.066	4.58119e-25	Monocyte	GCA
4.26938e-29	1.18089	0.657	0.236	5.98995e-25	Monocyte	TYMP
4.92676e-29	1.48055	0.618	0.215	6.91225e-25	Monocyte	LIPA
5.50501e-29	1.0374	0.618	0.209	7.72353e-25	Monocyte	PYCARD
5.92744e-29	0.887057	0.399	0.086	8.31619e-25	Monocyte	CECR1
7.19032e-29	1.15866	0.511	0.136	1.0088e-24	Monocyte	SGK1
1.47023e-28	1.05889	0.393	0.086	2.06273e-24	Monocyte	DAB2
2.91918e-28	0.84267	0.309	0.053	4.09561e-24	Monocyte	ABCA1
2.99367e-28	1.22751	0.433	0.107	4.20011e-24	Monocyte	CFD
4.86962e-28	0.767042	0.466	0.115	6.83208e-24	Monocyte	ATP6V1B2
7.1525e-28	0.834257	0.281	0.041	1.0035e-23	Monocyte	MMP19
7.33367e-28	0.652043	0.264	0.036	1.02891e-23	Monocyte	IL13RA1
9.21485e-28	1.10327	0.404	0.094	1.29284e-23	Monocyte	VSIG4
2.11714e-27	0.924133	0.646	0.225	2.97034e-23	Monocyte	CDKN1A
2.56495e-27	0.985354	0.629	0.213	3.59863e-23	Monocyte	SOCS3
5.07612e-27	1.37166	0.753	0.343	7.12179e-23	Monocyte	HLA-DQB1
5.95503e-27	2.05327	0.865	0.553	8.3549e-23	Monocyte	CCL3
8.20954e-27	0.907713	0.292	0.048	1.1518e-22	Monocyte	AXL
8.49603e-27	0.907345	0.618	0.214	1.19199e-22	Monocyte	RGS10
1.35927e-26	0.699046	0.275	0.041	1.90705e-22	Monocyte	TRIB1
1.56104e-26	1.62522	0.376	0.088	2.19013e-22	Monocyte	PDK4
2.31707e-26	0.626077	0.287	0.045	3.25085e-22	Monocyte	SRGAP2B
2.5903e-26	1.08392	0.416	0.101	3.6342e-22	Monocyte	FOLR2
3.82011e-26	1.05841	0.64	0.236	5.35961e-22	Monocyte	NR4A1
6.37978e-26	1.82992	0.736	0.392	8.95083e-22	Monocyte	C1QB
9.01434e-26	1.30928	0.843	0.443	1.26471e-21	Monocyte	LGALS1
2.21511e-25	0.949027	0.416	0.106	3.1078e-21	Monocyte	ATP1B1
2.34634e-25	0.616334	0.337	0.068	3.29191e-21	Monocyte	SMCO4
2.94487e-25	0.701561	0.337	0.068	4.13165e-21	Monocyte	GNAQ
3.18403e-25	0.787629	0.579	0.188	4.4672e-21	Monocyte	BNIP3L
3.63365e-25	1.21967	0.472	0.135	5.098e-21	Monocyte	LGMN
4.56381e-25	1.07986	0.365	0.086	6.40303e-21	Monocyte	PPIF
6.64714e-25	0.813896	0.292	0.054	9.32594e-21	Monocyte	SLC1A3
7.77981e-25	0.95783	0.567	0.191	1.09151e-20	Monocyte	PABPC4
1.52675e-24	1.09277	0.545	0.176	2.14203e-20	Monocyte	RASGEF1B
2.845e-24	0.5375	0.27	0.043	3.99153e-20	Monocyte	SNN
3.00537e-24	1.0555	0.466	0.139	4.21653e-20	Monocyte	GSN
3.04948e-24	0.817614	0.556	0.179	4.27842e-20	Monocyte	C10orf54
3.81999e-24	0.798372	0.303	0.058	5.35944e-20	Monocyte	ADM
4.52155e-24	1.00107	0.713	0.308	6.34373e-20	Monocyte	NFKB1
6.13546e-24	0.956726	0.697	0.285	8.60806e-20	Monocyte	GSTO1
9.73859e-24	0.828754	0.438	0.122	1.36632e-19	Monocyte	YBX3
1.32538e-23	0.620962	0.365	0.085	1.8595e-19	Monocyte	MGST2
1.68377e-23	1.23568	0.848	0.475	2.36233e-19	Monocyte	IFITM3
1.83837e-23	0.574904	0.365	0.083	2.57924e-19	Monocyte	QKI
2.08128e-23	0.640483	0.315	0.065	2.92004e-19	Monocyte	NUDT16
2.34332e-23	1.26103	0.629	0.253	3.28768e-19	Monocyte	SERPINB9
2.69438e-23	0.951239	0.607	0.231	3.78021e-19	Monocyte	VMP1
2.75973e-23	0.757599	0.522	0.162	3.8719e-19	Monocyte	PPT1
3.39797e-23	1.16177	0.803	0.393	4.76735e-19	Monocyte	APOC1
4.20049e-23	0.698819	0.483	0.143	5.89328e-19	Monocyte	RNF13
5.56624e-23	0.594793	0.371	0.089	7.80943e-19	Monocyte	SCARB2
8.02337e-23	0.629899	0.292	0.058	1.12568e-18	Monocyte	LILRB4
8.34455e-23	0.790131	0.646	0.241	1.17074e-18	Monocyte	H2AFY
1.00087e-22	0.982594	0.275	0.053	1.40422e-18	Monocyte	SDC3
1.0374e-22	1.02712	0.382	0.102	1.45547e-18	Monocyte	A2M
1.11626e-22	0.669764	0.331	0.074	1.56612e-18	Monocyte	ALDH2
1.51346e-22	0.612157	0.292	0.058	2.12338e-18	Monocyte	OGFRL1
1.88825e-22	0.799666	0.326	0.073	2.64922e-18	Monocyte	C1orf54
2.54431e-22	0.606906	1	0.996	3.56966e-18	Monocyte	TMSB10
4.03408e-22	0.539324	0.281	0.054	5.65981e-18	Monocyte	CORO1C
5.45934e-22	0.714521	0.376	0.097	7.65946e-18	Monocyte	SCPEP1
8.69616e-22	1.2164	0.764	0.371	1.22007e-17	Monocyte	CSTB
2.01992e-21	0.806749	0.539	0.191	2.83395e-17	Monocyte	ATP2B1
2.69631e-21	0.81018	0.562	0.206	3.78292e-17	Monocyte	MGAT1
4.03211e-21	0.925838	0.539	0.191	5.65705e-17	Monocyte	NR4A3
4.65255e-21	1.18632	0.77	0.407	6.52752e-17	Monocyte	FOSB
5.1648e-21	1.52109	0.629	0.266	7.24622e-17	Monocyte	SEPP1
5.42657e-21	0.817729	0.601	0.233	7.61348e-17	Monocyte	RILPL2
6.31052e-21	0.876756	0.416	0.121	8.85366e-17	Monocyte	CAPG
6.89967e-21	0.684851	0.253	0.047	9.68024e-17	Monocyte	SLCO2B1
7.59725e-21	0.591312	0.365	0.095	1.06589e-16	Monocyte	C3AR1
9.96071e-21	0.582801	0.416	0.117	1.39749e-16	Monocyte	SH3BP5
1.23825e-20	0.723986	0.303	0.068	1.73726e-16	Monocyte	NUMB
1.54822e-20	1.4379	0.404	0.129	2.17215e-16	Monocyte	SLC40A1
1.566e-20	0.676712	0.607	0.221	2.19709e-16	Monocyte	ATOX1
2.03117e-20	0.686049	0.331	0.081	2.84973e-16	Monocyte	DPYSL2
2.114e-20	0.559952	0.32	0.076	2.96595e-16	Monocyte	MPP1
2.24844e-20	0.80553	0.702	0.311	3.15456e-16	Monocyte	ATP6V0B
2.9032e-20	0.484662	0.287	0.061	4.07318e-16	Monocyte	SNX9
2.97034e-20	0.525733	0.449	0.133	4.16739e-16	Monocyte	TMEM14C
3.3657e-20	1.36607	0.511	0.198	4.72207e-16	Monocyte	RHOB
5.3835e-20	0.583402	0.298	0.068	7.55306e-16	Monocyte	ATP13A3
5.40547e-20	0.472291	0.315	0.073	7.58388e-16	Monocyte	P4HA1
5.70876e-20	1.0307	0.725	0.345	8.00939e-16	Monocyte	COTL1
7.03216e-20	0.697156	0.371	0.104	9.86612e-16	Monocyte	SERPING1
9.70124e-20	1.28106	0.809	0.485	1.36108e-15	Monocyte	CTSD
1.0306e-19	0.498988	0.36	0.093	1.44594e-15	Monocyte	CLTC
1.12938e-19	0.632183	0.309	0.074	1.58452e-15	Monocyte	ADAM17
1.91281e-19	0.903501	0.421	0.129	2.68367e-15	Monocyte	SNX10
3.75785e-19	1.04416	0.938	0.685	5.27226e-15	Monocyte	NFKBIA
4.13452e-19	0.793008	0.708	0.337	5.80073e-15	Monocyte	RAC1
5.10222e-19	0.634836	0.416	0.126	7.15842e-15	Monocyte	ZNF267
6.35048e-19	1.34474	0.708	0.396	8.90972e-15	Monocyte	ZFAND5
1.10215e-18	0.773279	0.506	0.186	1.54631e-14	Monocyte	TKT
1.10546e-18	0.813373	0.433	0.144	1.55096e-14	Monocyte	MXD1
1.14018e-18	0.702751	0.27	0.059	1.59968e-14	Monocyte	SLC25A37
1.24446e-18	0.558279	0.393	0.116	1.74598e-14	Monocyte	VPS35
1.42124e-18	0.42446	0.264	0.056	1.994e-14	Monocyte	PEA15
1.48738e-18	0.51771	0.32	0.081	2.0868e-14	Monocyte	UBE2R2
1.90943e-18	0.665426	0.539	0.2	2.67893e-14	Monocyte	HSBP1
1.9115e-18	0.551249	0.32	0.082	2.68183e-14	Monocyte	TBXAS1
2.20542e-18	0.800017	0.32	0.084	3.09421e-14	Monocyte	GPR34
2.61611e-18	0.791158	0.657	0.293	3.67041e-14	Monocyte	RNASET2
3.18046e-18	0.618122	0.27	0.063	4.46219e-14	Monocyte	C2
3.64841e-18	0.656093	0.393	0.119	5.11872e-14	Monocyte	TMEM176B
3.7381e-18	0.540826	0.258	0.056	5.24456e-14	Monocyte	ATF5
5.33025e-18	0.737738	0.399	0.123	7.47833e-14	Monocyte	JAML
6.30936e-18	0.489936	0.309	0.078	8.85203e-14	Monocyte	CREBL2
7.4951e-18	1.0886	0.449	0.165	1.05156e-13	Monocyte	PLD3
8.24836e-18	0.690397	0.449	0.154	1.15725e-13	Monocyte	BID
1.14799e-17	0.542503	0.258	0.058	1.61063e-13	Monocyte	CTNNA1
1.31966e-17	0.683043	0.438	0.148	1.85148e-13	Monocyte	DRAM2
1.59574e-17	0.512222	0.315	0.083	2.23882e-13	Monocyte	LAIR1
2.29378e-17	1.27443	0.281	0.073	3.21817e-13	Monocyte	BAG3
2.39234e-17	0.539937	0.298	0.077	3.35645e-13	Monocyte	CRTAP
2.5583e-17	1.01216	0.399	0.131	3.58929e-13	Monocyte	IER5
3.27141e-17	0.402939	0.27	0.064	4.58978e-13	Monocyte	GAA
3.67766e-17	0.867011	0.708	0.335	5.15976e-13	Monocyte	ANXA2
3.91628e-17	0.628587	0.697	0.314	5.49454e-13	Monocyte	CMTM6
4.67691e-17	0.605582	0.298	0.078	6.5617e-13	Monocyte	SPAG9
5.74918e-17	0.747299	0.511	0.196	8.06609e-13	Monocyte	TMEM123
7.29554e-17	0.718945	0.438	0.155	1.02356e-12	Monocyte	RIPK2
1.49458e-16	0.726316	0.624	0.26	2.0969e-12	Monocyte	PFKFB3
1.51988e-16	0.907175	0.573	0.233	2.1324e-12	Monocyte	CTNNB1
2.0333e-16	0.998316	0.27	0.07	2.85271e-12	Monocyte	DNAJA4
2.15538e-16	0.512783	0.337	0.099	3.024e-12	Monocyte	DDAH2
2.9441e-16	0.603569	0.545	0.212	4.13058e-12	Monocyte	SMS
2.96599e-16	1.07431	0.433	0.163	4.16129e-12	Monocyte	ATF3
3.2365e-16	0.659953	0.489	0.184	4.54081e-12	Monocyte	PRNP
3.48677e-16	0.984851	0.747	0.422	4.89194e-12	Monocyte	EMP3
3.80062e-16	0.494414	0.32	0.091	5.33227e-12	Monocyte	MPHOSPH6
4.4919e-16	0.433137	0.281	0.071	6.30213e-12	Monocyte	MAP3K13
4.98975e-16	0.541603	0.371	0.117	7.00062e-12	Monocyte	ZYX
5.04174e-16	0.550233	0.472	0.17	7.07356e-12	Monocyte	GNA13
6.06792e-16	0.721617	0.691	0.319	8.5133e-12	Monocyte	PRDX1
7.27728e-16	0.48945	0.337	0.098	1.021e-11	Monocyte	LYN
7.64144e-16	0.505614	0.416	0.138	1.07209e-11	Monocyte	PPP1R15B
1.01532e-15	0.596698	0.343	0.108	1.4245e-11	Monocyte	ARL8B
1.06324e-15	0.535299	0.287	0.077	1.49173e-11	Monocyte	PELI1
1.18786e-15	0.429406	0.309	0.087	1.66657e-11	Monocyte	LACTB
1.28794e-15	0.513763	0.393	0.131	1.80698e-11	Monocyte	OAZ2
1.42951e-15	1.92347	0.854	0.663	2.00561e-11	Monocyte	MT2A
1.56366e-15	0.734049	0.809	0.458	2.19382e-11	Monocyte	VAMP8
1.583e-15	0.700158	0.702	0.341	2.22094e-11	Monocyte	ATP6V1F
2.14613e-15	1.38485	0.528	0.236	3.01103e-11	Monocyte	FABP5
2.19094e-15	1.49626	0.466	0.218	3.07388e-11	Monocyte	HLA-DRB5
2.21565e-15	0.523829	0.444	0.162	3.10855e-11	Monocyte	SNX2
2.60616e-15	0.517173	0.388	0.128	3.65644e-11	Monocyte	CAPNS1
3.39184e-15	0.473164	0.258	0.065	4.75875e-11	Monocyte	METTL7A
3.77919e-15	0.62118	0.455	0.17	5.30221e-11	Monocyte	NCOA4
4.10653e-15	0.342919	0.371	0.115	5.76147e-11	Monocyte	RAB21
4.40663e-15	0.486043	0.354	0.11	6.1825e-11	Monocyte	PICALM
4.80511e-15	1.91191	0.303	0.098	6.74157e-11	Monocyte	RNASE1
7.0481e-15	0.489105	0.455	0.166	9.88849e-11	Monocyte	SAMHD1
8.22163e-15	0.611297	0.876	0.59	1.15349e-10	Monocyte	GPX4
1.19343e-14	0.636245	0.337	0.107	1.67439e-10	Monocyte	ARL5B
1.46974e-14	0.532608	0.275	0.077	2.06205e-10	Monocyte	PRDX4
1.66717e-14	0.470933	0.365	0.12	2.33903e-10	Monocyte	COMT
1.85696e-14	0.44152	0.258	0.068	2.60532e-10	Monocyte	NPL
2.11414e-14	0.497819	0.708	0.332	2.96614e-10	Monocyte	GNG5
2.24974e-14	0.488277	0.36	0.118	3.15638e-10	Monocyte	MAP2K1
3.42308e-14	0.417665	0.292	0.084	4.80259e-10	Monocyte	ATF6
3.85274e-14	0.471762	0.404	0.142	5.4054e-10	Monocyte	AHNAK
4.38289e-14	0.640605	0.893	0.647	6.1492e-10	Monocyte	LAPTM5
5.54337e-14	0.597567	0.944	0.774	7.77734e-10	Monocyte	SH3BGRL3
5.74628e-14	0.70802	0.449	0.185	8.06204e-10	Monocyte	CHMP4B
6.35328e-14	0.867663	0.629	0.321	8.91366e-10	Monocyte	NFKBIZ
6.82828e-14	0.722196	0.871	0.606	9.58008e-10	Monocyte	CD63
7.97872e-14	0.482862	0.466	0.18	1.11941e-09	Monocyte	HIF1A
8.07295e-14	0.547441	0.556	0.244	1.13263e-09	Monocyte	SSR3
9.86291e-14	0.637522	0.607	0.284	1.38377e-09	Monocyte	AP2S1
9.92474e-14	0.646259	0.36	0.126	1.39244e-09	Monocyte	THAP2
9.95091e-14	1.00404	0.298	0.096	1.39611e-09	Monocyte	TNF
1.16304e-13	0.447324	0.472	0.185	1.63175e-09	Monocyte	TMEM219
1.21484e-13	0.871063	0.281	0.086	1.70442e-09	Monocyte	DUSP6
1.29966e-13	0.535039	0.393	0.146	1.82342e-09	Monocyte	SYNGR2
1.46271e-13	0.649856	0.567	0.262	2.05218e-09	Monocyte	STX11
1.53433e-13	0.515734	0.685	0.342	2.15266e-09	Monocyte	FKBP1A
1.94709e-13	0.891535	0.253	0.072	2.73176e-09	Monocyte	TREM2
2.53478e-13	0.441928	0.253	0.071	3.5563e-09	Monocyte	PECAM1
2.99835e-13	1.24935	0.781	0.52	4.20669e-09	Monocyte	CCL4L2
4.1071e-13	0.427344	0.5	0.204	5.76227e-09	Monocyte	ATP6V0D1
4.87751e-13	0.391606	0.275	0.082	6.84314e-09	Monocyte	MYO9B
5.45289e-13	0.37363	0.388	0.14	7.65041e-09	Monocyte	CAMTA1
5.59722e-13	0.408497	0.275	0.083	7.8529e-09	Monocyte	MAPK6
5.71533e-13	0.435479	0.989	0.917	8.0186e-09	Monocyte	OAZ1
6.12751e-13	0.529219	0.483	0.202	8.59689e-09	Monocyte	LAMTOR2
9.1002e-13	0.599316	0.326	0.113	1.27676e-08	Monocyte	ACP5
9.22965e-13	0.34692	0.461	0.179	1.29492e-08	Monocyte	ARRB2
1.03129e-12	0.409773	0.287	0.089	1.4469e-08	Monocyte	ACSL3
1.03404e-12	0.465286	0.298	0.095	1.45076e-08	Monocyte	TMEM176A
1.18302e-12	0.367247	0.303	0.096	1.65977e-08	Monocyte	TUBA1C
1.38556e-12	0.939142	0.736	0.466	1.94395e-08	Monocyte	PLIN2
1.46087e-12	0.416531	0.27	0.083	2.0496e-08	Monocyte	STX7
1.48689e-12	0.483854	0.309	0.104	2.0861e-08	Monocyte	NAGK
1.56011e-12	0.389817	0.483	0.198	2.18883e-08	Monocyte	NDUFB5
1.61595e-12	0.399001	0.281	0.088	2.26718e-08	Monocyte	CPEB4
1.99623e-12	0.667939	0.303	0.103	2.80072e-08	Monocyte	HES1
2.0726e-12	0.544114	0.365	0.136	2.90786e-08	Monocyte	KLF10
2.59665e-12	0.592716	0.343	0.126	3.64309e-08	Monocyte	CD9
3.59258e-12	0.526088	0.64	0.317	5.04039e-08	Monocyte	RTN4
3.73296e-12	0.86742	0.73	0.46	5.23734e-08	Monocyte	HSPA1A
4.10131e-12	0.509396	0.736	0.419	5.75414e-08	Monocyte	PPP1R15A
4.25547e-12	2.97697	0.292	0.108	5.97042e-08	Monocyte	SPP1
5.08107e-12	0.438242	0.337	0.118	7.12874e-08	Monocyte	CLN8
5.85445e-12	0.666031	0.865	0.671	8.21379e-08	Monocyte	YBX1
6.08208e-12	0.485865	0.365	0.138	8.53316e-08	Monocyte	LAMP2
6.56673e-12	0.356293	0.32	0.111	9.21312e-08	Monocyte	DNPH1
6.62154e-12	0.393981	0.36	0.131	9.29003e-08	Monocyte	ATP6AP1
7.43677e-12	0.979256	0.697	0.369	1.04338e-07	Monocyte	TXN
8.54351e-12	0.600688	0.27	0.088	1.19865e-07	Monocyte	ATP2A2
8.64036e-12	0.559612	0.494	0.222	1.21224e-07	Monocyte	UPP1
9.43207e-12	0.334769	0.376	0.138	1.32332e-07	Monocyte	SQRDL
9.50582e-12	0.388708	0.264	0.082	1.33367e-07	Monocyte	RHOQ
1.08336e-11	0.453811	0.309	0.107	1.51996e-07	Monocyte	PTEN
1.20661e-11	3.34996	0.275	0.1	1.69288e-07	Monocyte	S100A8
1.41503e-11	0.361643	0.354	0.131	1.98528e-07	Monocyte	MPC1
1.70523e-11	0.658718	0.382	0.16	2.39244e-07	Monocyte	STXBP2
1.80306e-11	0.434254	0.483	0.21	2.5297e-07	Monocyte	PTPRE
1.83459e-11	0.722735	0.567	0.3	2.57393e-07	Monocyte	HSPA1B
1.85913e-11	0.557449	0.573	0.275	2.60836e-07	Monocyte	SERPINB1
2.10907e-11	0.36354	0.27	0.088	2.95902e-07	Monocyte	FUOM
2.41671e-11	0.510863	0.388	0.153	3.39064e-07	Monocyte	UBE2D1
2.44248e-11	0.540403	0.287	0.099	3.42681e-07	Monocyte	PAG1
2.49484e-11	0.470605	0.584	0.28	3.50026e-07	Monocyte	CASP1
2.88978e-11	0.613173	0.584	0.301	4.05436e-07	Monocyte	TSPO
2.92151e-11	0.590253	0.32	0.121	4.09888e-07	Monocyte	MIR155HG
4.1889e-11	0.503887	0.713	0.376	5.87702e-07	Monocyte	LAMTOR4
4.40708e-11	0.432667	0.551	0.253	6.18314e-07	Monocyte	GNAI2
4.97231e-11	0.470166	0.331	0.125	6.97615e-07	Monocyte	NBN
5.41646e-11	0.588663	0.449	0.202	7.5993e-07	Monocyte	LAP3
5.58571e-11	0.380033	0.315	0.114	7.83675e-07	Monocyte	PRCP
6.6779e-11	0.528797	0.798	0.487	9.36909e-07	Monocyte	ARPC1B
6.8811e-11	0.3672	0.455	0.193	9.65418e-07	Monocyte	CNPY3
7.49953e-11	0.334828	0.388	0.154	1.05218e-06	Monocyte	PLK3
7.56122e-11	0.305327	0.41	0.164	1.06084e-06	Monocyte	SKAP2
7.89091e-11	0.449473	0.36	0.141	1.1071e-06	Monocyte	NFKBID
8.09117e-11	0.370514	0.331	0.125	1.13519e-06	Monocyte	CNDP2
8.28576e-11	0.436029	0.281	0.098	1.16249e-06	Monocyte	ATP6V1C1
8.84732e-11	0.417977	0.309	0.112	1.24128e-06	Monocyte	PIK3AP1
9.83778e-11	0.461692	0.646	0.325	1.38024e-06	Monocyte	TMBIM4
1.23384e-10	0.358339	0.427	0.18	1.73107e-06	Monocyte	RAB10
1.32775e-10	0.269199	0.461	0.194	1.86283e-06	Monocyte	RBPJ
1.46145e-10	0.459459	0.365	0.147	2.05041e-06	Monocyte	STX4
1.59189e-10	0.483907	0.258	0.088	2.23342e-06	Monocyte	TMEM205
1.76415e-10	0.74407	0.376	0.166	2.4751e-06	Monocyte	GBP1
1.81794e-10	0.854729	0.489	0.244	2.55057e-06	Monocyte	CD55
2.15915e-10	0.384454	0.303	0.11	3.02929e-06	Monocyte	AVPI1
2.37491e-10	0.396872	0.624	0.31	3.33199e-06	Monocyte	CAPZA2
2.46073e-10	0.313088	0.264	0.091	3.45241e-06	Monocyte	EIF4EBP1
2.49515e-10	0.402024	0.983	0.933	3.50069e-06	Monocyte	SERF2
3.48554e-10	0.783925	0.292	0.113	4.89021e-06	Monocyte	KLF2
3.61828e-10	0.358949	0.258	0.087	5.07644e-06	Monocyte	LTA4H
3.76419e-10	0.418064	0.472	0.214	5.28116e-06	Monocyte	TALDO1
4.14453e-10	0.378402	0.551	0.264	5.81478e-06	Monocyte	SEC11A
5.94862e-10	0.320291	0.326	0.126	8.34591e-06	Monocyte	MCTS1
5.96352e-10	0.379631	0.455	0.202	8.36682e-06	Monocyte	C1orf43
6.62502e-10	0.447251	0.376	0.161	9.2949e-06	Monocyte	CTSA
7.4498e-10	0.325994	0.41	0.176	1.04521e-05	Monocyte	THEMIS2
8.3109e-10	0.354985	0.27	0.096	1.16602e-05	Monocyte	ETV3
1.00645e-09	0.350481	0.551	0.258	1.41205e-05	Monocyte	C11orf31
1.1157e-09	0.311439	0.337	0.131	1.56533e-05	Monocyte	FGR
1.2018e-09	0.401807	0.534	0.258	1.68613e-05	Monocyte	RAB1A
1.31519e-09	0.388723	0.612	0.308	1.8452e-05	Monocyte	BLOC1S1
1.38877e-09	0.331661	0.399	0.172	1.94844e-05	Monocyte	AZIN1
1.52908e-09	0.279912	0.303	0.114	2.1453e-05	Monocyte	UBE2E1
1.6823e-09	0.387431	0.36	0.153	2.36027e-05	Monocyte	FAM96A
1.75762e-09	0.348407	0.298	0.112	2.46594e-05	Monocyte	LINC00998
2.09727e-09	0.71406	0.36	0.156	2.94247e-05	Monocyte	HP
2.09941e-09	0.30872	0.258	0.092	2.94547e-05	Monocyte	YWHAG
2.45178e-09	0.669423	0.461	0.229	3.43984e-05	Monocyte	CEBPD
2.48292e-09	0.399216	0.393	0.173	3.48354e-05	Monocyte	AKR1A1
2.57129e-09	0.512604	0.742	0.451	3.60751e-05	Monocyte	CD44
2.58122e-09	0.336199	0.433	0.195	3.62145e-05	Monocyte	PLEKHB2
2.62396e-09	0.437824	0.371	0.161	3.68142e-05	Monocyte	CD81
2.76917e-09	0.481203	0.343	0.151	3.88514e-05	Monocyte	DYNC1I2
3.02806e-09	0.277176	0.303	0.117	4.24836e-05	Monocyte	ARF3
3.20215e-09	0.478478	0.421	0.198	4.49262e-05	Monocyte	ELL2
3.68625e-09	0.309384	0.264	0.096	5.1718e-05	Monocyte	FAM120A
3.68639e-09	0.360121	0.573	0.284	5.17201e-05	Monocyte	EVI2B
3.93196e-09	0.406261	0.303	0.122	5.51654e-05	Monocyte	CD84
4.08967e-09	0.354294	0.843	0.589	5.7378e-05	Monocyte	ALB
5.2151e-09	0.501348	0.393	0.183	7.31679e-05	Monocyte	CD59
5.44014e-09	0.263981	0.27	0.1	7.63251e-05	Monocyte	IGFLR1
5.60724e-09	0.790461	0.427	0.209	7.86696e-05	Monocyte	PHLDA1
5.97683e-09	0.327345	0.258	0.096	8.38549e-05	Monocyte	LGALS3BP
8.41657e-09	0.332744	0.404	0.183	0.000118085	Monocyte	FOXO3
8.58798e-09	0.576021	0.292	0.121	0.000120489	Monocyte	FGB
9.50666e-09	0.413417	1	0.983	0.000133378	Monocyte	TPT1
9.55813e-09	0.442889	0.624	0.325	0.000134101	Monocyte	LAPTM4A
1.00161e-08	0.631662	0.348	0.159	0.000140526	Monocyte	MAT2A
1.03051e-08	0.481005	0.916	0.711	0.000144581	Monocyte	ITM2B
1.2127e-08	0.253515	0.253	0.093	0.000170142	Monocyte	SPATS2L
1.24603e-08	0.252585	0.376	0.161	0.000174818	Monocyte	PRDX3
1.32644e-08	0.261727	0.27	0.102	0.0001861	Monocyte	LEPROT
1.4406e-08	0.421844	0.343	0.152	0.000202116	Monocyte	ATG3
1.46241e-08	0.351462	0.483	0.237	0.000205177	Monocyte	SNX6
1.49458e-08	0.306159	0.258	0.098	0.000209689	Monocyte	C3
1.55369e-08	0.366626	0.972	0.859	0.000217983	Monocyte	PFDN5
1.56517e-08	0.490842	0.629	0.37	0.000219593	Monocyte	KDM6B
1.59916e-08	0.357239	0.427	0.195	0.000224363	Monocyte	TMEM167A
1.67304e-08	0.360402	0.871	0.575	0.000234728	Monocyte	SDCBP
1.75261e-08	0.302354	0.534	0.256	0.000245891	Monocyte	ATP5H
1.78724e-08	0.330524	0.59	0.297	0.00025075	Monocyte	ATP6AP2
1.82659e-08	0.388348	0.258	0.102	0.000256271	Monocyte	TNFRSF1A
1.89151e-08	0.579756	0.972	0.903	0.000265379	Monocyte	MT-ND1
2.04766e-08	0.366008	0.253	0.096	0.000287286	Monocyte	RASSF3
2.09709e-08	0.261764	0.309	0.125	0.000294222	Monocyte	CORO1B
2.29752e-08	0.430587	0.652	0.369	0.000322343	Monocyte	NOP10
2.85483e-08	0.337919	0.348	0.152	0.000400532	Monocyte	PTPN1
2.91555e-08	0.325457	0.421	0.198	0.000409051	Monocyte	MRPS6
3.29886e-08	0.329768	0.281	0.113	0.00046283	Monocyte	PARP14
3.38337e-08	0.394971	0.511	0.26	0.000474686	Monocyte	PIM3
3.43155e-08	0.636806	0.68	0.445	0.000481446	Monocyte	CTSC
3.55685e-08	0.455873	0.826	0.599	0.000499026	Monocyte	RHOA
4.35965e-08	1.52164	0.27	0.116	0.000611659	Monocyte	MARCO
4.41902e-08	0.416017	0.989	0.976	0.000619989	Monocyte	RPS9
5.14326e-08	0.285231	0.376	0.171	0.0007216	Monocyte	ESD
5.27681e-08	0.817039	0.573	0.352	0.000740337	Monocyte	WTAP
5.6545e-08	0.256829	0.292	0.12	0.000793326	Monocyte	ARHGAP18
7.16715e-08	0.34713	0.303	0.127	0.00100555	Monocyte	CHP1
7.90034e-08	0.256549	0.382	0.175	0.00110842	Monocyte	TGOLN2
8.16717e-08	0.424402	0.303	0.132	0.00114585	Monocyte	FGG
9.98611e-08	0.355466	0.489	0.247	0.00140105	Monocyte	CLTA
1.01661e-07	0.330701	0.5	0.246	0.0014263	Monocyte	ARL4A
1.13688e-07	1.17077	0.584	0.356	0.00159505	Monocyte	HSPB1
1.20657e-07	0.323898	0.455	0.232	0.00169282	Monocyte	TGIF1
1.22359e-07	0.360705	0.607	0.328	0.0017167	Monocyte	MINOS1
1.30535e-07	0.443498	0.758	0.482	0.0018314	Monocyte	CFLAR
1.31086e-07	0.317888	0.466	0.236	0.00183914	Monocyte	IRF2BP2
1.49451e-07	0.259206	0.382	0.18	0.0020968	Monocyte	NABP1
1.56598e-07	0.282414	0.326	0.145	0.00219708	Monocyte	SNX5
1.60496e-07	0.409186	0.725	0.413	0.00225176	Monocyte	NDUFB1
1.85074e-07	0.535577	0.416	0.213	0.00259658	Monocyte	TNFAIP8
1.89876e-07	0.256166	0.309	0.134	0.00266397	Monocyte	ADIPOR1
2.08559e-07	0.392733	0.511	0.276	0.00292609	Monocyte	FKBP5
2.34439e-07	0.963744	0.798	0.638	0.00328918	Monocyte	S100A6
2.93391e-07	0.432861	0.708	0.443	0.00411628	Monocyte	ARPC5
2.98651e-07	0.331354	0.371	0.173	0.00419007	Monocyte	APOH
3.0902e-07	0.605542	0.826	0.685	0.00433555	Monocyte	PNRC1
3.25896e-07	0.331022	0.455	0.231	0.00457233	Monocyte	GLRX
4.05595e-07	0.438035	0.624	0.375	0.00569049	Monocyte	RAB7A
4.74991e-07	0.281617	0.433	0.217	0.00666412	Monocyte	MGST3
4.90041e-07	0.306942	0.506	0.266	0.00687528	Monocyte	ZNF706
5.07357e-07	0.263051	0.309	0.138	0.00711822	Monocyte	SERPINB6
6.30093e-07	0.283978	0.376	0.18	0.0088402	Monocyte	UFM1
6.37263e-07	0.271265	0.309	0.138	0.0089408	Monocyte	GLRX3
6.65969e-07	0.382767	0.904	0.682	0.00934354	Monocyte	ARPC3
6.72764e-07	0.813044	0.326	0.163	0.00943887	Monocyte	ZFAND2A
6.97279e-07	0.438182	0.506	0.285	0.00978282	Monocyte	INSIG1
7.54925e-07	0.277676	0.258	0.11	0.0105916	Monocyte	FLOT1
7.64307e-07	0.280536	0.64	0.355	0.0107232	Monocyte	PDE4B
8.63619e-07	0.374444	0.522	0.288	0.0121166	Monocyte	DDX21
8.85248e-07	0.381381	0.545	0.312	0.01242	Monocyte	HCLS1
9.11532e-07	0.402151	0.674	0.396	0.0127888	Monocyte	WSB1
1.00008e-06	0.478194	0.669	0.439	0.0140311	Monocyte	CHMP1B
1.09083e-06	0.322058	0.663	0.373	0.0153043	Monocyte	PSMB3
1.10172e-06	0.583681	0.545	0.339	0.0154572	Monocyte	VAMP5
1.1981e-06	0.271511	0.264	0.113	0.0168093	Monocyte	IL6ST
1.26112e-06	0.331439	0.59	0.343	0.0176935	Monocyte	SH3BGRL
1.27535e-06	0.349269	0.972	0.876	0.0178931	Monocyte	H3F3A
1.35431e-06	0.31178	0.264	0.114	0.019001	Monocyte	GCH1
1.36667e-06	0.360664	0.91	0.688	0.0191743	Monocyte	ATP5G2
1.5991e-06	0.28241	0.388	0.195	0.0224354	Monocyte	PNPLA8
1.69509e-06	0.269414	0.64	0.358	0.0237821	Monocyte	YWHAE
1.71376e-06	0.338944	0.298	0.14	0.024044	Monocyte	GPCPD1
1.74013e-06	0.458554	0.365	0.191	0.024414	Monocyte	IFI6
1.8254e-06	0.44851	0.775	0.539	0.0256104	Monocyte	POMP
1.83619e-06	0.281214	0.326	0.158	0.0257618	Monocyte	DDX3Y
2.35522e-06	0.357497	0.478	0.26	0.0330437	Monocyte	RNH1
2.65321e-06	0.311932	0.534	0.304	0.0372246	Monocyte	COX17
3.17248e-06	0.41274	0.461	0.266	0.0445099	Monocyte	LMNA
3.24401e-06	0.352386	0.601	0.366	0.0455135	Monocyte	CARD16
3.51073e-06	1.00273	0.292	0.147	0.0492556	Monocyte	IFI27
1.24002e-140	2.87163	0.978	0.065	1.73975e-136	Macrophage	AHSG
1.46098e-139	1.65546	0.708	0.014	2.04976e-135	Macrophage	CYP2D6
4.10559e-115	1.77671	0.719	0.03	5.76015e-111	Macrophage	APOM
1.72368e-113	1.80577	0.843	0.051	2.41832e-109	Macrophage	FGL1
9.08606e-110	1.7841	0.809	0.047	1.27477e-105	Macrophage	AGXT
1.91432e-109	2.34521	0.775	0.044	2.68579e-105	Macrophage	TREM2
6.87089e-102	3.81234	0.663	0.03	9.63986e-98	Macrophage	CXCL10
6.32275e-101	1.73645	0.809	0.059	8.87082e-97	Macrophage	EPHX1
9.09949e-100	2.48238	0.921	0.098	1.27666e-95	Macrophage	TMEM176B
4.69027e-98	2.42239	0.82	0.068	6.58045e-94	Macrophage	NUPR1
5.30625e-98	1.10878	0.472	0.006	7.44467e-94	Macrophage	CTTN
1.83294e-91	2.63308	0.955	0.123	2.57162e-87	Macrophage	LGMN
1.85835e-90	1.11879	0.506	0.014	2.60726e-86	Macrophage	AKR1C2
4.68924e-90	2.12172	0.91	0.103	6.579e-86	Macrophage	RARRES2
4.38842e-89	2.31118	0.888	0.101	6.15696e-85	Macrophage	IGSF6
3.03944e-87	2.19634	0.854	0.091	4.26433e-83	Macrophage	FOLR2
1.19555e-86	2.23692	0.966	0.14	1.67736e-82	Macrophage	APOH
1.69435e-86	1.61164	0.775	0.065	2.37717e-82	Macrophage	AGT
1.16863e-85	1.8123	0.708	0.054	1.63958e-81	Macrophage	GATM
1.79151e-85	1.34899	0.674	0.044	2.51349e-81	Macrophage	HRG
1.97085e-85	2.25839	0.955	0.129	2.7651e-81	Macrophage	MARCKS
2.40068e-84	1.01947	0.483	0.014	3.36816e-80	Macrophage	APOC4-APOC2
2.48051e-82	2.18559	0.91	0.116	3.48015e-78	Macrophage	FABP1
7.06503e-82	1.85918	0.764	0.073	9.91224e-78	Macrophage	TMEM176A
1.63621e-81	1.53152	0.517	0.021	2.2956e-77	Macrophage	APOC2
8.835e-80	1.89709	0.742	0.069	1.23955e-75	Macrophage	GPR34
9.07165e-80	2.42512	0.775	0.076	1.27275e-75	Macrophage	RNASE1
2.70136e-79	2.04622	0.854	0.102	3.79001e-75	Macrophage	CD9
9.34995e-79	1.53846	0.764	0.07	1.3118e-74	Macrophage	PRAP1
2.26023e-78	2.12459	0.899	0.119	3.17111e-74	Macrophage	FAM26F
2.97647e-77	0.825932	0.326	0.001	4.17599e-73	Macrophage	SERPINA7
5.84309e-77	0.907647	0.404	0.008	8.19786e-73	Macrophage	CP
1.00114e-76	0.992842	0.528	0.025	1.4046e-72	Macrophage	COPRS
1.63577e-76	2.23474	0.876	0.113	2.29499e-72	Macrophage	SLC40A1
1.35878e-75	1.62722	0.809	0.09	1.90637e-71	Macrophage	A2M
1.72178e-75	1.70939	0.764	0.08	2.41566e-71	Macrophage	TF
1.50296e-74	1.24182	0.607	0.041	2.10866e-70	Macrophage	CFHR1
2.79229e-73	3.25654	0.989	0.235	3.91758e-69	Macrophage	C1QC
4.90154e-73	1.76491	0.843	0.107	6.87686e-69	Macrophage	FCGR2A
5.51384e-73	2.25381	0.921	0.16	7.73592e-69	Macrophage	HLA-DQA2
2.49408e-72	2.00537	0.91	0.144	3.49919e-68	Macrophage	LY96
9.51523e-72	1.49025	0.685	0.064	1.33499e-67	Macrophage	C1orf54
2.89591e-71	1.46965	0.562	0.038	4.06296e-67	Macrophage	CD40
5.06519e-71	1.97867	0.865	0.12	7.10646e-67	Macrophage	MS4A4A
2.97857e-70	2.46819	1	0.234	4.17894e-66	Macrophage	TTR
1.55533e-69	1.05457	0.449	0.019	2.18213e-65	Macrophage	HSD17B6
7.68744e-69	0.902589	0.449	0.019	1.07855e-64	Macrophage	ITIH2
7.59429e-68	1.56068	0.64	0.057	1.06548e-63	Macrophage	GSTA1
8.90439e-68	2.28119	0.854	0.139	1.24929e-63	Macrophage	SGK1
1.15377e-67	1.20497	0.472	0.024	1.61874e-63	Macrophage	CHCHD6
1.16772e-67	1.67867	0.708	0.074	1.63831e-63	Macrophage	GC
1.41248e-67	2.20646	0.876	0.152	1.9817e-63	Macrophage	CTSZ
1.69855e-67	2.34414	0.944	0.195	2.38306e-63	Macrophage	CD68
2.07904e-67	2.00269	0.921	0.166	2.9169e-63	Macrophage	VTN
3.60196e-67	2.96162	1	0.265	5.05355e-63	Macrophage	SEPP1
4.1838e-67	2.1849	0.955	0.197	5.86988e-63	Macrophage	AMBP
5.77766e-67	1.7748	0.787	0.099	8.10605e-63	Macrophage	MSR1
1.37059e-66	2.14482	0.955	0.191	1.92294e-62	Macrophage	MS4A7
3.89715e-66	0.944432	0.472	0.024	5.4677e-62	Macrophage	AKR1B10
6.13494e-66	1.53575	0.764	0.094	8.60733e-62	Macrophage	SERPING1
7.61357e-66	0.887002	0.404	0.014	1.06818e-61	Macrophage	CPB2
1.43743e-65	4.9153	1	0.391	2.01672e-61	Macrophage	APOE
2.03313e-65	0.89649	0.371	0.01	2.85249e-61	Macrophage	OLFML3
2.43007e-65	4.17696	1	0.397	3.40938e-61	Macrophage	APOA2
7.3166e-65	1.64499	0.831	0.124	1.02652e-60	Macrophage	CREG1
8.45783e-65	1.5497	0.708	0.08	1.18663e-60	Macrophage	RB1
1.52319e-64	1.95492	0.876	0.154	2.13704e-60	Macrophage	HLA-DMB
3.04019e-64	1.74293	0.91	0.15	4.26539e-60	Macrophage	PLD3
3.62932e-64	1.85107	0.944	0.18	5.09194e-60	Macrophage	CXCL2
8.8244e-64	1.04061	0.461	0.024	1.23806e-59	Macrophage	APOB
1.16462e-63	1.61103	0.719	0.084	1.63397e-59	Macrophage	DAB2
2.6646e-63	1.08056	0.483	0.03	3.73843e-59	Macrophage	NRP2
7.45988e-63	1.99682	0.787	0.115	1.04662e-58	Macrophage	CAPG
9.75305e-63	2.00191	0.708	0.086	1.36835e-58	Macrophage	HES1
1.246e-62	1.14094	0.573	0.047	1.74814e-58	Macrophage	KNG1
1.4773e-61	1.0192	0.36	0.011	2.07265e-57	Macrophage	PLAU
1.92805e-61	1.26551	0.584	0.053	2.70505e-57	Macrophage	LILRB4
3.48264e-61	1.53085	0.708	0.088	4.88614e-57	Macrophage	SPI1
1.72625e-60	3.54038	1	0.411	2.42193e-56	Macrophage	APOC1
4.25168e-60	2.42863	0.933	0.222	5.9651e-56	Macrophage	LIPA
5.35253e-60	2.19461	0.966	0.273	7.5096e-56	Macrophage	HLA-DMA
5.89931e-60	0.891937	0.427	0.021	8.27673e-56	Macrophage	ITIH1
9.57176e-60	2.70274	0.989	0.33	1.34292e-55	Macrophage	CTSB
9.66575e-60	1.17615	0.494	0.034	1.35611e-55	Macrophage	TFPI
1.30973e-59	2.76007	1	0.396	1.83755e-55	Macrophage	SERPINA1
2.40061e-59	1.80666	0.73	0.095	3.36806e-55	Macrophage	GPNMB
1.169e-58	1.67573	0.899	0.164	1.6401e-54	Macrophage	RBP4
1.67416e-58	2.35703	0.966	0.251	2.34884e-54	Macrophage	AIF1
2.08021e-58	2.39798	0.955	0.246	2.91854e-54	Macrophage	IER3
3.13246e-58	0.985447	0.449	0.029	4.39484e-54	Macrophage	HLA-DOA
4.18999e-58	1.39654	0.528	0.044	5.87856e-54	Macrophage	FCGR1A
4.94744e-58	1.38871	0.798	0.12	6.94126e-54	Macrophage	CXCL16
6.71561e-58	1.65903	0.551	0.049	9.422e-54	Macrophage	SDS
9.75739e-58	0.980756	0.382	0.017	1.36896e-53	Macrophage	IGF1
8.96867e-57	1.20237	0.573	0.057	1.2583e-52	Macrophage	NPL
3.81845e-56	2.41241	0.989	0.361	5.35729e-52	Macrophage	NPC2
6.2265e-56	2.07598	0.382	0.019	8.73578e-52	Macrophage	CXCL9
7.38548e-56	2.18366	0.899	0.225	1.03618e-51	Macrophage	GRN
1.26142e-55	1.06321	0.438	0.029	1.76977e-51	Macrophage	OTOA
2.45862e-55	0.672217	0.337	0.012	3.44944e-51	Macrophage	ADORA3
6.29318e-55	1.86061	0.876	0.171	8.82934e-51	Macrophage	LGALS3
9.91093e-55	3.1679	0.978	0.4	1.3905e-50	Macrophage	C1QB
1.36995e-54	1.49569	0.854	0.157	1.92204e-50	Macrophage	CHCHD10
1.40517e-54	1.57436	0.371	0.018	1.97145e-50	Macrophage	UBD
3.61154e-54	0.897978	0.449	0.031	5.06699e-50	Macrophage	SLC38A6
6.04512e-54	2.39383	0.944	0.26	8.48131e-50	Macrophage	GPR183
1.1519e-53	2.09328	1	0.342	1.61611e-49	Macrophage	APOC3
1.27491e-53	0.773595	0.371	0.018	1.7887e-49	Macrophage	IGFBP1
2.56571e-53	2.20507	0.989	0.361	3.59969e-49	Macrophage	APOA1
3.13852e-53	0.881985	0.438	0.031	4.40334e-49	Macrophage	EBI3
9.7219e-53	0.610964	0.348	0.015	1.36398e-48	Macrophage	AC004556.1
2.11657e-52	1.39327	0.753	0.115	2.96954e-48	Macrophage	A1BG
2.80587e-52	1.92929	0.787	0.138	3.93663e-48	Macrophage	CD14
3.35056e-52	1.46285	0.876	0.158	4.70083e-48	Macrophage	CLU
4.27803e-52	0.721498	0.303	0.009	6.00207e-48	Macrophage	AADAC
4.31956e-52	0.81362	0.438	0.03	6.06035e-48	Macrophage	AZGP1
6.76378e-52	2.79063	0.978	0.396	9.48959e-48	Macrophage	C1QA
3.35109e-51	0.684219	0.348	0.016	4.70158e-47	Macrophage	SERPIND1
4.37102e-51	0.716525	0.348	0.016	6.13254e-47	Macrophage	ITIH3
5.72575e-51	1.72326	0.955	0.227	8.03323e-47	Macrophage	IL1B
6.09586e-51	2.52882	1	0.597	8.55249e-47	Macrophage	ALB
7.77776e-51	2.00635	0.978	0.326	1.09122e-46	Macrophage	PRDX1
1.44107e-50	0.751241	0.427	0.031	2.02182e-46	Macrophage	SLAMF8
1.8055e-50	1.25991	0.618	0.08	2.53311e-46	Macrophage	LGALS3BP
2.28301e-50	1.35769	0.697	0.101	3.20306e-46	Macrophage	TNFAIP2
6.14252e-50	0.786887	0.382	0.022	8.61795e-46	Macrophage	CFB
9.22008e-50	2.54321	0.989	0.485	1.29358e-45	Macrophage	PSAP
1.02886e-49	1.67016	0.933	0.226	1.44349e-45	Macrophage	ATOX1
3.08592e-49	1.34742	0.427	0.033	4.32954e-45	Macrophage	KCNMA1
3.80832e-49	0.912713	0.472	0.042	5.34307e-45	Macrophage	UBE2E2
8.29346e-49	1.75551	0.944	0.267	1.16357e-44	Macrophage	ASAH1
8.61923e-49	2.36856	0.438	0.037	1.20928e-44	Macrophage	CXCL1
1.06988e-48	1.21213	0.674	0.1	1.50104e-44	Macrophage	HNMT
1.23771e-48	1.78071	0.921	0.246	1.73651e-44	Macrophage	FCGRT
2.15179e-48	1.2748	0.719	0.113	3.01897e-44	Macrophage	TNFSF13B
3.58745e-48	2.00993	1	0.357	5.0332e-44	Macrophage	SOD2
3.64233e-48	2.20817	0.764	0.151	5.1102e-44	Macrophage	CXCL3
4.82502e-48	0.635769	0.292	0.01	6.7695e-44	Macrophage	PXDC1
1.50101e-47	2.03087	0.978	0.359	2.10591e-43	Macrophage	HLA-DQB1
1.55479e-47	1.96234	0.888	0.252	2.18136e-43	Macrophage	TYMP
1.91102e-47	2.29596	0.944	0.316	2.68117e-43	Macrophage	CCL3L3
2.80653e-47	0.971585	0.472	0.044	3.93757e-43	Macrophage	SERPINC1
3.86941e-47	1.0467	0.494	0.051	5.42879e-43	Macrophage	SERPINF1
5.01576e-47	0.965825	0.517	0.055	7.03711e-43	Macrophage	SLC1A3
7.6053e-47	1.27781	0.607	0.084	1.06702e-42	Macrophage	TSPAN4
7.85269e-47	1.19352	0.629	0.087	1.10173e-42	Macrophage	CES1
7.90701e-47	2.13576	0.989	0.464	1.10935e-42	Macrophage	CST3
9.54952e-47	2.52568	0.989	0.623	1.3398e-42	Macrophage	HLA-DPA1
1.09295e-46	1.15607	0.742	0.122	1.53341e-42	Macrophage	RNF130
1.40888e-46	0.764051	0.36	0.021	1.97666e-42	Macrophage	LGALS4
2.46353e-46	0.669273	0.27	0.008	3.45634e-42	Macrophage	SCARB1
3.10834e-46	1.29253	0.775	0.141	4.36101e-42	Macrophage	GSN
3.74503e-46	2.54671	0.989	0.922	5.25428e-42	Macrophage	CD74
7.05258e-46	1.11222	0.562	0.07	9.89477e-42	Macrophage	MGST1
1.01309e-45	0.701632	0.371	0.024	1.42137e-41	Macrophage	KHK
1.19923e-45	1.30882	0.652	0.099	1.68252e-41	Macrophage	VSIG4
1.88766e-45	0.962806	0.258	0.007	2.64839e-41	Macrophage	TCHH
3.95539e-45	1.09067	0.618	0.089	5.54942e-41	Macrophage	CD302
7.19785e-45	2.67495	0.978	0.695	1.00986e-40	Macrophage	HLA-DRA
2.86583e-44	1.29587	0.719	0.122	4.02076e-40	Macrophage	C5AR1
4.19495e-44	1.05764	0.933	0.209	5.88551e-40	Macrophage	PLAUR
4.57172e-44	0.778054	0.404	0.032	6.41413e-40	Macrophage	F2
5.20326e-44	1.06612	0.607	0.086	7.30018e-40	Macrophage	PCBD1
6.16777e-44	2.45755	0.978	0.664	8.65337e-40	Macrophage	HLA-DPB1
7.5758e-44	1.94423	1	0.462	1.06289e-39	Macrophage	GPX1
8.91466e-44	0.660983	0.371	0.026	1.25073e-39	Macrophage	MIR4458HG
9.52919e-44	2.2354	1	0.994	1.33695e-39	Macrophage	FTL
1.17914e-43	1.30649	0.787	0.158	1.65434e-39	Macrophage	AKR1A1
1.56073e-43	0.643818	0.258	0.008	2.1897e-39	Macrophage	SLC2A2
1.90364e-43	0.926907	0.494	0.053	2.67081e-39	Macrophage	NGFRAP1
2.86286e-43	1.70488	1	0.617	4.01659e-39	Macrophage	CD63
6.27563e-43	0.85675	0.461	0.045	8.80471e-39	Macrophage	KRT18
1.27684e-42	1.07139	0.506	0.06	1.79141e-38	Macrophage	C2
3.99056e-42	0.713304	0.371	0.028	5.59876e-38	Macrophage	NRP1
5.26251e-42	0.553472	0.292	0.014	7.3833e-38	Macrophage	LTC4S
2.58233e-41	1.21439	0.753	0.147	3.62301e-37	Macrophage	CTSA
2.67288e-41	1.04305	0.404	0.038	3.75006e-37	Macrophage	PLA2G7
3.19994e-41	0.945244	0.494	0.058	4.48952e-37	Macrophage	ABCA1
5.04676e-41	0.821467	0.371	0.03	7.0806e-37	Macrophage	CCND1
5.55265e-41	1.60429	0.966	0.343	7.79037e-37	Macrophage	HLA-DQA1
6.50876e-41	0.475479	0.258	0.01	9.13179e-37	Macrophage	TMEM51
8.5795e-41	0.751712	0.382	0.032	1.2037e-36	Macrophage	FMNL2
9.80909e-41	0.915495	0.472	0.054	1.37621e-36	Macrophage	AXL
1.32757e-40	2.04172	0.978	0.498	1.86259e-36	Macrophage	CTSD
2.20067e-40	0.812588	0.449	0.048	3.08754e-36	Macrophage	SLCO2B1
2.20456e-40	0.881545	0.438	0.046	3.093e-36	Macrophage	RAB32
5.55644e-40	1.47536	0.753	0.172	7.79568e-36	Macrophage	PPT1
7.31943e-40	1.02698	0.472	0.057	1.02692e-35	Macrophage	GPX3
1.07421e-39	1.57679	0.876	0.247	1.50711e-35	Macrophage	MS4A6A
6.65812e-39	1.05347	0.618	0.104	9.34134e-35	Macrophage	DNPH1
8.38831e-39	1.01473	0.584	0.089	1.17688e-34	Macrophage	NFKBIE
2.62231e-38	0.8465	0.584	0.088	3.6791e-34	Macrophage	ATP6V1C1
3.19243e-38	0.897074	0.461	0.055	4.47898e-34	Macrophage	RENBP
4.31352e-38	0.977155	0.562	0.086	6.05187e-34	Macrophage	TGFBI
4.46628e-38	0.949318	0.483	0.064	6.26619e-34	Macrophage	RBM47
7.88378e-38	1.60465	0.775	0.196	1.10609e-33	Macrophage	YWHAH
8.45709e-38	0.702962	0.303	0.019	1.18653e-33	Macrophage	CFHR2
8.75842e-38	1.29101	0.843	0.204	1.22881e-33	Macrophage	BLVRB
1.27622e-37	1.02117	0.562	0.086	1.79054e-33	Macrophage	IFNGR2
1.32584e-37	0.819863	0.483	0.062	1.86015e-33	Macrophage	CSF2RA
1.95006e-37	1.33507	0.348	0.031	2.73594e-33	Macrophage	IL4I1
4.84642e-37	0.703476	0.404	0.042	6.79953e-33	Macrophage	MSRB2
5.71507e-37	0.74029	0.382	0.038	8.01824e-33	Macrophage	EPB41L3
7.67678e-37	1.21108	0.708	0.144	1.07705e-32	Macrophage	CYB5A
1.09887e-36	1.58949	0.978	0.519	1.54171e-32	Macrophage	S100A11
1.10773e-36	0.892243	0.584	0.095	1.55414e-32	Macrophage	SCARB2
1.28814e-36	0.783577	0.393	0.041	1.80726e-32	Macrophage	ADAP2
1.41036e-36	0.92432	0.427	0.049	1.97874e-32	Macrophage	PLTP
1.95187e-36	1.51297	1	0.552	2.73848e-32	Macrophage	DBI
3.51632e-36	1.64409	1	0.87	4.9334e-32	Macrophage	FTH1
6.19293e-36	1.18657	0.596	0.108	8.68868e-32	Macrophage	NENF
7.57503e-36	0.670462	0.315	0.024	1.06278e-31	Macrophage	BMP2K
8.42372e-36	1.99859	0.966	0.57	1.18185e-31	Macrophage	CCL3
8.84796e-36	1.41023	0.944	0.348	1.24137e-31	Macrophage	RAC1
1.26269e-35	1.20069	0.685	0.143	1.77155e-31	Macrophage	MFSD1
1.4948e-35	1.84271	0.573	0.1	2.09721e-31	Macrophage	SPP1
1.74661e-35	1.76613	0.978	0.703	2.45049e-31	Macrophage	NFKBIA
2.28911e-35	1.56682	0.978	0.396	3.21163e-31	Macrophage	GLUL
2.74336e-35	1.10625	0.629	0.116	3.84893e-31	Macrophage	RNASE6
3.38721e-35	1.2886	0.596	0.112	4.75225e-31	Macrophage	CTSH
1.16857e-34	1.46242	0.989	0.664	1.63951e-30	Macrophage	TYROBP
1.31378e-34	0.923187	0.517	0.08	1.84323e-30	Macrophage	MPP1
3.41998e-34	0.938801	0.528	0.085	4.79823e-30	Macrophage	DPYSL2
3.68464e-34	1.43276	0.955	0.39	5.16956e-30	Macrophage	GABARAP
4.03503e-34	1.25255	0.809	0.195	5.66115e-30	Macrophage	FGL2
4.36894e-34	0.953525	0.663	0.133	6.12963e-30	Macrophage	GRINA
4.69275e-34	1.08526	0.64	0.124	6.58393e-30	Macrophage	CYBB
5.19737e-34	0.852322	0.472	0.066	7.29191e-30	Macrophage	ALDH1A1
5.24385e-34	0.523148	0.281	0.019	7.35713e-30	Macrophage	CRP
5.6447e-34	1.04663	0.517	0.083	7.91951e-30	Macrophage	RAB20
6.31905e-34	1.69878	0.989	0.8	8.86562e-30	Macrophage	SAT1
9.00633e-34	1.53664	0.989	0.559	1.26359e-29	Macrophage	FCER1G
9.08239e-34	1.41438	0.989	0.589	1.27426e-29	Macrophage	SDCBP
1.16309e-33	0.821724	0.371	0.04	1.63181e-29	Macrophage	PLXDC2
2.65524e-33	1.03037	0.573	0.104	3.7253e-29	Macrophage	SCPEP1
3.17458e-33	0.984345	0.494	0.074	4.45393e-29	Macrophage	RASSF4
3.44862e-33	0.679539	0.258	0.016	4.83841e-29	Macrophage	AKR1C1
4.59438e-33	1.26244	0.73	0.181	6.44591e-29	Macrophage	CTSL
5.20385e-33	0.629311	0.303	0.024	7.301e-29	Macrophage	HMGCS2
7.31424e-33	0.823138	0.506	0.082	1.02619e-28	Macrophage	HCK
7.47876e-33	1.14569	0.472	0.071	1.04927e-28	Macrophage	PTGS2
1.4081e-32	1.45881	0.978	0.723	1.97556e-28	Macrophage	ITM2B
1.72098e-32	0.610355	0.337	0.032	2.41454e-28	Macrophage	ASGR1
2.07868e-32	1.46268	0.955	0.401	2.91639e-28	Macrophage	ZFAND5
2.10617e-32	1.14996	0.629	0.131	2.95496e-28	Macrophage	ATP6V1B2
2.42567e-32	1.20328	0.629	0.13	3.40321e-28	Macrophage	C15orf48
2.64736e-32	1.20291	0.596	0.115	3.71425e-28	Macrophage	MIR155HG
3.13779e-32	0.972256	0.596	0.112	4.40231e-28	Macrophage	FNIP2
3.42607e-32	1.34527	0.966	0.386	4.80678e-28	Macrophage	CSTB
4.06983e-32	1.16453	0.674	0.154	5.70997e-28	Macrophage	PRDX3
5.16459e-32	0.677134	0.326	0.031	7.24592e-28	Macrophage	APCS
5.25442e-32	0.647561	0.382	0.044	7.37195e-28	Macrophage	FN1
5.43658e-32	0.886335	0.539	0.093	7.62752e-28	Macrophage	RDX
1.43762e-31	0.934617	0.618	0.12	2.01699e-27	Macrophage	MAFB
2.22643e-31	1.35015	0.551	0.103	3.12369e-27	Macrophage	TSC22D1
2.30963e-31	1.04503	0.697	0.153	3.24041e-27	Macrophage	ORM1
2.71902e-31	0.771275	0.449	0.066	3.81478e-27	Macrophage	GAA
3.38638e-31	1.46908	0.831	0.277	4.75109e-27	Macrophage	CXCL8
3.85159e-31	0.467714	0.258	0.018	5.40378e-27	Macrophage	PON1
4.6262e-31	0.959873	0.494	0.082	6.49057e-27	Macrophage	ALDH2
5.20043e-31	0.563015	0.337	0.035	7.2962e-27	Macrophage	PVRL2
5.37124e-31	1.68136	0.978	0.465	7.53584e-27	Macrophage	LGALS1
5.38496e-31	0.418072	0.27	0.02	7.55509e-27	Macrophage	SRD5A3
8.16308e-31	0.616166	0.292	0.025	1.14528e-26	Macrophage	PXMP2
1.24876e-30	0.835958	0.506	0.084	1.75201e-26	Macrophage	BASP1
1.7739e-30	0.852611	0.494	0.084	2.48879e-26	Macrophage	CSF1R
1.95793e-30	0.905946	0.528	0.095	2.74698e-26	Macrophage	MGST2
2.93065e-30	0.642579	0.326	0.033	4.1117e-26	Macrophage	TM4SF4
4.72266e-30	0.988623	0.742	0.184	6.62589e-26	Macrophage	AP1S2
5.32032e-30	0.551377	0.27	0.021	7.46441e-26	Macrophage	PTGR1
5.49806e-30	1.28737	0.876	0.307	7.71377e-26	Macrophage	STAT1
7.8296e-30	0.56551	0.281	0.024	1.09849e-25	Macrophage	SDSL
1.31621e-29	0.963488	0.708	0.167	1.84665e-25	Macrophage	HEXA
1.35332e-29	1.24758	0.978	0.378	1.8987e-25	Macrophage	NAMPT
1.5667e-29	1.30551	0.899	0.35	2.19808e-25	Macrophage	ANXA2
1.58572e-29	0.515579	0.258	0.019	2.22477e-25	Macrophage	CLN5
1.61036e-29	0.952318	0.618	0.129	2.25933e-25	Macrophage	CPVL
2.64346e-29	0.859136	0.461	0.075	3.70878e-25	Macrophage	ABL2
2.8011e-29	0.660556	0.483	0.08	3.92994e-25	Macrophage	FRMD4B
3.03598e-29	0.732382	0.416	0.059	4.25948e-25	Macrophage	SDC3
3.54345e-29	1.22541	0.607	0.138	4.97145e-25	Macrophage	SNX10
4.27443e-29	0.5117	0.27	0.022	5.99702e-25	Macrophage	FABP3
4.84322e-29	0.862849	0.461	0.075	6.79504e-25	Macrophage	CBR1
7.25424e-29	1.07515	0.584	0.121	1.01777e-24	Macrophage	CFD
7.91526e-29	0.73439	0.494	0.084	1.11051e-24	Macrophage	FUOM
1.0515e-28	0.85751	0.483	0.082	1.47525e-24	Macrophage	IDH1
1.11803e-28	1.05955	0.708	0.174	1.56859e-24	Macrophage	CD59
1.77065e-28	0.638057	0.416	0.059	2.48423e-24	Macrophage	KRT8
1.78705e-28	0.776717	0.584	0.118	2.50723e-24	Macrophage	ATP1B1
1.95446e-28	0.891732	0.517	0.095	2.74211e-24	Macrophage	LPAR6
4.92186e-28	1.08759	0.326	0.038	6.90537e-24	Macrophage	RCAN1
4.9469e-28	0.820116	0.461	0.08	6.9405e-24	Macrophage	SMCO4
5.70374e-28	0.687635	0.382	0.053	8.00235e-24	Macrophage	UNC93B1
5.97172e-28	0.678092	0.326	0.038	8.37832e-24	Macrophage	CAMK1
6.51308e-28	0.673952	0.36	0.046	9.13785e-24	Macrophage	LRP1
6.87447e-28	0.720287	0.348	0.044	9.64488e-24	Macrophage	SMPDL3A
9.39854e-28	0.547415	0.27	0.024	1.31862e-23	Macrophage	CYP27A1
1.00096e-27	0.916504	0.618	0.136	1.40435e-23	Macrophage	LAMP2
3.54498e-27	0.847748	0.461	0.082	4.97361e-23	Macrophage	CD86
4.79735e-27	0.808763	0.461	0.08	6.73068e-23	Macrophage	FEZ2
6.73782e-27	0.775382	0.416	0.066	9.45316e-23	Macrophage	GPR137B
7.29798e-27	1.262	0.876	0.335	1.02391e-22	Macrophage	CD83
7.75053e-27	0.440019	0.326	0.038	1.0874e-22	Macrophage	TMEM37
7.87534e-27	0.80415	0.438	0.074	1.10491e-22	Macrophage	SLC31A2
9.82334e-27	0.881479	0.461	0.084	1.37821e-22	Macrophage	MEF2C
1.1368e-26	0.710511	0.36	0.05	1.59493e-22	Macrophage	GNB4
1.26047e-26	1.27612	0.865	0.306	1.76844e-22	Macrophage	RNASET2
1.29873e-26	0.553147	0.315	0.036	1.82212e-22	Macrophage	ACP2
1.42751e-26	0.606606	0.382	0.056	2.00279e-22	Macrophage	DRAM1
1.47561e-26	0.727499	0.326	0.041	2.07029e-22	Macrophage	FPR3
2.47076e-26	1.64114	0.618	0.163	3.46647e-22	Macrophage	GBP1
4.02999e-26	0.557451	0.303	0.035	5.65407e-22	Macrophage	SIRPA
4.06814e-26	0.773704	0.494	0.095	5.7076e-22	Macrophage	CD4
4.0996e-26	1.03276	0.629	0.157	5.75174e-22	Macrophage	DRAM2
4.18221e-26	1.1782	0.393	0.062	5.86764e-22	Macrophage	MMP9
5.79652e-26	1.21244	0.978	0.694	8.13251e-22	Macrophage	HLA-DRB1
7.53666e-26	0.673095	0.337	0.044	1.05739e-21	Macrophage	EPB41L2
9.18864e-26	0.680069	0.607	0.133	1.28917e-21	Macrophage	KLF4
1.17506e-25	0.651658	0.348	0.048	1.64861e-21	Macrophage	IL13RA1
1.21362e-25	0.921315	0.73	0.206	1.70271e-21	Macrophage	RHOB
1.33019e-25	0.656127	0.348	0.048	1.86626e-21	Macrophage	WBP5
1.39397e-25	0.664033	0.438	0.075	1.95574e-21	Macrophage	KCTD12
1.4096e-25	1.56775	0.978	0.668	1.97766e-21	Macrophage	MT2A
1.60588e-25	1.09908	0.888	0.318	2.25304e-21	Macrophage	PEBP1
1.71045e-25	0.786644	0.472	0.089	2.39977e-21	Macrophage	LAIR1
1.82805e-25	0.810168	0.528	0.109	2.56475e-21	Macrophage	RNF144B
2.04956e-25	0.782615	0.506	0.101	2.87553e-21	Macrophage	PDK4
2.29114e-25	0.828945	0.697	0.178	3.21448e-21	Macrophage	RAB10
2.67569e-25	1.06334	0.685	0.19	3.75399e-21	Macrophage	AKR1B1
2.82882e-25	0.644393	0.573	0.124	3.96884e-21	Macrophage	FGG
2.96848e-25	0.609303	0.348	0.048	4.16478e-21	Macrophage	UGCG
3.99213e-25	1.08857	0.742	0.228	5.60095e-21	Macrophage	VIMP
4.59107e-25	0.885549	0.719	0.196	6.44127e-21	Macrophage	TPP1
4.80134e-25	0.710897	0.404	0.068	6.73628e-21	Macrophage	RAB13
5.71003e-25	0.733697	0.337	0.044	8.01117e-21	Macrophage	GAMT
6.35362e-25	0.733658	0.404	0.068	8.91413e-21	Macrophage	PAK1
1.02268e-24	0.621965	0.382	0.058	1.43481e-20	Macrophage	ANG
1.1079e-24	1.03907	0.753	0.232	1.55439e-20	Macrophage	PYCARD
1.18632e-24	0.678107	0.404	0.069	1.66441e-20	Macrophage	PILRA
1.52148e-24	0.761131	0.393	0.065	2.13463e-20	Macrophage	SCCPDH
1.70015e-24	0.902837	0.506	0.11	2.38531e-20	Macrophage	LINC00998
1.88522e-24	0.503362	0.281	0.032	2.64496e-20	Macrophage	ACOT13
2.21088e-24	0.954241	0.573	0.133	3.10187e-20	Macrophage	ADI1
4.10449e-24	0.618836	0.337	0.047	5.7586e-20	Macrophage	TPM1
4.63442e-24	1.00989	0.775	0.244	6.50209e-20	Macrophage	CLTA
4.63933e-24	0.65206	0.483	0.096	6.50898e-20	Macrophage	RAB31
5.13426e-24	0.615375	0.315	0.042	7.20336e-20	Macrophage	SNX8
5.23906e-24	0.500181	0.371	0.057	7.3504e-20	Macrophage	SPINK1
5.63117e-24	0.777428	0.506	0.105	7.90053e-20	Macrophage	NAGK
6.02967e-24	0.512259	0.27	0.03	8.45963e-20	Macrophage	SDC2
7.88281e-24	1.41817	0.933	0.529	1.10596e-19	Macrophage	CCL4L2
9.81618e-24	1.08887	0.64	0.169	1.37721e-19	Macrophage	ECHS1
1.20729e-23	0.648968	0.438	0.082	1.69383e-19	Macrophage	SLC7A7
1.28457e-23	1.12982	0.82	0.278	1.80225e-19	Macrophage	ICAM1
1.37498e-23	0.505455	0.281	0.033	1.92909e-19	Macrophage	PLBD1
1.46366e-23	0.709447	0.461	0.09	2.05352e-19	Macrophage	SMIM4
1.51087e-23	0.52747	0.281	0.033	2.11976e-19	Macrophage	BCAT1
2.65577e-23	0.596536	0.326	0.046	3.72604e-19	Macrophage	FAM213A
2.68352e-23	0.614544	0.36	0.057	3.76497e-19	Macrophage	GGH
3.63447e-23	0.593273	0.483	0.095	5.09916e-19	Macrophage	FGA
3.64735e-23	1.32149	0.82	0.304	5.11723e-19	Macrophage	TUBB
4.22586e-23	0.659144	0.348	0.053	5.92888e-19	Macrophage	SCD
4.82838e-23	0.753458	0.607	0.149	6.77422e-19	Macrophage	SYNGR2
6.46733e-23	0.920357	0.652	0.177	9.07366e-19	Macrophage	NCOA4
6.8457e-23	1.04601	0.753	0.236	9.60452e-19	Macrophage	RGS10
7.09157e-23	0.626189	0.764	0.221	9.94947e-19	Macrophage	LST1
7.99968e-23	0.573186	0.292	0.038	1.12236e-18	Macrophage	ZFHX3
9.56406e-23	0.572851	0.36	0.057	1.34184e-18	Macrophage	AIG1
9.5772e-23	0.630894	0.315	0.044	1.34368e-18	Macrophage	GEM
9.57902e-23	0.935368	0.73	0.224	1.34394e-18	Macrophage	SMS
9.68334e-23	0.574399	0.337	0.051	1.35857e-18	Macrophage	PARVB
1.03069e-22	0.793746	0.371	0.063	1.44605e-18	Macrophage	ATF5
2.1651e-22	0.701704	0.539	0.12	3.03763e-18	Macrophage	STRA13
3.42251e-22	1.02076	0.944	0.458	4.80179e-18	Macrophage	CTSS
3.58911e-22	0.389473	0.27	0.032	5.03552e-18	Macrophage	CCDC152
3.754e-22	0.75009	0.449	0.092	5.26686e-18	Macrophage	CISD3
4.26395e-22	0.772988	0.573	0.143	5.98232e-18	Macrophage	HEXB
4.85426e-22	0.622614	0.393	0.071	6.81052e-18	Macrophage	TCEAL4
5.45606e-22	1.14127	0.831	0.361	7.65486e-18	Macrophage	ATP6V1F
6.04237e-22	0.861296	0.506	0.116	8.47744e-18	Macrophage	ACSL1
6.3377e-22	0.436471	0.281	0.035	8.89179e-18	Macrophage	TMEM19
6.68116e-22	0.45691	0.258	0.031	9.37367e-18	Macrophage	MGLL
7.18044e-22	0.512072	0.371	0.063	1.00742e-17	Macrophage	AP1B1
7.18127e-22	0.421771	0.292	0.039	1.00753e-17	Macrophage	IL18BP
8.40294e-22	0.637918	0.584	0.139	1.17893e-17	Macrophage	VOPP1
1.02675e-21	0.509287	0.371	0.063	1.44053e-17	Macrophage	ABHD12
1.06278e-21	0.801767	0.719	0.209	1.49109e-17	Macrophage	PABPC4
1.54352e-21	0.748754	0.348	0.058	2.16556e-17	Macrophage	FUCA1
1.91184e-21	0.740296	0.461	0.098	2.68231e-17	Macrophage	PDXK
2.13654e-21	1.07475	0.966	0.543	2.99756e-17	Macrophage	POMP
2.43426e-21	0.964908	0.876	0.348	3.41527e-17	Macrophage	SNX3
3.22279e-21	0.592837	0.292	0.042	4.52157e-17	Macrophage	SLC15A3
3.48622e-21	0.988585	0.831	0.319	4.89117e-17	Macrophage	CAPZA2
4.44508e-21	0.716817	0.427	0.087	6.23644e-17	Macrophage	CLEC7A
4.67829e-21	0.695368	0.562	0.137	6.56364e-17	Macrophage	CCRL2
7.09335e-21	1.23297	0.843	0.384	9.95197e-17	Macrophage	TXN
8.54647e-21	0.539443	0.292	0.043	1.19907e-16	Macrophage	LRRC25
9.15972e-21	0.669047	0.416	0.085	1.28511e-16	Macrophage	GCA
9.16076e-21	0.441016	0.27	0.034	1.28525e-16	Macrophage	SLC22A18
9.29209e-21	0.731885	0.551	0.139	1.30368e-16	Macrophage	PTMS
1.00749e-20	0.678561	0.337	0.057	1.41351e-16	Macrophage	MMP19
1.1482e-20	1.10424	0.809	0.287	1.61093e-16	Macrophage	PLEK
1.19529e-20	1.02034	0.787	0.305	1.67699e-16	Macrophage	ATP6AP2
1.30423e-20	0.736845	0.472	0.108	1.82983e-16	Macrophage	BLVRA
1.87099e-20	0.838642	0.629	0.183	2.625e-16	Macrophage	GRB2
1.98967e-20	0.587248	0.483	0.108	2.79151e-16	Macrophage	C3AR1
2.34783e-20	0.510002	0.337	0.057	3.29401e-16	Macrophage	NCF4
2.89815e-20	0.811134	0.449	0.1	4.0661e-16	Macrophage	TNF
3.46326e-20	0.728156	0.697	0.208	4.85895e-16	Macrophage	LAMTOR2
3.48166e-20	0.744006	0.618	0.17	4.88477e-16	Macrophage	ATF3
3.92307e-20	0.7905	0.326	0.052	5.50407e-16	Macrophage	ALDOB
4.76539e-20	0.433984	0.281	0.039	6.68585e-16	Macrophage	NME4
5.11647e-20	0.729444	0.382	0.075	7.1784e-16	Macrophage	CPM
5.41664e-20	0.680168	0.416	0.088	7.59954e-16	Macrophage	LY86
6.16833e-20	0.933531	0.787	0.286	8.65417e-16	Macrophage	ANXA5
6.61829e-20	0.688428	0.584	0.154	9.28545e-16	Macrophage	MAF
6.85935e-20	0.714434	0.562	0.15	9.62367e-16	Macrophage	TMEM14C
7.06297e-20	0.881951	0.876	0.329	9.90935e-16	Macrophage	MINOS1
7.64023e-20	0.931917	0.596	0.18	1.07192e-15	Macrophage	CCL20
8.18087e-20	0.577112	0.315	0.051	1.14778e-15	Macrophage	PGRMC1
1.00322e-19	0.640897	0.494	0.118	1.40752e-15	Macrophage	ARHGAP18
1.02307e-19	1.19918	0.944	0.562	1.43537e-15	Macrophage	HERPUD1
1.85279e-19	0.414527	0.292	0.044	2.59947e-15	Macrophage	SLC35B2
2.07985e-19	0.465079	0.303	0.047	2.91803e-15	Macrophage	NUDT14
2.90193e-19	0.539379	0.506	0.12	4.07141e-15	Macrophage	CD84
3.1365e-19	0.703763	0.483	0.118	4.4005e-15	Macrophage	ACP5
3.5723e-19	0.894079	0.798	0.29	5.01194e-15	Macrophage	NINJ1
3.7192e-19	0.736527	0.562	0.151	5.21803e-15	Macrophage	RER1
3.94104e-19	0.402947	0.281	0.042	5.52928e-15	Macrophage	SPINT2
4.18467e-19	0.767951	0.607	0.173	5.8711e-15	Macrophage	APLP2
6.90765e-19	0.885034	0.966	0.678	9.69143e-15	Macrophage	YBX1
7.30777e-19	0.883632	0.831	0.333	1.02528e-14	Macrophage	LAPTM4A
7.44731e-19	0.956076	0.73	0.253	1.04486e-14	Macrophage	RILPL2
7.72984e-19	0.502509	0.494	0.119	1.0845e-14	Macrophage	FGB
8.93423e-19	0.894812	0.775	0.297	1.25347e-14	Macrophage	AP2S1
1.01359e-18	0.764113	0.517	0.133	1.42207e-14	Macrophage	VKORC1
1.24283e-18	0.790476	0.562	0.153	1.74369e-14	Macrophage	FAM96A
1.24288e-18	0.714453	0.629	0.184	1.74376e-14	Macrophage	IFI6
1.31097e-18	0.853202	0.82	0.309	1.8393e-14	Macrophage	GSTO1
1.35676e-18	0.702434	0.584	0.164	1.90353e-14	Macrophage	TMEM147
1.50847e-18	0.662059	0.348	0.068	2.11639e-14	Macrophage	AP2A2
1.62649e-18	0.424236	0.292	0.047	2.28197e-14	Macrophage	GNPDA1
1.77591e-18	0.896674	0.843	0.332	2.4916e-14	Macrophage	ATP6V0B
2.49816e-18	0.652104	0.393	0.086	3.50493e-14	Macrophage	P4HA1
2.94674e-18	0.716937	0.685	0.214	4.13428e-14	Macrophage	MYDGF
3.2107e-18	0.830957	0.36	0.074	4.50461e-14	Macrophage	IL1RN
3.27085e-18	0.966295	0.64	0.207	4.589e-14	Macrophage	LAP3
3.39737e-18	0.706751	0.315	0.057	4.76651e-14	Macrophage	TRIB1
4.46257e-18	0.562185	0.449	0.105	6.26098e-14	Macrophage	DUSP23
4.53876e-18	0.579635	0.483	0.12	6.36789e-14	Macrophage	SYPL1
4.54366e-18	0.680705	0.517	0.137	6.37476e-14	Macrophage	ATP6AP1
4.67868e-18	0.674809	0.416	0.093	6.56418e-14	Macrophage	IL18
4.82118e-18	0.685263	0.685	0.216	6.76412e-14	Macrophage	HSBP1
5.93659e-18	0.470677	0.281	0.045	8.32904e-14	Macrophage	NAGA
6.13099e-18	0.496265	0.292	0.048	8.60178e-14	Macrophage	GCLC
6.40602e-18	0.60569	0.506	0.131	8.98764e-14	Macrophage	CD163
6.90224e-18	0.537074	0.393	0.083	9.68385e-14	Macrophage	NCF1
8.10156e-18	0.390574	0.281	0.045	1.13665e-13	Macrophage	ODF3B
8.10261e-18	0.697173	0.573	0.164	1.1368e-13	Macrophage	RNF13
8.81201e-18	0.539352	0.393	0.084	1.23633e-13	Macrophage	ATP6V1A
9.20991e-18	0.664401	0.584	0.171	1.29215e-13	Macrophage	ESD
1.01081e-17	0.304557	0.258	0.038	1.41816e-13	Macrophage	ACTN1
1.2955e-17	0.699424	0.472	0.12	1.81758e-13	Macrophage	WDR45B
1.33439e-17	0.573388	0.472	0.117	1.87215e-13	Macrophage	ARL8B
1.57695e-17	0.605193	0.36	0.074	2.21246e-13	Macrophage	TIMP2
1.62591e-17	0.51841	0.258	0.04	2.28115e-13	Macrophage	GM2A
1.68406e-17	0.507418	0.382	0.082	2.36274e-13	Macrophage	PTTG1IP
1.91739e-17	0.478628	0.404	0.088	2.69009e-13	Macrophage	ACADM
1.93553e-17	0.482186	0.393	0.085	2.71554e-13	Macrophage	BRI3
1.95257e-17	0.500804	0.337	0.065	2.73946e-13	Macrophage	ISOC2
2.08929e-17	0.715119	0.753	0.263	2.93127e-13	Macrophage	VDAC1
2.21926e-17	0.661479	0.584	0.17	3.11363e-13	Macrophage	ETFB
2.23796e-17	0.374414	0.27	0.042	3.13986e-13	Macrophage	UGDH
2.37888e-17	0.368956	0.326	0.06	3.33758e-13	Macrophage	CRYL1
2.38089e-17	0.473734	0.27	0.044	3.34039e-13	Macrophage	2025-03-01
2.55004e-17	0.427252	0.258	0.04	3.5777e-13	Macrophage	RCN1
2.69589e-17	0.452965	0.876	0.35	3.78234e-13	Macrophage	HSPB1
2.7217e-17	0.569782	0.472	0.119	3.81855e-13	Macrophage	COA3
3.02433e-17	0.62423	0.404	0.094	4.24313e-13	Macrophage	CPEB4
3.19031e-17	0.454176	0.258	0.04	4.476e-13	Macrophage	PLXND1
3.95554e-17	0.668078	0.697	0.229	5.54963e-13	Macrophage	CEBPD
4.13643e-17	0.42056	0.416	0.095	5.80341e-13	Macrophage	CHCHD1
4.33494e-17	0.833953	0.978	0.605	6.08192e-13	Macrophage	GPX4
4.75289e-17	0.449491	0.292	0.051	6.66831e-13	Macrophage	TTYH3
5.40919e-17	0.691689	0.899	0.335	7.58909e-13	Macrophage	TMED2
5.82544e-17	0.809111	0.73	0.262	8.17309e-13	Macrophage	ATP5H
7.26384e-17	0.541947	0.461	0.115	1.01912e-12	Macrophage	MTCH2
7.55367e-17	0.564799	0.416	0.098	1.05978e-12	Macrophage	C3
8.37911e-17	0.495722	0.27	0.045	1.17559e-12	Macrophage	TCN2
8.89291e-17	0.82909	0.652	0.214	1.24768e-12	Macrophage	BNIP3L
9.02e-17	0.512802	0.348	0.072	1.26551e-12	Macrophage	VAMP3
1.21109e-16	0.744623	0.506	0.144	1.69916e-12	Macrophage	OAZ2
1.24194e-16	0.548469	0.404	0.095	1.74243e-12	Macrophage	TBXAS1
1.28681e-16	0.572635	0.517	0.143	1.80539e-12	Macrophage	SPG21
1.36891e-16	0.602559	0.416	0.102	1.92057e-12	Macrophage	QKI
1.36954e-16	0.598079	0.517	0.14	1.92147e-12	Macrophage	NLRP3
1.68534e-16	0.595505	0.506	0.138	2.36453e-12	Macrophage	LGALS9
1.78401e-16	0.514921	0.494	0.13	2.50297e-12	Macrophage	ETS2
1.89002e-16	0.438939	0.303	0.057	2.6517e-12	Macrophage	HSD17B4
1.9796e-16	0.336234	0.258	0.042	2.77738e-12	Macrophage	AHCY
2.26465e-16	0.318629	0.697	0.234	3.17731e-12	Macrophage	LYZ
2.33772e-16	1.1225	0.573	0.194	3.27982e-12	Macrophage	G0S2
2.90874e-16	0.45146	0.404	0.094	4.08097e-12	Macrophage	EIF4EBP1
3.06807e-16	1.42124	0.91	0.499	4.3045e-12	Macrophage	TUBA1B
3.09751e-16	0.477345	0.258	0.043	4.34581e-12	Macrophage	HMGB3
3.23241e-16	0.673175	0.404	0.099	4.53507e-12	Macrophage	PLEKHO1
3.46127e-16	0.469675	0.382	0.086	4.85616e-12	Macrophage	DNASE2
4.01154e-16	0.423317	0.382	0.086	5.62819e-12	Macrophage	MNDA
4.05088e-16	0.432146	0.27	0.046	5.68338e-12	Macrophage	AMDHD2
4.09309e-16	0.508088	0.371	0.083	5.7426e-12	Macrophage	MPEG1
4.19455e-16	0.653597	0.618	0.193	5.88495e-12	Macrophage	LIMS1
5.42597e-16	0.795995	0.899	0.449	7.61264e-12	Macrophage	ARPC5
5.7336e-16	0.3532	0.315	0.061	8.04424e-12	Macrophage	JKAMP
5.94666e-16	0.497574	0.382	0.089	8.34316e-12	Macrophage	STX7
6.17716e-16	0.46493	0.315	0.063	8.66656e-12	Macrophage	TLR2
6.37174e-16	0.543039	0.36	0.08	8.93955e-12	Macrophage	TFRC
6.65399e-16	0.479338	0.292	0.054	9.33555e-12	Macrophage	HMGCL
7.60429e-16	0.430986	0.258	0.044	1.06688e-11	Macrophage	FAM195A
9.34677e-16	0.633229	0.539	0.159	1.31135e-11	Macrophage	UBE2D1
9.58722e-16	0.625997	0.371	0.087	1.34509e-11	Macrophage	STX12
9.6028e-16	0.697903	0.663	0.227	1.34727e-11	Macrophage	MGAT1
1.10545e-15	0.620189	0.528	0.156	1.55095e-11	Macrophage	SDF2L1
1.29169e-15	0.446257	0.573	0.166	1.81224e-11	Macrophage	C18orf32
1.58486e-15	0.689169	0.64	0.214	2.22356e-11	Macrophage	MAFF
1.66485e-15	0.796023	0.697	0.258	2.33578e-11	Macrophage	RHEB
1.74307e-15	0.663515	0.831	0.326	2.44552e-11	Macrophage	BCL2A1
1.86084e-15	0.446465	0.461	0.124	2.61076e-11	Macrophage	HMOX1
1.87879e-15	0.500773	0.27	0.048	2.63594e-11	Macrophage	VMO1
1.99222e-15	0.379725	0.292	0.055	2.79509e-11	Macrophage	ORM2
2.0397e-15	0.529751	0.393	0.095	2.8617e-11	Macrophage	CD72
2.19552e-15	0.339864	0.281	0.051	3.08031e-11	Macrophage	TMEM60
2.20044e-15	0.725643	0.539	0.164	3.08722e-11	Macrophage	CD81
2.31644e-15	0.397626	0.393	0.095	3.24997e-11	Macrophage	ANXA4
2.34818e-15	0.507211	0.506	0.143	3.29449e-11	Macrophage	YBX3
2.58031e-15	0.443592	0.292	0.057	3.62018e-11	Macrophage	POLDIP2
2.60295e-15	0.501107	0.438	0.115	3.65194e-11	Macrophage	VMA21
2.79802e-15	0.829881	0.73	0.282	3.92563e-11	Macrophage	P4HB
3.06947e-15	0.387227	0.36	0.082	4.30646e-11	Macrophage	KYNU
3.77533e-15	0.450176	0.315	0.066	5.29678e-11	Macrophage	LILRB2
4.20419e-15	0.572752	0.404	0.103	5.89847e-11	Macrophage	IGFLR1
4.35939e-15	0.40401	0.27	0.049	6.11623e-11	Macrophage	RAPGEF2
4.52249e-15	0.609415	0.461	0.127	6.34505e-11	Macrophage	GBP4
4.80735e-15	0.537837	0.775	0.275	6.74471e-11	Macrophage	SLIRP
5.78253e-15	0.585032	0.326	0.071	8.11289e-11	Macrophage	MCOLN1
6.60384e-15	0.50398	0.427	0.112	9.26519e-11	Macrophage	UQCC2
7.08803e-15	0.456992	0.281	0.054	9.94451e-11	Macrophage	WBP4
7.34598e-15	0.526514	0.449	0.121	1.03064e-10	Macrophage	FAM49A
9.15891e-15	0.424497	0.292	0.058	1.28499e-10	Macrophage	NQO2
9.25333e-15	0.334906	0.258	0.045	1.29824e-10	Macrophage	ZMPSTE24
9.30628e-15	0.713438	0.303	0.064	1.30567e-10	Macrophage	FBP1
9.84887e-15	0.543633	0.483	0.138	1.3818e-10	Macrophage	SERPINB6
1.01944e-14	0.362857	0.326	0.07	1.43028e-10	Macrophage	CCDC50
1.17752e-14	0.604658	0.348	0.081	1.65206e-10	Macrophage	MPST
1.2102e-14	0.446598	0.281	0.056	1.69791e-10	Macrophage	NCF2
1.49517e-14	0.60478	0.539	0.164	2.09773e-10	Macrophage	CYC1
1.57093e-14	0.384779	0.36	0.083	2.20401e-10	Macrophage	APPL1
1.59904e-14	0.36761	0.303	0.062	2.24345e-10	Macrophage	BCKDK
1.66847e-14	0.492566	0.461	0.126	2.34086e-10	Macrophage	C4orf48
1.67297e-14	0.354757	0.371	0.087	2.34717e-10	Macrophage	ME2
1.70083e-14	0.301674	0.337	0.074	2.38627e-10	Macrophage	PDZD11
1.90099e-14	0.447897	0.528	0.155	2.66709e-10	Macrophage	SDHB
1.91233e-14	0.677466	0.708	0.269	2.683e-10	Macrophage	C11orf31
1.9147e-14	0.558417	0.416	0.11	2.68632e-10	Macrophage	CECR1
1.98473e-14	0.482698	0.382	0.095	2.78458e-10	Macrophage	SPATS2L
1.99899e-14	0.547359	0.449	0.124	2.80458e-10	Macrophage	NARS
2.16538e-14	0.430621	0.36	0.086	3.03803e-10	Macrophage	PRDX4
2.33047e-14	0.591275	0.494	0.146	3.26965e-10	Macrophage	LSM4
2.41929e-14	0.768446	0.461	0.137	3.39426e-10	Macrophage	THAP2
2.69092e-14	0.816826	0.831	0.383	3.77537e-10	Macrophage	ATP5J
2.76296e-14	0.371639	0.416	0.106	3.87643e-10	Macrophage	VTI1B
2.77675e-14	0.361248	0.27	0.052	3.89578e-10	Macrophage	HEBP1
3.27038e-14	0.655987	0.742	0.287	4.58835e-10	Macrophage	PDIA6
3.99517e-14	0.805711	0.91	0.448	5.60522e-10	Macrophage	UQCRQ
4.24229e-14	0.426496	0.258	0.049	5.95193e-10	Macrophage	STAB1
4.80208e-14	0.366163	0.404	0.103	6.73731e-10	Macrophage	TNFRSF1A
4.84656e-14	0.688479	0.798	0.339	6.79973e-10	Macrophage	TMBIM4
5.3792e-14	0.346935	0.258	0.049	7.54702e-10	Macrophage	SLC43A3
6.34074e-14	0.517473	0.382	0.099	8.89606e-10	Macrophage	LACTB
6.98073e-14	0.422983	0.371	0.093	9.79397e-10	Macrophage	TMEM205
7.64965e-14	0.432865	0.404	0.106	1.07325e-09	Macrophage	SELM
1.07208e-13	0.728936	0.584	0.2	1.50413e-09	Macrophage	MPC2
1.22026e-13	0.798636	0.944	0.524	1.71202e-09	Macrophage	ATP6V0E1
1.30907e-13	0.361746	0.337	0.079	1.83662e-09	Macrophage	PIGP
1.40477e-13	0.747297	0.91	0.478	1.97089e-09	Macrophage	NDUFB2
1.43119e-13	0.684951	0.978	0.661	2.00797e-09	Macrophage	LAPTM5
1.5428e-13	0.679307	0.551	0.188	2.16454e-09	Macrophage	GNA13
1.57077e-13	0.559086	0.573	0.193	2.20379e-09	Macrophage	ARRB2
1.58958e-13	0.448732	0.449	0.128	2.23018e-09	Macrophage	TMEM70
1.66857e-13	0.722017	0.775	0.333	2.34101e-09	Macrophage	RTN4
1.77885e-13	0.421496	0.416	0.111	2.49572e-09	Macrophage	PFKL
2.18956e-13	0.43513	0.472	0.139	3.07195e-09	Macrophage	BTF3L4
2.55543e-13	0.353298	0.36	0.09	3.58527e-09	Macrophage	CRTAP
2.77165e-13	0.770684	0.944	0.501	3.88862e-09	Macrophage	SLC25A5
2.82145e-13	0.603983	0.629	0.215	3.95849e-09	Macrophage	DCXR
2.88108e-13	0.327159	0.404	0.108	4.04215e-09	Macrophage	ATP6V1H
2.92454e-13	0.571446	0.36	0.095	4.10313e-09	Macrophage	ATF6
3.38846e-13	0.506927	0.573	0.192	4.75401e-09	Macrophage	MRPL52
3.43409e-13	0.455516	0.438	0.124	4.81802e-09	Macrophage	SLC25A39
5.79899e-13	0.394082	0.27	0.056	8.13599e-09	Macrophage	TGFBR1
5.86249e-13	0.488916	0.337	0.083	8.22507e-09	Macrophage	ATP13A3
6.03538e-13	0.811014	0.91	0.551	8.46764e-09	Macrophage	VIM
6.59365e-13	0.265399	0.27	0.056	9.2509e-09	Macrophage	OAS1
6.74026e-13	0.822017	0.742	0.34	9.45659e-09	Macrophage	VAMP5
6.79446e-13	0.501173	0.607	0.209	9.53263e-09	Macrophage	EIF4E
6.85422e-13	0.335665	0.393	0.106	9.61647e-09	Macrophage	TIMM10
7.84576e-13	0.534951	0.404	0.114	1.10076e-08	Macrophage	IRS2
7.92298e-13	0.380774	0.27	0.057	1.11159e-08	Macrophage	SWAP70
8.66785e-13	0.506681	0.573	0.196	1.2161e-08	Macrophage	ATP5G1
9.48887e-13	0.406648	0.326	0.08	1.33129e-08	Macrophage	USF2
1.39591e-12	0.488463	1	0.996	1.95847e-08	Macrophage	TMSB10
1.50241e-12	0.502169	0.551	0.186	2.10788e-08	Macrophage	UQCRC1
1.59715e-12	0.419175	0.371	0.099	2.24081e-08	Macrophage	RRBP1
1.61601e-12	0.695139	0.944	0.579	2.26726e-08	Macrophage	COX6B1
1.68517e-12	0.529882	0.539	0.184	2.3643e-08	Macrophage	THEMIS2
1.74456e-12	0.672652	0.91	0.503	2.44762e-08	Macrophage	ARPC1B
1.94183e-12	0.413715	0.382	0.104	2.72438e-08	Macrophage	HINT2
1.94858e-12	0.459866	0.36	0.095	2.73386e-08	Macrophage	GLA
1.99657e-12	0.578015	0.697	0.276	2.80119e-08	Macrophage	STX11
2.04961e-12	0.282398	0.27	0.057	2.87561e-08	Macrophage	SLC35F6
2.15227e-12	0.376746	0.292	0.067	3.01964e-08	Macrophage	MRPS26
2.2634e-12	0.562908	0.584	0.209	3.17555e-08	Macrophage	NUCB1
2.39182e-12	0.336521	0.281	0.063	3.35572e-08	Macrophage	SIL1
2.95731e-12	0.390636	0.461	0.141	4.14911e-08	Macrophage	TXN2
3.07997e-12	0.432293	0.539	0.18	4.32119e-08	Macrophage	ARL5A
3.13594e-12	0.645182	0.865	0.435	4.39972e-08	Macrophage	PPP1R15A
3.20494e-12	0.397697	0.528	0.172	4.49654e-08	Macrophage	SUMO3
3.34864e-12	0.49917	0.258	0.056	4.69813e-08	Macrophage	MIR3945HG
3.7731e-12	0.418634	0.584	0.199	5.29366e-08	Macrophage	TMEM219
3.9014e-12	0.533106	0.517	0.176	5.47367e-08	Macrophage	TMX1
4.05694e-12	0.385915	0.36	0.096	5.69189e-08	Macrophage	GPAA1
4.40239e-12	0.481609	0.337	0.09	6.17655e-08	Macrophage	GNAQ
4.73935e-12	0.437653	0.449	0.141	6.6493e-08	Macrophage	PSMB5
5.00146e-12	0.338456	0.292	0.069	7.01704e-08	Macrophage	FAM173A
5.65851e-12	0.393953	0.348	0.093	7.93889e-08	Macrophage	MAPK6
6.40882e-12	0.383027	0.348	0.094	8.99157e-08	Macrophage	CREBL2
6.66336e-12	0.351033	0.303	0.074	9.3487e-08	Macrophage	GBAS
6.75803e-12	0.38437	0.326	0.084	9.48152e-08	Macrophage	NUDT16
6.83077e-12	0.364448	0.303	0.073	9.58357e-08	Macrophage	BOLA3
7.68553e-12	0.341006	0.315	0.079	1.07828e-07	Macrophage	CHID1
7.81203e-12	0.461446	0.528	0.179	1.09603e-07	Macrophage	DNAJC15
7.82804e-12	0.573383	0.596	0.22	1.09827e-07	Macrophage	KDELR2
8.11069e-12	0.61679	0.978	0.739	1.13793e-07	Macrophage	CYBA
8.23467e-12	0.638943	0.944	0.514	1.15532e-07	Macrophage	C14orf2
9.3631e-12	0.43831	0.652	0.237	1.31364e-07	Macrophage	FKBP2
9.40222e-12	0.402907	0.27	0.062	1.31913e-07	Macrophage	DTYMK
9.75913e-12	0.791109	0.843	0.484	1.36921e-07	Macrophage	VAMP8
9.90579e-12	0.649842	0.831	0.415	1.38978e-07	Macrophage	ATP5G3
1.04197e-11	0.572399	0.663	0.261	1.46189e-07	Macrophage	NDUFC2
1.05079e-11	0.377231	0.315	0.081	1.47425e-07	Macrophage	CAPRIN1
1.07494e-11	0.305042	0.303	0.074	1.50814e-07	Macrophage	AKR1C3
1.14556e-11	0.561438	0.551	0.198	1.60722e-07	Macrophage	CHMP4B
1.22139e-11	0.449975	0.292	0.071	1.71361e-07	Macrophage	COMMD4
1.25661e-11	0.510353	0.584	0.214	1.76302e-07	Macrophage	PHLDA1
1.2802e-11	0.74623	0.742	0.365	1.79612e-07	Macrophage	PSMA4
1.28576e-11	0.817577	0.843	0.493	1.80392e-07	Macrophage	GADD45B
1.29352e-11	0.471228	0.629	0.238	1.8148e-07	Macrophage	DPP7
1.30075e-11	0.401037	0.303	0.076	1.82495e-07	Macrophage	OGFRL1
1.31557e-11	0.308267	0.281	0.065	1.84574e-07	Macrophage	ARMC10
1.32327e-11	0.378032	0.292	0.07	1.85654e-07	Macrophage	MKNK1
1.32487e-11	0.363127	0.438	0.133	1.85879e-07	Macrophage	CNDP2
1.36682e-11	0.606379	0.798	0.367	1.91766e-07	Macrophage	PKM
1.52374e-11	0.409435	0.517	0.171	2.13781e-07	Macrophage	SPPL2A
1.59671e-11	0.286293	0.36	0.097	2.24018e-07	Macrophage	SLC25A11
1.62289e-11	0.256453	0.292	0.07	2.27692e-07	Macrophage	SHMT2
1.65877e-11	0.461046	0.416	0.126	2.32726e-07	Macrophage	GUSB
1.75429e-11	0.351306	0.292	0.072	2.46127e-07	Macrophage	C20orf27
1.84509e-11	0.434555	0.315	0.081	2.58866e-07	Macrophage	AKR7A2
1.8527e-11	0.422455	0.483	0.158	2.59934e-07	Macrophage	RTN3
1.87618e-11	0.48235	0.315	0.082	2.63229e-07	Macrophage	VEGFA
1.96855e-11	0.252229	0.303	0.075	2.76187e-07	Macrophage	PGD
2.04394e-11	0.67481	0.876	0.466	2.86765e-07	Macrophage	PPIB
2.08999e-11	0.417692	0.584	0.208	2.93225e-07	Macrophage	SSR1
2.26683e-11	0.473699	0.27	0.064	3.18036e-07	Macrophage	PLEKHF2
2.3032e-11	0.415373	0.596	0.209	3.23139e-07	Macrophage	RAB2A
2.45266e-11	0.308257	0.303	0.077	3.44108e-07	Macrophage	TATDN1
2.63332e-11	0.442816	0.506	0.171	3.69455e-07	Macrophage	OS9
2.82482e-11	0.337058	0.427	0.132	3.96323e-07	Macrophage	GTF2H5
3.11637e-11	0.556116	0.393	0.125	4.37226e-07	Macrophage	NAA20
3.36491e-11	0.335295	0.348	0.097	4.72097e-07	Macrophage	MRPS16
3.47996e-11	0.326688	0.27	0.064	4.88239e-07	Macrophage	CLEC4E
3.71698e-11	0.299068	0.292	0.072	5.21492e-07	Macrophage	UROD
3.82284e-11	0.351226	0.315	0.082	5.36344e-07	Macrophage	JOSD2
4.39563e-11	0.382786	0.371	0.108	6.16707e-07	Macrophage	C7orf50
4.4127e-11	0.360077	0.292	0.074	6.19101e-07	Macrophage	MRPL12
4.53481e-11	0.359237	0.337	0.091	6.36234e-07	Macrophage	ECI2
5.25343e-11	0.452871	0.584	0.216	7.37056e-07	Macrophage	TMEM123
6.46034e-11	0.622828	0.978	0.735	9.06386e-07	Macrophage	DUSP1
6.49427e-11	0.465172	0.348	0.102	9.11146e-07	Macrophage	PEPD
7.52769e-11	0.298808	0.371	0.107	1.05613e-06	Macrophage	SMIM19
8.45928e-11	0.278086	0.348	0.098	1.18684e-06	Macrophage	KIAA1033
8.69892e-11	0.255839	0.337	0.092	1.22046e-06	Macrophage	EFR3A
8.86519e-11	0.284221	0.337	0.095	1.24379e-06	Macrophage	ANAPC13
9.01007e-11	0.53429	0.416	0.135	1.26411e-06	Macrophage	NBN
9.16253e-11	0.252769	0.27	0.064	1.2855e-06	Macrophage	PTPMT1
9.19283e-11	0.605543	0.775	0.348	1.28975e-06	Macrophage	SH3BGRL
9.6198e-11	0.639108	0.978	0.63	1.34966e-06	Macrophage	HINT1
1.08016e-10	0.357786	0.472	0.156	1.51546e-06	Macrophage	DYNC1I2
1.10823e-10	0.269739	0.292	0.074	1.55484e-06	Macrophage	SMIM20
1.11052e-10	0.336162	0.449	0.146	1.55807e-06	Macrophage	KDELR1
1.11102e-10	0.379405	0.27	0.069	1.55876e-06	Macrophage	CCDC88A
1.12753e-10	0.742681	0.663	0.29	1.58193e-06	Macrophage	INSIG1
1.13084e-10	0.534306	0.64	0.264	1.58657e-06	Macrophage	RNH1
1.14568e-10	0.562144	0.573	0.227	1.60739e-06	Macrophage	TALDO1
1.19262e-10	0.469621	0.629	0.246	1.67325e-06	Macrophage	SNX6
1.35967e-10	0.408409	0.337	0.097	1.90762e-06	Macrophage	ATP2A2
1.40931e-10	0.494816	0.404	0.133	1.97726e-06	Macrophage	CORO1B
1.46527e-10	0.67075	0.955	0.564	2.05578e-06	Macrophage	NDUFA4
1.57738e-10	0.455586	0.573	0.209	2.21306e-06	Macrophage	GADD45GIP1
1.59274e-10	0.510333	0.663	0.272	2.23461e-06	Macrophage	ANAPC11
1.67534e-10	0.478834	0.348	0.103	2.3505e-06	Macrophage	BNIP3
1.71925e-10	0.333071	0.461	0.153	2.4121e-06	Macrophage	GLO1
1.73004e-10	0.374647	0.292	0.079	2.42725e-06	Macrophage	SNX9
1.76227e-10	0.40488	0.416	0.134	2.47247e-06	Macrophage	ZYX
1.82625e-10	0.341041	0.292	0.077	2.56223e-06	Macrophage	MRPL40
1.90338e-10	0.309566	0.393	0.121	2.67045e-06	Macrophage	TM9SF2
1.95373e-10	0.433833	0.337	0.099	2.74108e-06	Macrophage	CD151
2.22912e-10	0.357069	0.461	0.153	3.12745e-06	Macrophage	CNIH1
2.29274e-10	0.300757	0.292	0.078	3.21671e-06	Macrophage	AIDA
2.52931e-10	0.518226	0.337	0.101	3.54863e-06	Macrophage	WARS
2.69707e-10	0.455803	0.483	0.172	3.78398e-06	Macrophage	TXNDC17
2.82593e-10	0.705967	0.539	0.22	3.96478e-06	Macrophage	NR4A3
2.85403e-10	0.620889	0.865	0.459	4.0042e-06	Macrophage	UQCR10
3.08006e-10	0.455073	0.438	0.146	4.32132e-06	Macrophage	PGLS
3.2236e-10	0.318848	0.472	0.162	4.52271e-06	Macrophage	ACAA2
3.30157e-10	0.392719	0.427	0.144	4.6321e-06	Macrophage	MPC1
3.40518e-10	0.394478	0.506	0.18	4.77747e-06	Macrophage	SNX2
3.49171e-10	0.612385	0.64	0.281	4.89886e-06	Macrophage	COX5A
3.535e-10	0.293717	0.506	0.17	4.9596e-06	Macrophage	TMEM160
3.58818e-10	0.509959	0.618	0.252	5.03422e-06	Macrophage	RPN2
3.75247e-10	0.551422	0.921	0.563	5.26472e-06	Macrophage	KLF6
3.85169e-10	0.422114	0.562	0.212	5.40391e-06	Macrophage	RANBP1
3.91743e-10	0.337669	0.258	0.065	5.49616e-06	Macrophage	YIF1B
3.96065e-10	0.289647	0.281	0.073	5.55679e-06	Macrophage	DHRS4L2
4.38014e-10	0.521764	0.73	0.312	6.14533e-06	Macrophage	TSPO
4.44814e-10	0.474456	0.539	0.208	6.24074e-06	Macrophage	TMEM14B
4.46447e-10	0.506314	0.573	0.225	6.26364e-06	Macrophage	MDH1
4.50333e-10	0.324144	0.303	0.083	6.31817e-06	Macrophage	CYB5R4
4.8137e-10	0.487452	0.371	0.118	6.75363e-06	Macrophage	MTIF3
5.04358e-10	0.338445	0.416	0.137	7.07615e-06	Macrophage	VPS35
5.308e-10	0.503813	0.674	0.287	7.44713e-06	Macrophage	GDI2
5.5327e-10	0.38116	0.539	0.196	7.76238e-06	Macrophage	C1orf162
6.57998e-10	0.28661	0.27	0.07	9.23172e-06	Macrophage	QDPR
6.68488e-10	0.478473	0.36	0.115	9.37889e-06	Macrophage	CLTC
6.70496e-10	0.436405	0.573	0.217	9.40706e-06	Macrophage	TNFAIP8
7.19091e-10	0.570185	0.629	0.265	1.00888e-05	Macrophage	VPS29
7.55521e-10	0.436137	0.315	0.09	1.06e-05	Macrophage	HAGH
7.76051e-10	0.351102	0.404	0.132	1.0888e-05	Macrophage	TMEM208
8.09477e-10	0.260808	0.258	0.065	1.1357e-05	Macrophage	C1orf122
8.14426e-10	0.264475	0.315	0.089	1.14264e-05	Macrophage	NME1
9.20528e-10	0.440312	0.371	0.12	1.2915e-05	Macrophage	AVPI1
9.24407e-10	0.501353	0.674	0.282	1.29694e-05	Macrophage	DDT
9.4718e-10	0.357778	0.551	0.204	1.32889e-05	Macrophage	PPP1CC
9.67279e-10	0.302993	0.326	0.096	1.35709e-05	Macrophage	GNS
1.00185e-09	0.346966	0.551	0.203	1.40559e-05	Macrophage	GNB2
1.09807e-09	0.408011	1	0.992	1.54059e-05	Macrophage	HLA-B
1.21953e-09	0.338806	0.348	0.106	1.711e-05	Macrophage	PIN4
1.36619e-09	0.341255	0.404	0.133	1.91676e-05	Macrophage	NDUFS2
1.38603e-09	0.431249	0.461	0.166	1.94459e-05	Macrophage	MXD1
1.39846e-09	0.290668	0.472	0.165	1.96204e-05	Macrophage	NDUFC1
1.4306e-09	0.577199	0.584	0.247	2.00714e-05	Macrophage	MRPS21
1.64129e-09	0.472995	0.899	0.501	2.30273e-05	Macrophage	IFITM3
1.68577e-09	0.401197	0.427	0.148	2.36513e-05	Macrophage	CHMP3
1.77905e-09	0.621802	0.854	0.484	2.496e-05	Macrophage	ATP5J2
1.97659e-09	0.635253	0.989	0.854	2.77316e-05	Macrophage	CALM2
2.10179e-09	0.254537	0.303	0.087	2.94882e-05	Macrophage	SLC39A1
2.15187e-09	0.456917	0.258	0.07	3.01907e-05	Macrophage	SDC4
2.63128e-09	0.264832	0.348	0.107	3.69169e-05	Macrophage	LAGE3
2.66909e-09	0.506396	0.775	0.354	3.74474e-05	Macrophage	ARL6IP4
2.83242e-09	0.324918	0.483	0.174	3.97389e-05	Macrophage	RIPK2
2.9546e-09	0.26339	0.315	0.092	4.1453e-05	Macrophage	RBM42
3.31366e-09	0.769856	0.663	0.333	4.64906e-05	Macrophage	CALM3
3.425e-09	0.555967	0.966	0.604	4.80528e-05	Macrophage	UQCR11
3.58004e-09	0.39422	0.472	0.173	5.02279e-05	Macrophage	PARP1
3.71867e-09	0.495643	0.584	0.238	5.21729e-05	Macrophage	HSD17B11
3.81807e-09	0.302293	0.393	0.13	5.35675e-05	Macrophage	NMT1
3.86448e-09	0.34262	0.427	0.15	5.42186e-05	Macrophage	SPAG7
3.97214e-09	0.761013	0.82	0.481	5.57291e-05	Macrophage	PLIN2
4.14032e-09	0.567359	0.719	0.344	5.80887e-05	Macrophage	CMTM6
4.1993e-09	0.297463	0.303	0.089	5.89162e-05	Macrophage	PAIP1
4.38623e-09	0.391463	0.326	0.103	6.15388e-05	Macrophage	RASSF3
4.98968e-09	0.283802	0.416	0.142	7.00052e-05	Macrophage	PSMF1
5.12332e-09	0.305267	0.472	0.171	7.18802e-05	Macrophage	PAK2
5.41568e-09	0.323632	0.371	0.122	7.59819e-05	Macrophage	MRPL27
5.43076e-09	0.324019	0.719	0.292	7.61935e-05	Macrophage	SFT2D1
5.8576e-09	0.385206	0.551	0.215	8.21822e-05	Macrophage	NDUFB3
6.00536e-09	0.314959	0.539	0.207	8.42552e-05	Macrophage	ELL2
6.2762e-09	0.416288	0.64	0.272	8.80551e-05	Macrophage	RAB1A
6.38423e-09	0.523586	0.416	0.154	8.95707e-05	Macrophage	TIMM8B
7.62424e-09	0.268474	0.326	0.101	0.000106968	Macrophage	SOAT1
8.15257e-09	0.352168	0.337	0.111	0.000114381	Macrophage	PPIF
8.3009e-09	0.32951	0.292	0.087	0.000116462	Macrophage	HTATIP2
8.37677e-09	0.295537	0.337	0.108	0.000117526	Macrophage	MPHOSPH6
8.53477e-09	0.496488	0.764	0.359	0.000119743	Macrophage	GNG5
8.59936e-09	0.391377	0.427	0.158	0.000120649	Macrophage	CAMTA1
8.81007e-09	0.346398	0.258	0.073	0.000123605	Macrophage	PEA15
9.11138e-09	0.409745	0.708	0.309	0.000127833	Macrophage	COX17
9.36432e-09	0.414015	0.584	0.242	0.000131381	Macrophage	EPSTI1
9.51529e-09	0.545098	0.775	0.383	0.000133499	Macrophage	RAB7A
1.01106e-08	0.453044	0.517	0.209	0.000141852	Macrophage	RASGEF1B
1.11461e-08	0.626571	0.618	0.285	0.00015638	Macrophage	TMED9
1.12458e-08	0.300755	0.258	0.073	0.000157779	Macrophage	NUDT3
1.20952e-08	0.667443	0.876	0.502	0.000169695	Macrophage	ARL6IP1
1.41052e-08	0.473763	0.483	0.193	0.000197896	Macrophage	SIVA1
1.4343e-08	0.255332	0.326	0.101	0.000201232	Macrophage	ASL
1.46388e-08	0.267201	0.371	0.126	0.000205383	Macrophage	PRCP
1.5039e-08	0.473357	0.697	0.33	0.000210997	Macrophage	MTDH
1.55536e-08	0.300136	0.393	0.138	0.000218216	Macrophage	TWF2
1.77661e-08	0.414505	0.775	0.349	0.000249258	Macrophage	ATP5C1
1.83521e-08	0.417318	0.438	0.166	0.00025748	Macrophage	PDIA4
1.84634e-08	0.49635	0.775	0.37	0.000259042	Macrophage	YWHAE
2.0144e-08	0.433697	0.539	0.225	0.00028262	Macrophage	ATP6V0D1
2.0668e-08	0.505153	0.685	0.323	0.000289971	Macrophage	BCAP31
2.09124e-08	0.302828	0.315	0.101	0.000293401	Macrophage	YWHAG
2.09766e-08	0.369879	0.629	0.264	0.000294301	Macrophage	SSR3
2.16944e-08	0.399585	0.708	0.322	0.000304372	Macrophage	NDUFA2
2.30763e-08	0.361632	0.539	0.215	0.00032376	Macrophage	NDFIP1
2.55071e-08	0.408869	0.371	0.133	0.000357865	Macrophage	CLN8
2.64589e-08	0.593702	0.91	0.661	0.000371219	Macrophage	TNFAIP3
2.76535e-08	0.286503	0.303	0.095	0.000387978	Macrophage	GALM
2.79782e-08	0.274551	0.416	0.151	0.000392534	Macrophage	KLF10
2.8319e-08	0.594488	0.876	0.554	0.000397315	Macrophage	PSME2
3.16535e-08	0.25745	0.483	0.186	0.000444098	Macrophage	CD300A
3.17755e-08	0.391963	0.517	0.209	0.000445811	Macrophage	SDHC
3.30916e-08	0.290599	0.348	0.118	0.000464275	Macrophage	DDAH2
3.63515e-08	0.335315	0.315	0.103	0.000510011	Macrophage	SFT2D2
3.65026e-08	0.467873	0.528	0.227	0.000512132	Macrophage	MGST3
3.73556e-08	0.410521	0.449	0.178	0.000524099	Macrophage	BID
3.94531e-08	0.299498	0.528	0.214	0.000553527	Macrophage	MRPL51
4.13411e-08	0.365454	0.393	0.145	0.000580015	Macrophage	PSMC2
4.14772e-08	0.434657	0.775	0.382	0.000581925	Macrophage	BST2
4.17897e-08	0.308237	0.528	0.215	0.00058631	Macrophage	RAB11A
4.37379e-08	0.286324	0.528	0.209	0.000613642	Macrophage	NDUFAF3
4.41823e-08	0.491661	0.596	0.264	0.000619878	Macrophage	CDKN1A
4.4652e-08	0.377125	0.517	0.215	0.000626468	Macrophage	LSM5
4.52061e-08	0.279075	0.562	0.232	0.000634241	Macrophage	IRF8
4.61148e-08	0.290686	0.36	0.123	0.00064699	Macrophage	ERGIC2
4.68836e-08	0.408699	0.517	0.217	0.000657777	Macrophage	CISD2
5.24046e-08	0.304318	0.472	0.184	0.000735236	Macrophage	IER3IP1
5.51211e-08	0.332284	0.494	0.201	0.000773349	Macrophage	HIF1A
5.54652e-08	0.329352	0.292	0.094	0.000778177	Macrophage	PELI1
5.71015e-08	0.524834	0.91	0.556	0.000801133	Macrophage	ATP5I
6.25058e-08	0.373295	0.843	0.441	0.000876957	Macrophage	SEC61G
6.3244e-08	0.320172	0.551	0.225	0.000887314	Macrophage	PSMB7
6.32836e-08	0.649369	0.596	0.273	0.000887868	Macrophage	STMN1
7.82765e-08	0.359474	0.551	0.233	0.00109822	Macrophage	AURKAIP1
8.01845e-08	0.261793	0.315	0.104	0.00112499	Macrophage	PQLC3
8.6846e-08	0.298008	0.517	0.215	0.00121845	Macrophage	RANBP2
9.63038e-08	0.353679	0.719	0.337	0.00135114	Macrophage	EIF2S2
9.71177e-08	0.373166	0.618	0.285	0.00136256	Macrophage	SERPINB9
1.00993e-07	0.453311	0.371	0.137	0.00141693	Macrophage	DCK
1.0177e-07	0.288277	0.258	0.079	0.00142783	Macrophage	GOLIM4
1.11326e-07	0.401602	0.978	0.906	0.00156191	Macrophage	ATP5E
1.15866e-07	0.290155	0.427	0.162	0.00162559	Macrophage	PSENEN
1.17761e-07	0.392548	0.258	0.082	0.00165218	Macrophage	ADM
1.3715e-07	0.316711	0.315	0.108	0.00192422	Macrophage	ACAA1
1.41534e-07	0.540952	0.966	0.685	0.00198572	Macrophage	PNRC1
1.42392e-07	0.372383	0.506	0.211	0.00199776	Macrophage	CHMP5
1.56268e-07	0.357176	0.449	0.183	0.00219244	Macrophage	PLSCR1
1.59291e-07	0.356496	0.517	0.219	0.00223486	Macrophage	NDUFB5
1.73143e-07	0.280661	0.404	0.155	0.00242919	Macrophage	TMEM179B
1.79444e-07	0.670991	0.775	0.457	0.0025176	Macrophage	CTSC
1.82521e-07	0.375571	0.348	0.125	0.00256077	Macrophage	ALKBH7
1.98431e-07	0.4853	0.933	0.639	0.00278398	Macrophage	FOS
2.12695e-07	0.289852	0.472	0.195	0.00298412	Macrophage	PSMG2
2.1686e-07	0.250531	0.539	0.222	0.00304255	Macrophage	IQGAP2
2.56884e-07	0.273972	0.404	0.156	0.00360408	Macrophage	NFKBID
2.95469e-07	0.272748	0.494	0.202	0.00414543	Macrophage	MMADHC
3.13455e-07	0.364282	0.607	0.271	0.00439778	Macrophage	OSTC
3.1635e-07	0.394717	0.573	0.268	0.00443839	Macrophage	CANX
3.32155e-07	0.318422	0.472	0.196	0.00466014	Macrophage	PSMC1
3.45631e-07	0.347801	0.506	0.214	0.00484921	Macrophage	C10orf54
3.48581e-07	0.373722	0.843	0.443	0.00489059	Macrophage	TMEM258
3.62717e-07	0.400317	1	0.883	0.00508892	Macrophage	GAPDH
3.82056e-07	0.309654	0.742	0.375	0.00536024	Macrophage	COTL1
3.86914e-07	0.440387	0.73	0.391	0.00542841	Macrophage	PSMB3
3.98696e-07	0.373727	0.573	0.255	0.00559371	Macrophage	RNF181
4.06443e-07	0.524046	0.775	0.435	0.00570239	Macrophage	NDUFB1
4.1048e-07	0.54002	0.618	0.329	0.00575903	Macrophage	EIF4A3
4.22818e-07	0.253989	0.337	0.122	0.00593213	Macrophage	PARP14
4.44048e-07	0.275601	0.416	0.164	0.00622999	Macrophage	MTCH1
4.65829e-07	0.441966	0.584	0.28	0.00653558	Macrophage	UBE2L6
4.76441e-07	0.277138	0.371	0.14	0.00668447	Macrophage	SNF8
5.15204e-07	0.340096	0.494	0.212	0.00722831	Macrophage	METAP2
5.39199e-07	0.261159	0.528	0.224	0.00756496	Macrophage	LRPAP1
5.80647e-07	0.276372	0.258	0.085	0.00814647	Macrophage	CUEDC2
5.97193e-07	0.455279	0.652	0.33	0.00837862	Macrophage	BLOC1S1
6.0981e-07	0.273444	0.292	0.102	0.00855563	Macrophage	PHACTR1
6.36289e-07	0.516802	0.292	0.108	0.00892713	Macrophage	CKS1B
6.69797e-07	0.404703	0.753	0.384	0.00939725	Macrophage	NDUFB11
7.17364e-07	0.425267	0.618	0.297	0.0100646	Macrophage	DEK
7.4786e-07	0.469765	0.753	0.4	0.0104925	Macrophage	LAMTOR4
7.55693e-07	0.352804	0.539	0.24	0.0106024	Macrophage	LAMTOR1
8.06215e-07	0.306393	0.989	0.835	0.0113112	Macrophage	NEAT1
8.40336e-07	0.307563	0.562	0.248	0.0117899	Macrophage	ZNHIT1
9.11015e-07	0.301417	1	0.936	0.0127815	Macrophage	SERF2
9.6551e-07	0.277956	0.382	0.152	0.0135461	Macrophage	APEX1
1.05608e-06	0.263755	0.472	0.203	0.0148169	Macrophage	ERGIC3
1.08491e-06	0.418452	0.753	0.399	0.0152212	Macrophage	ERP29
1.18327e-06	0.273633	0.449	0.189	0.0166013	Macrophage	NANS
1.40969e-06	0.295791	0.618	0.281	0.019778	Macrophage	PRELID1
1.46444e-06	0.351597	0.798	0.412	0.020546	Macrophage	FAM49B
1.51643e-06	0.302885	0.382	0.153	0.0212756	Macrophage	ZNF267
1.55887e-06	0.380742	0.573	0.268	0.0218709	Macrophage	NUCKS1
1.6654e-06	0.417466	0.562	0.276	0.0233656	Macrophage	GNAI2
1.89324e-06	0.298961	0.551	0.254	0.0265622	Macrophage	SOCS3
2.12713e-06	0.352667	0.719	0.368	0.0298436	Macrophage	FKBP1A
2.16527e-06	0.408143	0.933	0.641	0.0303787	Macrophage	TMBIM6
2.19557e-06	0.399966	0.978	0.689	0.0308038	Macrophage	LITAF
2.3026e-06	0.326636	0.36	0.146	0.0323055	Macrophage	HADHB
2.31714e-06	0.32554	0.315	0.121	0.0325095	Macrophage	FAM162A
2.32285e-06	0.280468	0.281	0.102	0.0325896	Macrophage	DUSP6
2.46541e-06	0.355733	0.596	0.286	0.0345897	Macrophage	TRAM1
2.51235e-06	0.288302	0.472	0.21	0.0352482	Macrophage	TMEM167A
2.80133e-06	0.291919	0.73	0.357	0.0393027	Macrophage	XBP1
2.90697e-06	0.333996	0.596	0.292	0.0407847	Macrophage	PFKFB3
3.14748e-06	0.264406	0.416	0.179	0.0441592	Macrophage	SNAP23
3.32101e-06	0.267788	0.652	0.308	0.0465937	Macrophage	TMEM230
