# Supplementary material for: Prognostic model construction and immune microenvironment analysis of pyroptosis-related genes in hepatocellular carcinoma based on single-cell RNA sequencing
Source: Front Immunol. 2025 Aug 21;16:1595539. doi: 10.3389/fimmu.2025.1595539 (PMC12408283; doi:10.3389/fimmu.2025.1595539)
Supplement: Supplementary Table 1 — Baseline tables of clinical data in the TCGA-LIHC dataset and hepatocellular carcinoma dataset in the ICGC. [file DataSheet1.zip › Data Sheet 15.XLSX]

## Sheet: Sheet1
Gene	Drug	cor	pvalue
BAX	Bleomycin	0.422891	0.000762041
BAX	Floxuridine	0.361905	0.00449256
BAX	Triapine	0.297188	0.0211132
BAX	RAPAMYCIN	0.287227	0.0260703
BAX	7-Ethyl-10-hydroxycamptothecin	0.28178	0.0291726
BAX	Gemcitabine	0.269191	0.0375396
BAX	Cisplatin	0.266813	0.039325
BAX	Paclitaxel	-0.38002	0.00274504
BAX	Eribulin mesilate	-0.294799	0.0222225
CHMP2A	Vinblastine	-0.349522	0.0061937
CHMP2A	Paclitaxel	-0.304362	0.0180605
CHMP3	Fluorouracil	-0.360615	0.00464804
CHMP4B	Perifosine	0.284373	0.0276591
CHMP4B	Paclitaxel	-0.27134	0.0359852
CHMP4B	Tanespimycin	-0.256463	0.0479304
GBP1	RAPAMYCIN	0.273793	0.0342758
GBP1	Midostaurin	0.270116	0.0368636
GBP1	Bleomycin	0.268593	0.0379822
GBP1	Tanespimycin	-0.396891	0.00169135
GBP1	geldanamycin	-0.321464	0.0122613
GBP1	METHOTREXATE	-0.292883	0.0231476
IRF1	Asparaginase	0.388869	0.00213598
IRF1	Hydroxyurea	0.31565	0.0140201
IRF1	Chlorambucil	0.286958	0.0262166
IRF1	Irinotecan	0.268303	0.0381981
IRF1	Fluphenazine	0.261642	0.0434496
IRF1	Triapine	0.255762	0.0485648
IRF1	Tanespimycin	-0.441748	0.000410231
IRF1	geldanamycin	-0.394702	0.00180362
IRF1	Alvespimycin	-0.272152	0.0354116
IRF1	Paclitaxel	-0.254981	0.0492799
MST1	Fluphenazine	0.462016	0.000202335
MST1	Chlorambucil	0.299467	0.0200992
MST1	Hydroxyurea	0.287971	0.0256688
MST1	RAPAMYCIN	0.271457	0.0359017
MST1	Melphalan	0.271144	0.0361246
MST1	Nitrogen	0.26622	0.039781
MST1	PX-316	0.261769	0.043344
MST1	Tanespimycin	-0.292945	0.0231174
MST1	Mithramycin	-0.282705	0.0286246
MST1	Depsipeptide	-0.255386	0.0489088
TREM2	Denileukin	0.637974	4.18719e-08
TREM2	Okadaic	0.319049	0.0129673
TREM2	HYPOTHEMYCIN	0.266525	0.039546
TREM2	Idarubicin	0.258109	0.0464668
