# Supplementary material for: Prognostic model construction and immune microenvironment analysis of pyroptosis-related genes in hepatocellular carcinoma based on single-cell RNA sequencing
Source: Front Immunol. 2025 Aug 21;16:1595539. doi: 10.3389/fimmu.2025.1595539 (PMC12408283; doi:10.3389/fimmu.2025.1595539)
Supplement: Supplementary Table 1 — Baseline tables of clinical data in the TCGA-LIHC dataset and hepatocellular carcinoma dataset in the ICGC. [file DataSheet1.zip › Data Sheet 7.CSV]

	GBP1	NLRP3	CHMP3	IL1B	STAT1	MST1	NFKB1	GZMA	IRF1	TREM2	FOXO3	GJA1	CYCS	DDX3X	GSDMD	CASP1	IL18	SCAF11	HMGB1	CHMP4A	GZMB	PYCARD	CHMP4B	STK4	GPX4	ELAVL1	CARD8	BAX	CHMP2A
GBP1	0	3.11321156428188e-60	1.97626258336499e-323	1.46668220958161e-157	0	1.85314663993793e-37	4.32461672394013e-32	1.48360381089013e-203	6.45377981127154e-55	4.86533244978781e-123	4.79316926047734e-140	1.29891348665667e-10	5.5629482383813e-59	2.23111988640102e-75	0	1.12121545657854e-239	2.89470375907835e-311	2.95559308642473e-151	3.90418017785472e-35	3.9156754845157e-82	6.12085847147052e-51	0	0	9.7447110921448e-31	9.2019668368681e-270	1.73364601041854e-123	5.49199552073813e-27	2.05551277394433e-212	0
NLRP3	3.11321156428188e-60	0	1.23443648322368e-17	0	4.36223391001195e-92	1.22051052363768e-45	0	1.64809225216023e-166	0.755895504594453	1.51687387708107e-259	1.27125127634282e-75	1.69008432213649e-05	2.17053330140773e-12	1.69321932569745e-82	2.69081926781151e-07	8.51566477498011e-243	0	0.00506766162061904	2.93207516743893e-42	0.0277580355770742	6.26657696243351e-43	0	1.4012712475674e-66	8.27590128600202e-07	2.8082495395746e-65	0.561184659543246	1.25006780872931e-16	6.47248353053276e-10	0.000464113159306699
CHMP3	1.97626258336499e-323	1.23443648322368e-17	0	5.97178491983143e-63	1.32912633630156e-189	4.6798405573655e-36	2.20690836803363e-23	0	3.65573234989415e-13	1.34558506332753e-114	9.41897929053515e-264	3.94160689208121e-202	3.35027462003764e-34	7.4843886166e-111	0	3.74640950106857e-60	9.11987242647365e-144	1.33156939433157e-148	2.01006646153611e-97	4.56715036716129e-106	4.3766685720854e-114	1.95899383365514e-284	0	4.13250720526448e-104	0	1.42838029784884e-186	1.10695144897082e-51	8.39056013708296e-298	0
IL1B	1.46668220958161e-157	0	5.97178491983143e-63	0	1.09041889585877e-257	0.000170593445653871	0	0	0.350432986139979	0	1.21158853197352e-129	9.02909405821925e-07	0.000286339078449645	6.04779467893895e-91	0.356613097510054	0	0	0.711488863131154	2.21836486970788e-26	0.000199891453104524	4.65615927936131e-101	0	1.04112778851282e-195	5.7579892028357e-88	1.9672027809062e-217	2.32983170869343e-16	3.54234104010957e-31	1.10316009166188e-52	3.84141119806226e-28
STAT1	0	4.36223391001195e-92	1.32912633630156e-189	1.09041889585877e-257	0	1.07726838830694e-149	3.28372680155049e-47	1.07265170317419e-135	7.24281400433917e-64	3.19544528191734e-295	4.51528747916791e-151	0.225299511476394	4.3334612832732e-38	3.82287940156704e-60	6.87762438856029e-299	3.33814144821212e-201	0	7.47657693666273e-105	1.53254480484287e-35	6.63782875462255e-164	8.50381934456635e-64	0	3.14758995497493e-292	2.31859859446611e-10	1.85757309263399e-259	7.45606090715224e-130	8.77573251055331e-26	1.20512656248331e-170	3.63418788633914e-273
MST1	1.85314663993793e-37	1.22051052363768e-45	4.6798405573655e-36	0.000170593445653871	1.07726838830694e-149	0	1.11130475709205e-94	0	1.99304151654739e-69	2.3196153846893e-05	3.75861354343798e-113	0.000567863314810529	4.20179326511652e-15	1.04809048824362e-15	0	9.79761749801422e-130	7.42219956907189e-63	5.67680553376395e-40	5.0036484660101e-14	2.61268928921242e-157	1.1024602569757e-147	1.98034596848828e-17	1.93991808594804e-180	1.89111454312572e-237	0	8.75595602163681e-120	2.43976425213087e-28	5.12132934405135e-60	0
NFKB1	4.32461672394013e-32	0	2.20690836803363e-23	0	3.28372680155049e-47	1.11130475709205e-94	0	0.363206374962852	7.72762517928857e-81	1.42867443210983e-170	5.99117083379296e-68	1.7081822980865e-10	1.36258531528481e-09	3.62114806755749e-157	1.46828643193532e-07	1.90831974631285e-107	1.13734121378545e-253	6.4047817049068e-14	2.7298408716038e-10	0.732137090804691	0.00773626958719778	3.67697181779326e-134	2.54710676378895e-72	1.14656066967807e-16	7.12459413552961e-19	0.00013650502001408	7.96921047359754e-26	1.42345378083042e-08	1.23618011654936e-08
GZMA	1.48360381089013e-203	1.64809225216023e-166	0	0	1.07265170317419e-135	0	0.363206374962852	0	0	6.64865790380069e-310	5.3116019464967e-152	7.40344749990435e-53	5.87477050652208e-11	2.22303307462082e-06	3.94452525408202e-279	0.767702672511472	2.96217111782034e-231	0.204234813297006	3.4753217278155e-05	9.49741057333807e-07	0	0	0	0	0	1.98882587907045e-65	6.22799939664351e-05	4.65395854752201e-112	0
IRF1	6.45377981127154e-55	0.755895504594453	3.65573234989415e-13	0.350432986139979	7.24281400433917e-64	1.99304151654739e-69	7.72762517928857e-81	0	0	0.157062275860198	5.77459636373188e-33	9.61533752989752e-63	1.3781418097354e-29	6.30267672437322e-117	2.89178678976028e-07	1.32815170983891e-44	0.959839163883062	1.34791751024142e-68	7.82810111974346e-16	1.60132271871283e-22	1.94181401335985e-179	0.0483230320723289	1.90578342185514e-19	9.59455176865159e-114	1.13038853456194e-46	7.20796192369148e-24	5.3124216892529e-38	5.52413629964579e-08	4.38103086653591e-12
TREM2	4.86533244978781e-123	1.51687387708107e-259	1.34558506332753e-114	0	3.19544528191734e-295	2.3196153846893e-05	1.42867443210983e-170	6.64865790380069e-310	0.157062275860198	0	5.92053776685031e-46	8.78006773127735e-07	8.29133115455734e-06	4.82180277610671e-10	6.39492789713004e-18	9.43775825613375e-196	0	1.63005143844807e-05	0.90780769399919	1.61019372997298e-40	6.02763248788108e-110	0	8.82455718327854e-168	8.87243547043039e-84	0	5.17260544365713e-15	8.32004452245226e-17	4.06479640617702e-121	2.55556141944845e-85
FOXO3	4.79316926047734e-140	1.27125127634282e-75	9.41897929053515e-264	1.21158853197352e-129	4.51528747916791e-151	3.75861354343798e-113	5.99117083379296e-68	5.3116019464967e-152	5.77459636373188e-33	5.92053776685031e-46	0	2.62256753992783e-74	5.98564256951862e-33	8.60376307324328e-134	1.94049176408166e-233	7.98694036344337e-27	1.86457574683621e-185	3.7951869125635e-125	2.74519045543838e-31	1.03396231534362e-79	1.1049714874637e-43	1.35722133563575e-178	1.50333750580614e-302	4.46774143514834e-36	8.86189746630947e-235	9.33329802565172e-115	1.80077872620141e-27	6.5516690622525e-130	2.58740976064775e-257
GJA1	1.29891348665667e-10	1.69008432213649e-05	3.94160689208121e-202	9.02909405821925e-07	0.225299511476394	0.000567863314810529	1.7081822980865e-10	7.40344749990435e-53	9.61533752989752e-63	8.78006773127735e-07	2.62256753992783e-74	0	8.47752263008182e-16	4.1642521483755e-83	9.22310573872211e-40	0.428066553610657	3.21029021796182e-10	3.33920189185903e-29	6.98413317949165e-33	2.77227338492255e-14	6.64645907795063e-10	0.0105915852922376	3.88620300146912e-68	9.4212821248215e-37	1.90777100515013e-21	7.67191002431571e-40	1.02693772292936e-105	1.52426137986378e-68	1.27899038392817e-71
CYCS	5.5629482383813e-59	2.17053330140773e-12	3.35027462003764e-34	0.000286339078449645	4.3334612832732e-38	4.20179326511652e-15	1.36258531528481e-09	5.87477050652208e-11	1.3781418097354e-29	8.29133115455734e-06	5.98564256951862e-33	8.47752263008182e-16	0	1.13444811933827e-05	7.31706563566236e-106	3.90822350240927e-05	0.485165522711589	1.65511842696625e-55	1.14302979341104e-75	3.64942550171009e-54	0.235702991551276	1.06150437990253e-29	3.97447776414213e-110	2.94611568400062e-08	1.52089101390255e-124	9.92687104049067e-65	0.506886213451675	1.80707062359994e-103	7.53079137823689e-137
DDX3X	2.23111988640102e-75	1.69321932569745e-82	7.4843886166e-111	6.04779467893895e-91	3.82287940156704e-60	1.04809048824362e-15	3.62114806755749e-157	2.22303307462082e-06	6.30267672437322e-117	4.82180277610671e-10	8.60376307324328e-134	4.1642521483755e-83	1.13444811933827e-05	0	5.23255163807347e-33	3.99800205713745e-60	1.79205505037035e-135	1.93038343938134e-106	3.77372307312958e-25	3.18751377471464e-10	0.836343646473469	2.02896868256558e-60	9.67609406727041e-61	1.79157574565554e-25	1.58986913420791e-09	1.05754294498635e-39	2.75939564437924e-51	1.80266752879351e-48	1.54661649787283e-08
GSDMD	0	2.69081926781151e-07	0	0.356613097510054	6.87762438856029e-299	0	1.46828643193532e-07	3.94452525408202e-279	2.89178678976028e-07	6.39492789713004e-18	1.94049176408166e-233	9.22310573872211e-40	7.31706563566236e-106	5.23255163807347e-33	0	2.20490414960095e-14	1.41679126696481e-22	1.23472592910954e-152	7.62847160949375e-107	4.000511388638e-203	4.09683575758242e-95	2.97228254226786e-309	0	6.30797323855814e-105	0	9.18529612925761e-296	7.96544291961124e-13	0	0
CASP1	1.12121545657854e-239	8.51566477498011e-243	3.74640950106857e-60	0	3.33814144821212e-201	9.79761749801422e-130	1.90831974631285e-107	0.767702672511472	1.32815170983891e-44	9.43775825613375e-196	7.98694036344337e-27	0.428066553610657	3.90822350240927e-05	3.99800205713745e-60	2.20490414960095e-14	0	0	1.57157987533578e-30	0.226709270835726	1.97422931883554e-26	0.914532695488564	0	1.81843721183877e-34	4.61762427016405e-08	4.66853865750206e-25	8.6035921971902e-12	1.91368438008434e-48	4.12253016430653e-73	2.88243962142176e-13
IL18	2.89470375907835e-311	0	9.11987242647365e-144	0	0	7.42219956907189e-63	1.13734121378545e-253	2.96217111782034e-231	0.959839163883062	0	1.86457574683621e-185	3.21029021796182e-10	0.485165522711589	1.79205505037035e-135	1.41679126696481e-22	0	0	3.83778847677461e-31	2.17880635580516e-06	2.2026395091012e-25	7.04016376656993e-62	0	1.78204609702443e-85	3.1257492822086e-27	9.48519702177139e-209	3.73610533594776e-13	9.9341090143493e-77	4.54602831997864e-83	1.55390891377454e-56
SCAF11	2.95559308642473e-151	0.00506766162061904	1.33156939433157e-148	0.711488863131154	7.47657693666273e-105	5.67680553376395e-40	6.4047817049068e-14	0.204234813297006	1.34791751024142e-68	1.63005143844807e-05	3.7951869125635e-125	3.33920189185903e-29	1.65511842696625e-55	1.93038343938134e-106	1.23472592910954e-152	1.57157987533578e-30	3.83778847677461e-31	0	2.23080801677875e-104	1.8339070266745e-76	0.759049020193955	5.72371119478825e-57	6.5595905383974e-141	8.95867276934493e-19	2.43041207224253e-65	4.06628787905334e-91	2.22050828881162e-25	1.19023798351251e-116	3.4530325584947e-122
HMGB1	3.90418017785472e-35	2.93207516743893e-42	2.01006646153611e-97	2.21836486970788e-26	1.53254480484287e-35	5.0036484660101e-14	2.7298408716038e-10	3.4753217278155e-05	7.82810111974346e-16	0.90780769399919	2.74519045543838e-31	6.98413317949165e-33	1.14302979341104e-75	3.77372307312958e-25	7.62847160949375e-107	0.226709270835726	2.17880635580516e-06	2.23080801677875e-104	0	2.83096282993722e-85	0.0188266006379343	1.56658635749241e-19	5.29345030770742e-72	0.0553679658150781	1.86821293756681e-59	1.51755066992315e-64	1.67929259453999e-23	1.62453501278756e-134	1.52412571911537e-149
CHMP4A	3.9156754845157e-82	0.0277580355770742	4.56715036716129e-106	0.000199891453104524	6.63782875462255e-164	2.61268928921242e-157	0.732137090804691	9.49741057333807e-07	1.60132271871283e-22	1.61019372997298e-40	1.03396231534362e-79	2.77227338492255e-14	3.64942550171009e-54	3.18751377471464e-10	4.000511388638e-203	1.97422931883554e-26	2.2026395091012e-25	1.8339070266745e-76	2.83096282993722e-85	0	9.57190686056129e-06	3.40090183303316e-93	2.34569035465523e-179	0.128042242853772	2.14220740557151e-152	3.56060868123417e-130	6.74761831456169e-17	8.69437847750245e-144	5.73309277736668e-227
GZMB	6.12085847147052e-51	6.26657696243351e-43	4.3766685720854e-114	4.65615927936131e-101	8.50381934456635e-64	1.1024602569757e-147	0.00773626958719778	0	1.94181401335985e-179	6.02763248788108e-110	1.1049714874637e-43	6.64645907795063e-10	0.235702991551276	0.836343646473469	4.09683575758242e-95	0.914532695488564	7.04016376656993e-62	0.759049020193955	0.0188266006379343	9.57190686056129e-06	0	4.77950355868349e-102	3.11209688672635e-98	1.11376773857807e-209	0	1.27060294250831e-27	0.00650828213067849	1.14811606566802e-28	1.295256244426e-234
PYCARD	0	0	1.95899383365514e-284	0	0	1.98034596848828e-17	3.67697181779326e-134	0	0.0483230320723289	0	1.35722133563575e-178	0.0105915852922376	1.06150437990253e-29	2.02896868256558e-60	2.97228254226786e-309	0	0	5.72371119478825e-57	1.56658635749241e-19	3.40090183303316e-93	4.77950355868349e-102	0	0	2.35270702704884e-68	0	3.48040627915265e-143	3.32054917372455e-45	1.36427407480286e-289	0
CHMP4B	0	1.4012712475674e-66	0	1.04112778851282e-195	3.14758995497493e-292	1.93991808594804e-180	2.54710676378895e-72	0	1.90578342185514e-19	8.82455718327854e-168	1.50333750580614e-302	3.88620300146912e-68	3.97447776414213e-110	9.67609406727041e-61	0	1.81843721183877e-34	1.78204609702443e-85	6.5595905383974e-141	5.29345030770742e-72	2.34569035465523e-179	3.11209688672635e-98	0	0	3.54868229605762e-69	0	0	5.90287742582845e-24	0	0
STK4	9.7447110921448e-31	8.27590128600202e-07	4.13250720526448e-104	5.7579892028357e-88	2.31859859446611e-10	1.89111454312572e-237	1.14656066967807e-16	0	9.59455176865159e-114	8.87243547043039e-84	4.46774143514834e-36	9.4212821248215e-37	2.94611568400062e-08	1.79157574565554e-25	6.30797323855814e-105	4.61762427016405e-08	3.1257492822086e-27	8.95867276934493e-19	0.0553679658150781	0.128042242853772	1.11376773857807e-209	2.35270702704884e-68	3.54868229605762e-69	0	0	1.72015794248297e-15	2.67299873359744e-07	7.16933432157443e-34	4.85584924023991e-215
GPX4	9.2019668368681e-270	2.8082495395746e-65	0	1.9672027809062e-217	1.85757309263399e-259	0	7.12459413552961e-19	0	1.13038853456194e-46	0	8.86189746630947e-235	1.90777100515013e-21	1.52089101390255e-124	1.58986913420791e-09	0	4.66853865750206e-25	9.48519702177139e-209	2.43041207224253e-65	1.86821293756681e-59	2.14220740557151e-152	0	0	0	0	0	7.83618962743123e-242	0.00285484370760753	0	0
ELAVL1	1.73364601041854e-123	0.561184659543246	1.42838029784884e-186	2.32983170869343e-16	7.45606090715224e-130	8.75595602163681e-120	0.00013650502001408	1.98882587907045e-65	7.20796192369148e-24	5.17260544365713e-15	9.33329802565172e-115	7.67191002431571e-40	9.92687104049067e-65	1.05754294498635e-39	9.18529612925761e-296	8.6035921971902e-12	3.73610533594776e-13	4.06628787905334e-91	1.51755066992315e-64	3.56060868123417e-130	1.27060294250831e-27	3.48040627915265e-143	0	1.72015794248297e-15	7.83618962743123e-242	0	1.06261732678009e-16	4.05661712906209e-208	1.0467997013537e-263
CARD8	5.49199552073813e-27	1.25006780872931e-16	1.10695144897082e-51	3.54234104010957e-31	8.77573251055331e-26	2.43976425213087e-28	7.96921047359754e-26	6.22799939664351e-05	5.3124216892529e-38	8.32004452245226e-17	1.80077872620141e-27	1.02693772292936e-105	0.506886213451675	2.75939564437924e-51	7.96544291961124e-13	1.91368438008434e-48	9.9341090143493e-77	2.22050828881162e-25	1.67929259453999e-23	6.74761831456169e-17	0.00650828213067849	3.32054917372455e-45	5.90287742582845e-24	2.67299873359744e-07	0.00285484370760753	1.06261732678009e-16	0	1.28954154249191e-46	3.75696197552136e-09
BAX	2.05551277394433e-212	6.47248353053276e-10	8.39056013708296e-298	1.10316009166188e-52	1.20512656248331e-170	5.12132934405135e-60	1.42345378083042e-08	4.65395854752201e-112	5.52413629964579e-08	4.06479640617702e-121	6.5516690622525e-130	1.52426137986378e-68	1.80707062359994e-103	1.80266752879351e-48	0	4.12253016430653e-73	4.54602831997864e-83	1.19023798351251e-116	1.62453501278756e-134	8.69437847750245e-144	1.14811606566802e-28	1.36427407480286e-289	0	7.16933432157443e-34	0	4.05661712906209e-208	1.28954154249191e-46	0	0
CHMP2A	0	0.000464113159306699	0	3.84141119806226e-28	3.63418788633914e-273	0	1.23618011654936e-08	0	4.38103086653591e-12	2.55556141944845e-85	2.58740976064775e-257	1.27899038392817e-71	7.53079137823689e-137	1.54661649787283e-08	0	2.88243962142176e-13	1.55390891377454e-56	3.4530325584947e-122	1.52412571911537e-149	5.73309277736668e-227	1.295256244426e-234	0	0	4.85584924023991e-215	0	1.0467997013537e-263	3.75696197552136e-09	0	0
