# Supplementary material for: Prognostic model construction and immune microenvironment analysis of pyroptosis-related genes in hepatocellular carcinoma based on single-cell RNA sequencing
Source: Front Immunol. 2025 Aug 21;16:1595539. doi: 10.3389/fimmu.2025.1595539 (PMC12408283; doi:10.3389/fimmu.2025.1595539)
Supplement: Supplementary Table 1 — Baseline tables of clinical data in the TCGA-LIHC dataset and hepatocellular carcinoma dataset in the ICGC. [file DataSheet1.zip › Data Sheet 9.CSV]

	ONTOLOGY	ID	Description	GeneRatio	BgRatio	pvalue	p.adjust	qvalue	geneID	Count
GO:0002181	BP	GO:0002181	cytoplasmic translation	78/1512	148/18723	0.000000000000000000000000000000000000000000000664902071459076	0.00000000000000000000000000000000000000000599675178248941	0.00000000000000000000000000000000000000000432816253673992	RPS27/RPS29/RPL13/RPS2/RPL41/RPL23A/RPS25/RPL13A/RPS3/RPL21/RPLP2/RPL3/RPL32/RPS4X/RPL30/RPS27A/RPL39/RPS18/RPS12/RPL35A/RPS19/RPS6/RPL31/RPS20/RPS15A/RPS14/RPL34/RPL9/RPL27A/RPS28/RPS7/RPL11/RPL6/RPS21/RPL10A/RPL18A/RPL36/RPS10/RPS15/RPSA/RPL19/RPL10/RPS16/RPL14/RPL7A/RPL28/RPL38/RPL26/RPL7/EIF4A2/RPL36A/RPL5/RPL4/TMA7/EIF3F/EIF3G/EIF5/EEF2/YBX3/CPEB4/MCTS1/RPS9/RPL17/RPS26/RPS3A/RPLP1/RPL37/RPS…	78
GO:0042110	BP	GO:0042110	T cell activation	133/1512	487/18723	0.000000000000000000000000000000000000102948614780679	0.00000000000000000000000000000000046424677835347	0.000000000000000000000000000000000335070649370377	CD3D/ZFP36L2/CD3E/CD8A/CD3G/RPS3/CD2/IL7R/CCL5/RPS6/LAG3/CD6/CD8B/LCK/PTGER4/CD48/PTPRC/RORA/SOCS1/RHOH/ANXA1/CD7/CD160/PRR7/XCL1/TMIGD2/TNFSF14/KLRC1/FYN/ZBTB16/MAP3K8/TIGIT/JMJD6/IRF1/GATA3/FCER1G/RELB/CASP3/SLA2/HSPD1/IL1B/NLRP3/AIF1/MAFB/HLA-DRA/CLEC7A/FGL2/TNFSF13B/CD86/CD74/HLA-DRB1/CTSL/IL6R/LGALS3/LILRB2/SPI1/GPR183/HLA-DMA/SLC11A1/IL18/CD4/CEBPB/HLA-DQA1/CD83/HLA-DPA1/HLA-DMB/ICAM1/HLA-D…	133
GO:0007159	BP	GO:0007159	leukocyte cell-cell adhesion	106/1512	371/18723	0.0000000000000000000000000000000505646229016239	0.000000000000000000000000000152014111316582	0.00000000000000000000000000010971636071005	CD3E/RPS3/IL7R/CCL5/LAG3/CD6/LCK/ETS1/PTPRC/SOCS1/RHOH/ANXA1/EZR/CD160/XCL1/TMIGD2/TNFSF14/FYN/ZBTB16/MAP3K8/TIGIT/IRF1/GATA3/CASP3/HSPD1/IL1B/NLRP3/AIF1/KLF4/HLA-DRA/OLR1/FGL2/TNFSF13B/CD86/CD74/HLA-DRB1/LGALS3/LILRB2/HLA-DMA/S100A9/IL18/CD4/CEBPB/HLA-DQA1/CD83/HLA-DPA1/HLA-DMB/ICAM1/HLA-DPB1/LGALS9/GPNMB/PYCARD/VSIG4/HLA-DQB1/LGALS1/LILRB4/NR4A3/RIPK2/PRNP/LYN/PELI1/HLA-DRB5/LAPTM5/NFKBIZ/TNF/P…	106
GO:0022407	BP	GO:0022407	regulation of cell-cell adhesion	118/1512	448/18723	0.0000000000000000000000000000000675659769420506	0.000000000000000000000000000152344386510089	0.000000000000000000000000000109954737213063	CD3E/RPS3/IL7R/CCL5/LAG3/CD6/LCK/ETS1/RGCC/PTPRC/SOCS1/RHOH/ANXA1/MYADM/CITED2/CD160/XCL1/TMIGD2/TNFSF14/FYN/ZBTB16/MAP3K8/TIGIT/IRF1/JAK1/GATA3/TGFB1/CASP3/HSPD1/IL1B/PLAUR/NLRP3/AIF1/KLF4/HLA-DRA/FGL2/TNFSF13B/CD86/CD74/HLA-DRB1/VEGFA/LGALS3/LILRB2/IL1RN/SPI1/HLA-DMA/IL18/CD4/CEBPB/HLA-DQA1/CD83/HLA-DPA1/HLA-DMB/ICAM1/HLA-DPB1/LGALS9/GPNMB/SH2B3/PYCARD/VSIG4/HLA-DQB1/LGALS1/LILRB4/NR4A3/RIPK2/P…	118
GO:0050863	BP	GO:0050863	regulation of T cell activation	97/1512	329/18723	0.00000000000000000000000000000141378434842147	0.00000000000000000000000000255018420768264	0.00000000000000000000000000184059840223965	CD3E/RPS3/CD2/IL7R/CCL5/LAG3/CD6/LCK/PTPRC/SOCS1/RHOH/ANXA1/CD160/XCL1/TMIGD2/TNFSF14/FYN/ZBTB16/MAP3K8/TIGIT/IRF1/GATA3/CASP3/HSPD1/IL1B/NLRP3/AIF1/HLA-DRA/FGL2/TNFSF13B/CD86/CD74/HLA-DRB1/LGALS3/LILRB2/HLA-DMA/IL18/CD4/CEBPB/HLA-DQA1/CD83/HLA-DPA1/HLA-DMB/HLA-DPB1/LGALS9/GPNMB/PYCARD/VSIG4/HLA-DQB1/LGALS1/LILRB4/RIPK2/CTNNB1/PRNP/LYN/PELI1/HLA-DRB5/LAPTM5/NFKBIZ/HES1/PAG1/NFKBID/CD55/CD81/RHOA/…	97
GO:1903037	BP	GO:1903037	regulation of leukocyte cell-cell adhesion	97/1512	336/18723	0.00000000000000000000000000000905783627316796	0.0000000000000000000000000136154375579503	0.00000000000000000000000000982695780934573	CD3E/RPS3/IL7R/CCL5/LAG3/CD6/LCK/ETS1/PTPRC/SOCS1/RHOH/ANXA1/CD160/XCL1/TMIGD2/TNFSF14/FYN/ZBTB16/MAP3K8/TIGIT/IRF1/GATA3/CASP3/HSPD1/IL1B/NLRP3/AIF1/KLF4/HLA-DRA/FGL2/TNFSF13B/CD86/CD74/HLA-DRB1/LGALS3/LILRB2/HLA-DMA/IL18/CD4/CEBPB/HLA-DQA1/CD83/HLA-DPA1/HLA-DMB/ICAM1/HLA-DPB1/LGALS9/GPNMB/PYCARD/VSIG4/HLA-DQB1/LGALS1/LILRB4/NR4A3/RIPK2/PRNP/LYN/PELI1/HLA-DRB5/LAPTM5/NFKBIZ/TNF/HES1/PAG1/NFKBID/…	97
GO:0002443	BP	GO:0002443	leukocyte mediated immunity	112/1512	440/18723	0.0000000000000000000000000000680781532940879	0.0000000000000000000000000877138377941969	0.0000000000000000000000000633075639053593	CD8A/IL7R/TRBC2/LAG3/IGHA1/IGKC/PTPRC/KMT2E/IGLC2/CD160/XCL1/KLRC1/LAT2/KLRD1/TRDC/GZMM/GATA3/TGFB1/FCER1G/TYROBP/SH2D1A/IGHG3/SPON2/SLA2/HSPD1/IL1B/NLRP3/HLA-DRA/CLEC7A/CD74/HLA-DRB1/CTSH/SPI1/HLA-DMA/IL18/HLA-DQA1/HMOX1/HLA-DPA1/HLA-DMB/ICAM1/HLA-DPB1/C1QA/C1QC/LGALS9/HLA-DQB1/CCL3/C1QB/SERPINB9/LILRB4/NR4A3/SERPING1/ADAM17/C2/PRDX1/LYN/ARL8B/VAMP8/HLA-DRB5/TNF/TREM2/ARRB2/STX7/STXBP2/NBN/STX4/…	112
GO:0032496	BP	GO:0032496	response to lipopolysaccharide	96/1512	343/18723	0.000000000000000000000000000258387071907136	0.000000000000000000000000291299125191308	0.000000000000000000000000210245480614965	CCL5/JUN/CD6/PTGER4/ZFP36/HNRNPA0/PDCD4/IRF8/JUND/GSTP1/TGFB1/MAPK1/CASP3/SPON2/NFKB1/HSPD1/IL1B/NLRP3/C5AR1/SOD2/CXCL8/CD68/MRC1/HCK/CXCL2/LY96/CD86/LY86/TLR2/PTGS2/MEF2C/LILRB2/CD14/SPI1/IRAK3/S100A9/SLC11A1/IL18/CEBPB/THBD/ICAM1/CD36/CXCL3/VIM/LGALS9/PYCARD/ABCA1/CCL3/AXL/TRIB1/NR4A1/ADM/MGST2/ADAM17/NFKBIA/RIPK2/LYN/PELI1/COMT/TNF/TREM2/ACP5/ATP2A2/S100A8/CASP1/TSPO/CD55/PRDX3/RHOA/PDE4B/GCH1…	96
GO:0001819	BP	GO:0001819	positive regulation of cytokine production	114/1512	467/18723	0.00000000000000000000000000113980387126309	0.0000000000000000000000011422101238802	0.000000000000000000000000824391478349821	CD3E/LTB/RPS3/CD2/CD6/RGCC/PTGER4/PTPRC/PIK3R1/RORA/ANXA1/SLC7A5/CD160/IRF8/XCL1/TMIGD2/TXK/TIGIT/IRF1/GATA3/TGFB1/FCER1G/TYROBP/IFNGR1/SPON2/HSPD1/IL1B/NLRP3/AIF1/C5AR1/EREG/CYBB/FCN1/CLEC7A/LY96/CD86/MNDA/CD74/TLR2/IL6R/CSF1R/PTGS2/LILRB2/CD14/IRAK3/SLC11A1/IL18/CD4/CEBPB/CD83/HMOX1/HLA-DPA1/HLA-DPB1/CD36/EGR1/LGALS9/PYCARD/CCL3/NR4A3/C3AR1/ADAM17/RIPK2/PELI1/LAPTM5/HIF1A/TNF/TREM2/HSPA1A/HSPA1…	114
GO:0022409	BP	GO:0022409	positive regulation of cell-cell adhesion	85/1512	284/18723	0.00000000000000000000000000200324855217139	0.00000000000000000000000180672986920338	0.00000000000000000000000130400937332925	CD3E/RPS3/IL7R/CCL5/CD6/LCK/ETS1/PTPRC/SOCS1/RHOH/ANXA1/CITED2/CD160/XCL1/TMIGD2/TNFSF14/FYN/ZBTB16/MAP3K8/JAK1/GATA3/HSPD1/IL1B/PLAUR/NLRP3/AIF1/HLA-DRA/TNFSF13B/CD86/CD74/HLA-DRB1/LILRB2/HLA-DMA/IL18/CD4/HLA-DQA1/CD83/HLA-DPA1/HLA-DMB/ICAM1/HLA-DPB1/LGALS9/PYCARD/HLA-DQB1/LGALS1/LILRB4/NR4A3/RIPK2/LYN/HLA-DRB5/NFKBIZ/TNF/HES1/NFKBID/CD55/CD44/CD81/FGB/RHOA/FGG/FLOT1/IL6ST/HLA-A/B2M/HMGB1/CHST2/…	85
GO:1903039	BP	GO:1903039	positive regulation of leukocyte cell-cell adhesion	77/1512	239/18723	0.00000000000000000000000000292617976815932	0.00000000000000000000000239920139354809	0.00000000000000000000000173162638146385	CD3E/RPS3/IL7R/CCL5/CD6/LCK/ETS1/PTPRC/SOCS1/RHOH/ANXA1/CD160/XCL1/TMIGD2/TNFSF14/FYN/ZBTB16/MAP3K8/GATA3/HSPD1/IL1B/NLRP3/AIF1/HLA-DRA/TNFSF13B/CD86/CD74/HLA-DRB1/LILRB2/HLA-DMA/IL18/CD4/HLA-DQA1/CD83/HLA-DPA1/HLA-DMB/ICAM1/HLA-DPB1/LGALS9/PYCARD/HLA-DQB1/LGALS1/LILRB4/NR4A3/RIPK2/LYN/HLA-DRB5/NFKBIZ/TNF/HES1/NFKBID/CD55/CD44/CD81/RHOA/IL6ST/HLA-A/B2M/HMGB1/CHST2/ITGB2/HLA-E/CD47/HAVCR2/ZAP70/AD…	77
GO:0002237	BP	GO:0002237	response to molecule of bacterial origin	97/1512	363/18723	0.0000000000000000000000000068922509673674	0.00000000000000000000000518010095622388	0.00000000000000000000000373874385808772	CCL5/JUN/CD6/PTGER4/ZFP36/HNRNPA0/PDCD4/IRF8/JUND/GSTP1/TGFB1/MAPK1/CASP3/SPON2/NFKB1/HSPD1/IL1B/NLRP3/C5AR1/SOD2/CXCL8/CD68/MRC1/HCK/CXCL2/LY96/CD86/LY86/TLR2/PTGS2/MEF2C/LILRB2/CD14/SPI1/IRAK3/S100A9/SLC11A1/IL18/CEBPB/THBD/ICAM1/CD36/CXCL3/VIM/LGALS9/PYCARD/ABCA1/CCL3/AXL/TRIB1/NR4A1/ADM/MGST2/ADAM17/NFKBIA/RIPK2/LYN/PELI1/COMT/TNF/TREM2/ACP5/ATP2A2/S100A8/CASP1/TSPO/CD55/PRDX3/RHOA/PDE4B/GCH1…	97
GO:0050870	BP	GO:0050870	positive regulation of T cell activation	70/1512	216/18723	0.000000000000000000000000463916052150053	0.000000000000000000000321850682641641	0.000000000000000000000232296102550278	CD3E/RPS3/IL7R/CCL5/CD6/LCK/PTPRC/SOCS1/RHOH/ANXA1/CD160/XCL1/TMIGD2/TNFSF14/FYN/ZBTB16/MAP3K8/GATA3/HSPD1/IL1B/NLRP3/AIF1/HLA-DRA/TNFSF13B/CD86/CD74/HLA-DRB1/LILRB2/HLA-DMA/IL18/CD4/HLA-DQA1/CD83/HLA-DPA1/HLA-DMB/HLA-DPB1/LGALS9/PYCARD/HLA-DQB1/LGALS1/LILRB4/RIPK2/LYN/HLA-DRB5/NFKBIZ/HES1/NFKBID/CD55/CD81/RHOA/IL6ST/HLA-A/B2M/HMGB1/HLA-E/CD47/HAVCR2/ZAP70/ADAM8/XBP1/IFNG/CD27/CORO1A/HLA-DQA2/HLA…	70
GO:0045785	BP	GO:0045785	positive regulation of cell adhesion	105/1512	437/18723	0.000000000000000000000000584033140896746	0.000000000000000000000376242492696268	0.000000000000000000000271553454383871	CD3E/RPS3/IL7R/CCL5/SPOCK2/CD6/LCK/STK4/ETS1/PTPRC/SOCS1/RHOH/ANXA1/MYADM/CITED2/CD160/XCL1/TMIGD2/TNFSF14/FYN/ZBTB16/MAP3K8/JAK1/GATA3/HSPD1/IL1B/PLAUR/NLRP3/AIF1/HLA-DRA/TNFSF13B/CD86/CD74/LIMS1/HLA-DRB1/VEGFA/LILRB2/HLA-DMA/IL18/CD4/HLA-DQA1/CD83/HLA-DPA1/HLA-DMB/ICAM1/HLA-DPB1/CD36/LGALS9/PYCARD/HLA-DQB1/LGALS1/LILRB4/NR4A3/RAC1/RIPK2/LYN/HLA-DRB5/NFKBIZ/TNF/HES1/NFKBID/STX4/CD55/CD44/CD81/FG…	105
GO:0032103	BP	GO:0032103	positive regulation of response to external stimulus	103/1512	427/18723	0.00000000000000000000000120696753204374	0.000000000000000000000725709344766832	0.000000000000000000000523781559169016	CXCR4/CCL5/RPS19/LAG3/ETS1/PTGER4/PDCD4/AKIRIN1/CD160/XCL1/FYN/TXK/ALOX5AP/XCL2/KLRD1/TGFB1/TYROBP/MAPK1/SH2D1A/SFPQ/HSPD1/IL1B/AIF1/C5AR1/CXCL8/EREG/FCN1/CLEC7A/GRN/HCK/LY96/MNDA/LY86/CD74/TLR2/VEGFA/IL6R/CSF1R/PTGS2/NEAT1/SPI1/S100A9/IL18/PLSCR1/CEBPB/THBD/NINJ1/LGALS9/PYCARD/CCL3/LGMN/MGST2/C3AR1/ADAM17/NFKBIA/RAC1/RIPK2/LYN/VAMP8/NFKBIZ/TNF/TREM2/S100A8/STX4/CD81/C3/TNFRSF1A/CTSC/HSPB1/APOH/I…	103
GO:0002460	BP	GO:0002460	adaptive immune response based on somatic recombination of immune receptors built from immunoglobulin superfamily domains	92/1512	356/18723	0.00000000000000000000000208097893340649	0.00000000000000000000117302181252457	0.000000000000000000000846629850275379	CD8A/IL7R/TRBC2/IGHA1/IGKC/PTPRC/RORA/ANXA1/IGLC2/XCL1/KLRC1/KLRD1/TRDC/GZMM/GATA3/TGFB1/FCER1G/RELB/IGHG3/SLA2/HSPD1/IL1B/NLRP3/HLA-DRA/CLEC7A/TNFSF13B/CD74/HLA-DRB1/IL6R/CTSH/MEF2C/HLA-DMA/SLC11A1/IL18/CD4/HLA-DQA1/HLA-DPA1/HLA-DMB/ICAM1/HLA-DPB1/C1QA/C1QC/HLA-DQB1/C1QB/LILRB4/SERPING1/ADAM17/C2/RIPK2/HLA-DRB5/NFKBIZ/TNF/TREM2/STX7/NBN/NFKBID/CD55/CD81/C3/CTSC/HLA-B/HLA-A/B2M/HMGB1/PRF1/HLA-E/H…	92
GO:0002697	BP	GO:0002697	regulation of immune effector process	89/1512	339/18723	0.00000000000000000000000363261218951569	0.00000000000000000000192720760807306	0.00000000000000000000139096432074087	IL7R/RPS19/LAG3/PTPRC/ANXA1/SLC7A5/CD160/XCL1/KLRC1/KLRD1/GATA3/TGFB1/TYROBP/SH2D1A/SPON2/HSPD1/IL1B/NLRP3/HLA-DRA/CLEC7A/GRN/FGL2/CD86/CD74/HLA-DRB1/LGALS3/SPI1/IRAK3/IL18/HMOX1/HLA-DMB/ICAM1/CD36/LGALS9/VSIG4/SERPINB9/LILRB4/A2M/NR4A3/SERPING1/RIPK2/LYN/VAMP8/LAPTM5/NFKBIZ/TNF/TREM2/ARRB2/STX7/STXBP2/NFKBID/STX4/CD55/FGR/CD81/CD84/CD59/C3/DDX21/HLA-B/HLA-A/B2M/HMGB1/SH2D1B/ITGB2/HLA-E/CD47/HAVC…	89
GO:0002683	BP	GO:0002683	negative regulation of immune system process	103/1512	434/18723	0.00000000000000000000000469473049232992	0.00000000000000000000235232079501797	0.00000000000000000000169779025523791	IL7R/TSC22D3/RPS19/LAG3/LYAR/PTGER4/PTPRC/PIK3R1/SOCS1/ANXA1/EZR/CD160/XCL1/KLRC1/FYN/TIGIT/IRF1/DUSP1/KLRD1/TGFB1/TYROBP/RNF125/SH2D1A/CASP3/SLA2/LST1/MAFB/CD68/GPX1/GRN/FGL2/HCK/CD86/MNDA/CD74/HLA-DRB1/LGALS3/LILRB2/SPI1/IRAK3/CEBPB/HMOX1/C1QC/LILRB3/LGALS9/GPNMB/VSIG4/CCL3/AXL/TRIB1/SERPINB9/LILRB4/A2M/SERPING1/TMEM176B/CTNNB1/PRNP/LYN/PELI1/SAMHD1/LAPTM5/TNF/TREM2/ARRB2/TMEM176A/PAG1/GBP1/CD5…	103
GO:2001233	BP	GO:2001233	regulation of apoptotic signaling pathway	91/1512	356/18723	0.00000000000000000000000865726556569749	0.00000000000000000000410946727036977	0.00000000000000000000296601275669104	RPS3/RPS7/RPL11/LCK/STK4/MCL1/RPL26/PTPRC/FYN/NR4A2/GSTP1/UBB/TPT1/SFPQ/IL1B/PLAUR/SOD2/G0S2/GPX1/CD74/CTSH/PTGS2/LGALS3/GRINA/S100A9/HMOX1/ICAM1/PYCARD/PPIF/YBX3/PEA15/BID/CTNNA1/CTNNB1/ATF3/HIF1A/TNF/TREM2/ARRB2/HSPA1A/PTEN/S100A8/HSPA1B/GNAI2/STX4/CD44/FGB/PTPN1/CTSC/FGG/HSPB1/CFLAR/IFI6/LMNA/ITPRIP/XBP1/PDIA3/NFE2L2/HMGB2/ENO1/PRDX2/PPP1CA/SOD1/PARK7/HNRNPK/SLC25A5/NUPR1/CTTN/AGT/RB1/IGF1/CLU…	91
GO:0002696	BP	GO:0002696	positive regulation of leukocyte activation	98/1512	409/18723	0.0000000000000000000000290241442475011	0.0000000000000000000130884378484106	0.00000000000000000000944659515929195	CD3E/RPS3/CD2/IL7R/TRBC2/CCL5/CD6/IGHA1/LCK/IGKC/PTPRC/SOCS1/RHOH/ANXA1/IGLC2/CD160/XCL1/TMIGD2/TNFSF14/FYN/JUND/ZBTB16/MAP3K8/TRDC/GATA3/TGFB1/TYROBP/CD38/IGHG3/HSPD1/IL1B/NLRP3/AIF1/HLA-DRA/CLEC7A/TNFSF13B/CD86/CD74/HLA-DRB1/MEF2C/LILRB2/GPR183/HLA-DMA/IL18/CD4/HLA-DQA1/CD83/HLA-DPA1/HLA-DMB/HLA-DPB1/LGALS9/PYCARD/CDKN1A/HLA-DQB1/CCL3/AXL/LGALS1/LILRB4/NR4A3/RIPK2/LYN/PELI1/VAMP8/HLA-DRB5/NFKBI…	98
GO:0050867	BP	GO:0050867	positive regulation of cell activation	99/1512	420/18723	0.0000000000000000000000637010966982674	0.0000000000000000000273581043391273	0.0000000000000000000197457434577487	CD3E/RPS3/CD2/IL7R/TRBC2/CCL5/CD6/IGHA1/LCK/IGKC/PTPRC/SOCS1/RHOH/ANXA1/IGLC2/CD160/XCL1/TMIGD2/TNFSF14/FYN/JUND/ZBTB16/MAP3K8/TRDC/GATA3/TGFB1/TYROBP/CD38/IGHG3/HSPD1/IL1B/NLRP3/AIF1/HLA-DRA/CLEC7A/TNFSF13B/CD86/CD74/HLA-DRB1/MEF2C/LILRB2/GPR183/HLA-DMA/IL18/CD4/HLA-DQA1/CD83/HLA-DPA1/HLA-DMB/HLA-DPB1/LGALS9/PLEK/PYCARD/CDKN1A/HLA-DQB1/CCL3/AXL/LGALS1/LILRB4/NR4A3/RIPK2/LYN/PELI1/VAMP8/HLA-DRB5/…	99
GO:0002253	BP	GO:0002253	activation of immune response	92/1512	375/18723	0.000000000000000000000113106527254965	0.0000000000000000000463685349687513	0.0000000000000000000334665437581197	CD3E/RPS3/TRBC2/TRAT1/IGHA1/LCK/RGCC/IGKC/PTPRC/IGLC2/EZR/CD160/FYN/TXK/CD247/LAT2/KLRD1/TRDC/GATA3/FCER1G/TYROBP/CD38/MAPK1/SH2D1A/SFPQ/PRKCH/IGHG3/SLA2/IL1B/C5AR1/FCN1/CLEC7A/FPR1/HCK/MNDA/HLA-DRB1/MEF2C/LGALS3/CFP/LCP2/PLSCR1/HLA-DPB1/C1QA/C1QC/PYCARD/CFD/VSIG4/HLA-DQB1/C1QB/LILRB4/A2M/NR4A3/C3AR1/SERPING1/C2/RIPK2/PRNP/LYN/LAPTM5/NFKBIZ/TREM2/NFKBID/GBP1/CD55/THEMIS2/FGR/CD81/CD59/C3/PDE4B/HL…	92
GO:0052548	BP	GO:0052548	regulation of endopeptidase activity	100/1512	432/18723	0.000000000000000000000162537552301287	0.0000000000000000000637359210524048	0.0000000000000000000460014747565749	RPS3/SPOCK2/LCK/PRR7/TNFSF14/FYN/HSPE1/CYCS/DNAJB6/HSPD1/PLAUR/NLRP3/KLF4/CSTA/GPX1/TIMP1/CLEC7A/CST3/VEGFA/CTSH/PTGS2/S100A9/TIMP2/APLP2/SERPINA1/LGALS9/PYCARD/NR4A1/LGMN/GSN/SERPINB9/A2M/CSTB/SERPING1/CTSD/BID/ANXA2/RIPK2/PRNP/LYN/PICALM/LAPTM5/TNF/ARRB2/S100A8/SERPINB1/CASP1/CD44/PRDX3/C3/RHOA/CFLAR/TNFAIP8/SERPINB6/IFI6/CARD16/CST7/HMGB1/MBP/F2R/BIRC5/GAPDH/CD27/PTTG1/PARK7/PSME2/PSMB9/PSMB8/…	100
GO:0071222	BP	GO:0071222	cellular response to lipopolysaccharide	65/1512	209/18723	0.00000000000000000000029508142584154	0.000000000000000000110889140819369	0.0000000000000000000800343656756176	CCL5/CD6/ZFP36/PDCD4/IRF8/GSTP1/TGFB1/MAPK1/SPON2/NFKB1/IL1B/NLRP3/CXCL8/CD68/MRC1/HCK/CXCL2/LY96/CD86/LY86/TLR2/MEF2C/LILRB2/CD14/SPI1/IL18/CEBPB/ICAM1/CD36/CXCL3/VIM/PYCARD/ABCA1/CCL3/AXL/TRIB1/NFKBIA/RIPK2/LYN/TNF/CASP1/TSPO/CD55/RHOA/PDE4B/CARD16/HMGB1/HAVCR2/XBP1/TNFRSF1B/SIGIRR/CXCL13/HMGB2/PRDX2/CXCL10/CD40/TFPI/CXCL9/CXCL1/SCARB1/SIRPA/MTDH/TNFAIP3/CHMP5/LITAF	65
GO:0071216	BP	GO:0071216	cellular response to biotic stimulus	71/1512	246/18723	0.000000000000000000000445064649188111	0.000000000000000000160561522841103	0.000000000000000000115885464866496	CCL5/CD6/ZFP36/PDCD4/IRF8/GSTP1/TGFB1/MAPK1/SPON2/NFKB1/IL1B/NLRP3/CXCL8/CD68/CLEC7A/MRC1/HCK/CXCL2/LY96/CD86/LY86/TLR2/MEF2C/LILRB2/CD14/SPI1/IL18/CEBPB/ICAM1/CD36/CXCL3/VIM/PYCARD/ABCA1/CCL3/AXL/TRIB1/NFKBIA/BID/RIPK2/LYN/PPP1R15B/TNF/TREM2/CASP1/TSPO/CD55/RHOA/PDE4B/CARD16/HMGB1/HAVCR2/XBP1/TXNIP/TNFRSF1B/SIGIRR/CXCL13/HMGB2/PRDX2/CXCL10/CD40/TFPI/CXCL9/CXCL1/SCARB1/SIRPA/ZMPSTE24/MTDH/TNFAIP3…	71
GO:0052547	BP	GO:0052547	regulation of peptidase activity	103/1512	461/18723	0.000000000000000000000643535678755425	0.000000000000000000219524603310519	0.000000000000000000158442136410531	RPS3/SPOCK2/LCK/PRR7/TNFSF14/FYN/HSPE1/CYCS/DNAJB6/HSPD1/PLAUR/NLRP3/KLF4/CSTA/GPX1/TIMP1/CLEC7A/GRN/CST3/VEGFA/CTSH/PTGS2/S100A9/TIMP2/APLP2/SERPINA1/LGALS9/PYCARD/NR4A1/LGMN/GSN/SERPINB9/A2M/CSTB/SERPING1/CTSD/BID/ANXA2/RIPK2/PRNP/LYN/PICALM/LAPTM5/TNF/ARRB2/S100A8/SERPINB1/CASP1/CD44/PRDX3/C3/RHOA/CFLAR/TNFAIP8/SERPINB6/IFI6/CARD16/CST7/HMGB1/MBP/F2R/BIRC5/GAPDH/CD27/PTTG1/PARK7/PSME2/PSMB9/PS…	103
GO:0002449	BP	GO:0002449	lymphocyte mediated immunity	87/1512	350/18723	0.000000000000000000000657186416385852	0.000000000000000000219524603310519	0.000000000000000000158442136410531	CD8A/IL7R/TRBC2/LAG3/IGHA1/IGKC/PTPRC/IGLC2/CD160/XCL1/KLRC1/KLRD1/TRDC/GZMM/GATA3/TGFB1/FCER1G/SH2D1A/IGHG3/SLA2/HSPD1/IL1B/NLRP3/HLA-DRA/CD74/HLA-DRB1/CTSH/HLA-DMA/IL18/HLA-DQA1/HLA-DPA1/HLA-DMB/ICAM1/HLA-DPB1/C1QA/C1QC/LGALS9/HLA-DQB1/C1QB/SERPINB9/LILRB4/SERPING1/C2/PRDX1/ARL8B/HLA-DRB5/TNF/TREM2/ARRB2/STX7/NBN/CD55/CD81/C3/CTSC/HLA-B/HLA-A/B2M/GZMB/HMGB1/PRF1/SH2D1B/HLA-E/HAVCR2/SLC15A4/NCR3…	87
GO:0070661	BP	GO:0070661	leukocyte proliferation	82/1512	318/18723	0.000000000000000000000827528493051622	0.000000000000000000266552838529735	0.00000000000000000019238481958764	CD3E/RPS3/IL7R/CCL5/RPS6/CD6/PTPRC/ANXA1/XCL1/TMIGD2/TNFSF14/FYN/GSTP1/IRF1/TYROBP/CD38/MAPK1/CASP3/HSPD1/IKZF3/IL1B/AIF1/LST1/TNFSF13B/CD86/MNDA/CD74/HLA-DRB1/CSF1R/MEF2C/LGALS3/LILRB2/GPR183/SLC11A1/IL18/CEBPB/HLA-DPA1/HLA-DMB/HLA-DPB1/LGALS9/GPNMB/PYCARD/VSIG4/CDKN1A/LILRB4/RIPK2/CTNNB1/PRNP/LYN/PELI1/TREM2/HES1/CD55/CD81/IL6ST/HLA-A/HMGB1/HLA-E/HAVCR2/ZAP70/CCND3/ATM/SPN/RAC2/TNFRSF1B/PRDX2/C…	82
GO:0070663	BP	GO:0070663	regulation of leukocyte proliferation	70/1512	245/18723	0.00000000000000000000165224497180529	0.000000000000000000505194190809875	0.000000000000000000364624491683436	CD3E/RPS3/CCL5/CD6/PTPRC/ANXA1/XCL1/TMIGD2/GSTP1/IRF1/TYROBP/CD38/MAPK1/CASP3/IKZF3/IL1B/AIF1/LST1/TNFSF13B/CD86/MNDA/CD74/HLA-DRB1/CSF1R/MEF2C/LGALS3/LILRB2/GPR183/IL18/CEBPB/HLA-DPA1/HLA-DMB/HLA-DPB1/LGALS9/GPNMB/PYCARD/VSIG4/CDKN1A/LILRB4/RIPK2/CTNNB1/PRNP/LYN/PELI1/HES1/CD55/CD81/IL6ST/HLA-A/HMGB1/HLA-E/HAVCR2/ZAP70/ATM/SPN/RAC2/TNFRSF1B/CORO1A/CD40/IGF1/EBI3/IL4I1/CRP/TFRC/IRS2/SDC4/NDFIP1/T…	70
GO:0071219	BP	GO:0071219	cellular response to molecule of bacterial origin	66/1512	221/18723	0.00000000000000000000168043305513873	0.000000000000000000505194190809875	0.000000000000000000364624491683436	CCL5/CD6/ZFP36/PDCD4/IRF8/GSTP1/TGFB1/MAPK1/SPON2/NFKB1/IL1B/NLRP3/CXCL8/CD68/MRC1/HCK/CXCL2/LY96/CD86/LY86/TLR2/MEF2C/LILRB2/CD14/SPI1/IL18/CEBPB/ICAM1/CD36/CXCL3/VIM/PYCARD/ABCA1/CCL3/AXL/TRIB1/NFKBIA/RIPK2/LYN/TNF/TREM2/CASP1/TSPO/CD55/RHOA/PDE4B/CARD16/HMGB1/HAVCR2/XBP1/TNFRSF1B/SIGIRR/CXCL13/HMGB2/PRDX2/CXCL10/CD40/TFPI/CXCL9/CXCL1/SCARB1/SIRPA/MTDH/TNFAIP3/CHMP5/LITAF	66
GO:0051251	BP	GO:0051251	positive regulation of lymphocyte activation	88/1512	362/18723	0.00000000000000000000190193343336315	0.000000000000000000553339923725878	0.000000000000000000399373730116051	CD3E/RPS3/IL7R/TRBC2/CCL5/CD6/IGHA1/LCK/IGKC/PTPRC/SOCS1/RHOH/ANXA1/IGLC2/CD160/XCL1/TMIGD2/TNFSF14/FYN/ZBTB16/MAP3K8/TRDC/GATA3/TGFB1/TYROBP/CD38/IGHG3/HSPD1/IL1B/NLRP3/AIF1/HLA-DRA/CLEC7A/TNFSF13B/CD86/CD74/HLA-DRB1/MEF2C/LILRB2/GPR183/HLA-DMA/IL18/CD4/HLA-DQA1/CD83/HLA-DPA1/HLA-DMB/HLA-DPB1/LGALS9/PYCARD/CDKN1A/HLA-DQB1/AXL/LGALS1/LILRB4/RIPK2/LYN/PELI1/HLA-DRB5/NFKBIZ/HES1/NFKBID/CD55/CD81/RH…	88
GO:0006909	BP	GO:0006909	phagocytosis	79/1512	308/18723	0.00000000000000000000671296635608218	0.00000000000000000189200761142204	0.00000000000000000136555868243461	TRBC2/IGHA1/LYAR/IGKC/CDC42SE2/PTPRC/RHOH/ANXA1/IGLC2/IRF8/IL2RB/FYN/JMJD6/TRDC/CDC42SE1/FCER1G/TYROBP/IGHG3/SPON2/IL1B/AIF1/FCN1/CLEC7A/RAB31/HCK/TLR2/RAB20/CD302/NCF2/CD14/MSR1/SLC11A1/PLSCR1/CD93/CD36/PYCARD/ABCA1/AXL/GSN/CORO1C/RAC1/C2/LYN/ARL8B/TNF/TREM2/PECAM1/PTEN/C1orf43/FGR/ATG3/C3/MARCO/RAB7A/HMGB1/CYBA/BIN2/ITGB2/CD47/MYO1G/TRBC1/RAC2/IFNG/SOD1/CORO1A/RAB27A/AHSG/APOA2/FCGR1A/APOA1/SCA…	79
GO:0032944	BP	GO:0032944	regulation of mononuclear cell proliferation	65/1512	227/18723	0.0000000000000000000405859358019367	0.0000000000000000110922592423535	0.00000000000000000800585094096256	CD3E/RPS3/CCL5/CD6/PTPRC/ANXA1/XCL1/TMIGD2/IRF1/TYROBP/CD38/CASP3/IKZF3/IL1B/AIF1/LST1/TNFSF13B/CD86/MNDA/CD74/HLA-DRB1/MEF2C/LGALS3/LILRB2/GPR183/IL18/CEBPB/HLA-DPA1/HLA-DMB/HLA-DPB1/LGALS9/GPNMB/PYCARD/VSIG4/CDKN1A/LILRB4/RIPK2/CTNNB1/PRNP/LYN/PELI1/HES1/CD55/CD81/IL6ST/HLA-A/HMGB1/HLA-E/HAVCR2/ZAP70/ATM/SPN/RAC2/TNFRSF1B/CORO1A/CD40/IGF1/EBI3/IL4I1/CRP/TFRC/IRS2/SDC4/NDFIP1/CD300A	65
GO:0032943	BP	GO:0032943	mononuclear cell proliferation	75/1512	291/18723	0.0000000000000000000491621351513011	0.0000000000000000130409793214584	0.00000000000000000941234191255871	CD3E/RPS3/IL7R/CCL5/RPS6/CD6/PTPRC/ANXA1/XCL1/TMIGD2/TNFSF14/FYN/IRF1/TYROBP/CD38/CASP3/HSPD1/IKZF3/IL1B/AIF1/LST1/TNFSF13B/CD86/MNDA/CD74/HLA-DRB1/MEF2C/LGALS3/LILRB2/GPR183/SLC11A1/IL18/CEBPB/HLA-DPA1/HLA-DMB/HLA-DPB1/LGALS9/GPNMB/PYCARD/VSIG4/CDKN1A/LILRB4/RIPK2/CTNNB1/PRNP/LYN/PELI1/HES1/CD55/CD81/IL6ST/HLA-A/HMGB1/HLA-E/HAVCR2/ZAP70/CCND3/ATM/SPN/RAC2/TNFRSF1B/PRDX2/CORO1A/HPRT1/CD40/IGF1/EB…	75
GO:0002764	BP	GO:0002764	immune response-regulating signaling pathway	100/1512	468/18723	0.0000000000000000000792462835641101	0.000000000000000020420635184706	0.0000000000000000147386170694874	CD3E/RPS3/TRBC2/TRAT1/IGHA1/LCK/IGKC/PTPRC/IGLC2/EZR/CD160/KLRC1/FYN/TXK/CD247/LAT2/IRF1/OTULIN/KLRD1/TRDC/GATA3/FCER1G/TYROBP/CD38/RNF125/MAPK1/SH2D1A/PRKCH/IGHG3/SLA2/HSPD1/C5AR1/FCN1/CLEC7A/CTSS/FPR1/HCK/LY96/MNDA/HLA-DRB1/TLR2/CTSH/CLEC4E/MEF2C/LGALS3/LILRB2/CD14/IRAK3/LCP2/PLSCR1/HLA-DPB1/CD36/NINJ1/HLA-DQB1/LILRB4/NR4A3/C3AR1/NFKBIA/RIPK2/PRNP/LYN/PELI1/LAPTM5/NFKBIZ/TREM2/ARRB2/RTN4/HSPA1A…	100
GO:0046651	BP	GO:0046651	lymphocyte proliferation	74/1512	288/18723	0.000000000000000000106018352761169	0.0000000000000000265605423209162	0.0000000000000000191701021483938	CD3E/RPS3/IL7R/CCL5/RPS6/CD6/PTPRC/ANXA1/XCL1/TMIGD2/TNFSF14/FYN/IRF1/TYROBP/CD38/CASP3/HSPD1/IKZF3/IL1B/AIF1/LST1/TNFSF13B/CD86/MNDA/CD74/HLA-DRB1/MEF2C/LGALS3/LILRB2/GPR183/SLC11A1/IL18/CEBPB/HLA-DPA1/HLA-DMB/HLA-DPB1/LGALS9/GPNMB/PYCARD/VSIG4/CDKN1A/LILRB4/RIPK2/CTNNB1/PRNP/LYN/PELI1/HES1/CD55/CD81/IL6ST/HLA-A/HMGB1/HLA-E/HAVCR2/ZAP70/CCND3/ATM/SPN/RAC2/TNFRSF1B/PRDX2/CORO1A/HPRT1/CD40/IGF1/EB…	74
GO:0050670	BP	GO:0050670	regulation of lymphocyte proliferation	64/1512	225/18723	0.000000000000000000115743214941833	0.0000000000000000282131906908214	0.0000000000000000203629030213455	CD3E/RPS3/CCL5/CD6/PTPRC/ANXA1/XCL1/TMIGD2/IRF1/TYROBP/CD38/CASP3/IKZF3/IL1B/AIF1/LST1/TNFSF13B/CD86/MNDA/CD74/HLA-DRB1/MEF2C/LGALS3/LILRB2/GPR183/IL18/CEBPB/HLA-DPA1/HLA-DMB/HLA-DPB1/LGALS9/GPNMB/PYCARD/VSIG4/CDKN1A/LILRB4/RIPK2/CTNNB1/PRNP/LYN/PELI1/HES1/CD55/CD81/IL6ST/HLA-A/HMGB1/HLA-E/HAVCR2/ZAP70/ATM/SPN/RAC2/TNFRSF1B/CORO1A/CD40/IGF1/EBI3/IL4I1/TFRC/IRS2/SDC4/NDFIP1/CD300A	64
GO:1903131	BP	GO:1903131	mononuclear cell differentiation	91/1512	426/18723	0.00000000000000000392240041947919	0.000000000000000930950773244284	0.000000000000000671914797619371	CD3D/ZFP36L2/CD3E/CD8A/CD3G/CD2/IL7R/RPS6/JUN/LAG3/LCK/ITM2A/PTGER4/PTPRC/PIK3R1/RORA/SOCS1/RHOH/ANXA1/IRF8/PRR7/KLRC1/ZBTB16/JMJD6/IRF1/GATA3/FCER1G/RELB/HECTD1/IKZF3/IL1B/NLRP3/MAFB/HLA-DRA/FGL2/TNFSF13B/CD86/CD74/HLA-DRB1/CTSL/VEGFA/IL6R/CSF1R/LILRB2/SPI1/GPR183/IL18/CD4/CEBPB/CD83/EGR1/LGALS9/AXL/LGALS1/LILRB4/ADAM17/TMEM176B/RIPK2/CTNNB1/LYN/NFKBIZ/TREM2/TMEM176A/NFKBID/RBPJ/RHOA/IRF2BP2/HLA…	91
GO:0034341	BP	GO:0034341	response to interferon-gamma	47/1512	141/18723	0.0000000000000000081935536738756	0.0000000000000018568755525342	0.00000000000000134020207828754	RPL13A/CCL5/SOCS1/IRF8/XCL1/TXK/IFITM2/XCL2/IRF1/JAK1/IFITM1/ACTG1/IFNGR1/AIF1/KYNU/MRC1/HCK/CD74/TLR2/RAB20/CXCL16/IFNGR2/SLC11A1/CCL20/CCL3L3/HLA-DPA1/ICAM1/VIM/LGALS9/CCL3/IFITM3/ZYX/CASP1/STX4/GBP1/PARP14/GCH1/CD47/IFNG/GAPDH/CD40/UBD/STAT1/SIRPA/VAMP3/GBP4/BST2	47
GO:0042098	BP	GO:0042098	T cell proliferation	57/1512	199/18723	0.00000000000000000823539440086131	0.0000000000000018568755525342	0.00000000000000134020207828754	CD3E/RPS3/CCL5/RPS6/CD6/PTPRC/ANXA1/XCL1/TMIGD2/TNFSF14/FYN/IRF1/CASP3/IL1B/AIF1/TNFSF13B/CD86/HLA-DRB1/LGALS3/LILRB2/SLC11A1/IL18/CEBPB/HLA-DPA1/HLA-DMB/HLA-DPB1/LGALS9/GPNMB/PYCARD/VSIG4/LILRB4/RIPK2/CTNNB1/PRNP/PELI1/HES1/CD55/CD81/IL6ST/HLA-A/HMGB1/HLA-E/HAVCR2/ZAP70/CCND3/SPN/RAC2/TNFRSF1B/PRDX2/CORO1A/IGF1/EBI3/IL4I1/TFRC/CD151/SDC4/NDFIP1	57
GO:1903706	BP	GO:1903706	regulation of hemopoiesis	82/1512	367/18723	0.0000000000000000112448812573053	0.00000000000000247359961121065	0.00000000000000178532338113418	ZFP36L2/GPR171/CD2/IL7R/JUN/LAG3/ETS1/ZFP36/PTPRC/PIK3R1/SOCS1/RHOH/ANXA1/ZBTB16/IRF1/GATA3/TGFB1/TYROBP/IKZF3/NLRP3/MAFB/HLA-DRA/FGL2/CD86/CD74/HLA-DRB1/MEF2C/LILRB2/SPI1/IL18/CD4/CEBPB/CD83/C1QC/LILRB3/LGALS9/CCL3/AXL/TRIB1/LILRB4/NFKBIA/TMEM176B/RIPK2/CTNNB1/LYN/NFKBIZ/HIF1A/TNF/TREM2/TMEM176A/KLF10/HSPA1A/ATP6AP1/HSPA1B/NFKBID/EVI2B/FOXO3/RHOA/HCLS1/HLA-B/B2M/HMGB1/ZAP70/ADAM8/XBP1/IFNG/PRDM1…	82
GO:0050900	BP	GO:0050900	leukocyte migration	82/1512	369/18723	0.0000000000000000158627717828468	0.00000000000000340634139784512	0.00000000000000245853084473996	CXCR4/CCL5/RPS19/LCK/PTGER4/RHOH/ANXA1/AKIRIN1/XCL1/FYN/XCL2/DUSP1/GATA3/FCER1G/MAPK1/NLRP3/AIF1/C5AR1/CXCL8/HCK/CXCL2/CD74/VEGFA/IL6R/CXCL16/CSF1R/LGALS3/SPI1/GPR183/S100A9/HMOX1/CCL20/CCL3L3/ICAM1/CXCL3/NINJ1/LGALS9/PYCARD/CCL3/LGMN/C3AR1/MPP1/ADAM17/RAC1/JAML/LYN/TNF/TREM2/PECAM1/CD9/S100A8/CD81/RHOA/PDE4B/HMGB1/CHST2/ITGB2/CD47/ZAP70/ITGB7/MYO1G/ADAM8/SPN/RAC2/SELPLG/STK10/CXCL13/CXCR3/BSG/CO…	82
GO:0002263	BP	GO:0002263	cell activation involved in immune response	69/1512	279/18723	0.0000000000000000168108945621003	0.00000000000000344585131944505	0.00000000000000248704717636431	RPS6/ITM2A/PTGER4/PTPRC/RORA/ANXA1/IRF8/LAT2/GATA3/TGFB1/FCER1G/TYROBP/RELB/HSPD1/NLRP3/HLA-DRA/CLEC7A/GRN/FGL2/CD86/CD74/HLA-DRB1/IL6R/LGALS3/SPI1/GPR183/SLC11A1/IL18/HMOX1/HLA-DMB/ICAM1/LGALS9/PYCARD/CCL3/LGALS1/NR4A3/RIPK2/LYN/VAMP8/NFKBIZ/TREM2/STXBP2/NBN/NFKBID/STX4/FGR/CD81/CD84/HMGB1/PTGDS/SH2D1B/ITGB2/HAVCR2/SLC15A4/XBP1/SPN/RAC2/IFNG/LAT/CORO1A/RAB27A/BATF/CD40/LRP1/TFRC/SWAP70/NDFIP1/CD…	69
GO:1902105	BP	GO:1902105	regulation of leukocyte differentiation	69/1512	279/18723	0.0000000000000000168108945621003	0.00000000000000344585131944505	0.00000000000000248704717636431	ZFP36L2/CD2/IL7R/JUN/LAG3/PTPRC/PIK3R1/SOCS1/RHOH/ANXA1/ZBTB16/IRF1/GATA3/TGFB1/TYROBP/IKZF3/NLRP3/MAFB/HLA-DRA/FGL2/CD86/CD74/HLA-DRB1/LILRB2/IL18/CD4/CEBPB/CD83/C1QC/LILRB3/LGALS9/CCL3/AXL/TRIB1/LILRB4/TMEM176B/RIPK2/CTNNB1/LYN/NFKBIZ/TNF/TREM2/TMEM176A/KLF10/ATP6AP1/NFKBID/EVI2B/RHOA/HCLS1/HLA-B/HMGB1/ZAP70/ADAM8/XBP1/IFNG/PRDM1/CD27/NME1/PRDX2/SOD1/RB1/HLA-DOA/SLAMF8/IL4I1/APCS/GPR137B/NDFIP1…	69
GO:0002366	BP	GO:0002366	leukocyte activation involved in immune response	68/1512	275/18723	0.0000000000000000291343598590355	0.00000000000000583917314596981	0.00000000000000421442997352692	RPS6/ITM2A/PTGER4/PTPRC/RORA/ANXA1/IRF8/LAT2/GATA3/TGFB1/FCER1G/TYROBP/RELB/HSPD1/NLRP3/HLA-DRA/CLEC7A/GRN/FGL2/CD86/CD74/HLA-DRB1/IL6R/LGALS3/SPI1/GPR183/SLC11A1/IL18/HMOX1/HLA-DMB/ICAM1/LGALS9/PYCARD/CCL3/LGALS1/NR4A3/RIPK2/LYN/VAMP8/NFKBIZ/TREM2/STXBP2/NBN/NFKBID/STX4/FGR/CD81/CD84/HMGB1/PTGDS/SH2D1B/ITGB2/HAVCR2/SLC15A4/XBP1/SPN/RAC2/IFNG/LAT/CORO1A/RAB27A/BATF/CD40/TFRC/SWAP70/NDFIP1/CD300A/…	68
GO:0002274	BP	GO:0002274	myeloid leukocyte activation	60/1512	223/18723	0.0000000000000000304565881462683	0.00000000000000597147757589552	0.00000000000000430992084889069	CD2/CCL5/PTPRC/RORA/RHOH/KMT2E/LAT2/JUND/JMJD6/FCER1G/TYROBP/RELB/IFNGR1/HSPD1/AIF1/C5AR1/CXCL8/GRN/NAMPT/CD74/TLR2/SPI1/IFNGR2/LCP2/SLC11A1/IL18/PLSCR1/HMOX1/CD93/C1QA/LGALS9/PYCARD/VSIG4/CCL3/LILRB4/NR4A3/LYN/VAMP8/TNF/TREM2/STXBP2/RBPJ/STX4/FGR/CD84/CTSC/CST7/HMGB1/PTGDS/ITGB2/HAVCR2/RAC2/IFNG/LAT/BATF/UBD/CLU/GPR137B/CD300A/SNAP23	60
GO:2001234	BP	GO:2001234	negative regulation of apoptotic signaling pathway	60/1512	224/18723	0.0000000000000000384032870678684	0.00000000000000736934566095968	0.00000000000000531883375649939	MCL1/FYN/NR4A2/GSTP1/TPT1/IL1B/PLAUR/SOD2/GPX1/CD74/PTGS2/LGALS3/GRINA/HMOX1/ICAM1/PPIF/YBX3/PEA15/BID/CTNNA1/CTNNB1/HIF1A/TNF/ARRB2/HSPA1A/HSPA1B/GNAI2/CD44/FGB/PTPN1/FGG/HSPB1/CFLAR/IFI6/LMNA/ITPRIP/XBP1/NFE2L2/HMGB2/ENO1/PRDX2/PARK7/SLC25A5/CTTN/RB1/IGF1/CLU/NRP1/MMP9/FGA/HERPUD1/GCLC/PTTG1IP/TGFBR1/SLC35F6/ARMC10/ACAA2/TNFAIP3/PRELID1/TMBIM6	60
GO:0030217	BP	GO:0030217	T cell differentiation	65/1512	257/18723	0.0000000000000000436911828886141	0.00000000000000820939121817523	0.00000000000000592513760928048	CD3D/ZFP36L2/CD3E/CD8A/CD3G/CD2/IL7R/RPS6/LAG3/LCK/PTGER4/PTPRC/RORA/SOCS1/RHOH/ANXA1/PRR7/KLRC1/ZBTB16/JMJD6/IRF1/GATA3/FCER1G/RELB/IL1B/NLRP3/MAFB/HLA-DRA/FGL2/CD86/CD74/HLA-DRB1/CTSL/IL6R/LILRB2/SPI1/GPR183/IL18/CD4/CD83/EGR1/LGALS9/LILRB4/ADAM17/RIPK2/CTNNB1/NFKBIZ/NFKBID/RHOA/B2M/HMGB1/ZAP70/ADAM8/XBP1/SPN/IFNG/PRDM1/CD27/PRDX2/SOD1/BATF/HLA-DOA/IL4I1/KDELR1/PRELID1	65
GO:0019221	BP	GO:0019221	cytokine-mediated signaling pathway	95/1512	472/18723	0.0000000000000000449968248279967	0.00000000000000828217067599392	0.00000000000000597766626716072	CXCR4/IL7R/CCL5/CXCR6/PTPRC/SOCS1/IL2RB/XCL1/TXK/STAT4/IFITM2/XCL2/GSTP1/IRF1/JAK1/OTULIN/IFITM1/FCER1G/IFNGR1/ACTN4/IL1B/CXCL8/EREG/TNFSF13B/HCK/CXCL2/ACSL1/CD74/LIMS1/IL6R/CSF1R/LILRB2/IL1RN/SPI1/IRAK3/IFNGR2/CSF2RA/IL18/CCRL2/CD4/CCL20/CCL3L3/EGR1/CXCL3/LILRB3/SH2B3/PYCARD/IL13RA1/CCL3/AXL/IFITM3/LILRB4/ADAM17/NFKBIA/RIPK2/SAMHD1/LAPTM5/HIF1A/TNF/TREM2/HSPA1A/HSPA1B/CASP1/CD44/FOXO3/TNFRSF1A/P…	95
GO:0031349	BP	GO:0031349	positive regulation of defense response	68/1512	278/18723	0.0000000000000000533775024997067	0.0000000000000096282339008971	0.00000000000000694918895701445	CCL5/RPS19/LAG3/ETS1/PTGER4/PDCD4/CD160/FYN/TXK/ALOX5AP/KLRD1/TYROBP/SH2D1A/SFPQ/HSPD1/IL1B/EREG/FCN1/CLEC7A/GRN/HCK/MNDA/TLR2/PTGS2/MEF2C/NEAT1/SPI1/S100A9/IL18/PLSCR1/CEBPB/NINJ1/PYCARD/CCL3/MGST2/NFKBIA/RIPK2/LYN/VAMP8/NFKBIZ/TNF/TREM2/S100A8/CD81/C3/TNFRSF1A/CTSC/IL6ST/HMGB1/SH2D1B/CYBA/HLA-E/CD47/HAVCR2/SLC15A4/NCR3/PYHIN1/ADAM8/IFNG/HMGB2/PARK7/XRCC5/NUPR1/AGT/PLA2G7/PAK1/DDT/PAK2	68
GO:0010951	BP	GO:0010951	negative regulation of endopeptidase activity	64/1512	252/18723	0.0000000000000000612191422190469	0.0000000000000106953824792701	0.00000000000000771940467805465	SPOCK2/TNFSF14/DNAJB6/PLAUR/KLF4/CSTA/GPX1/TIMP1/CST3/VEGFA/PTGS2/TIMP2/APLP2/SERPINA1/NR4A1/SERPINB9/A2M/CSTB/SERPING1/ANXA2/PRNP/PICALM/TNF/ARRB2/SERPINB1/CD44/PRDX3/C3/TNFAIP8/SERPINB6/IFI6/CARD16/CST7/BIRC5/GAPDH/CD27/PTTG1/PARK7/AMBP/ARL6IP1/LAMTOR5/AHSG/AGT/HRG/FABP1/SERPINA7/ITIH2/VTN/KNG1/ITIH1/TFPI/SERPIND1/ITIH3/SERPINC1/SERPINF1/RENBP/MMP9/PEBP1/SPINK1/HERPUD1/SPINT2/PSMF1/PAK2/BST2	64
GO:0002831	BP	GO:0002831	regulation of response to biotic stimulus	75/1512	327/18723	0.000000000000000061665360785236	0.0000000000000106953824792701	0.00000000000000771940467805465	CCL5/RPS19/LAG3/LYAR/SOCS1/CD160/KLRC1/FYN/TXK/IRF1/KLRD1/TYROBP/RNF125/SH2D1A/SFPQ/HSPD1/EREG/FCN1/CLEC7A/GRN/FGL2/HCK/LY96/MNDA/LY86/HLA-DRB1/SPI1/IRAK3/PLSCR1/CD36/LGALS9/PYCARD/VSIG4/TRIB1/SERPINB9/A2M/SERPING1/RIPK2/LYN/SAMHD1/TREM2/ARRB2/CD55/FGR/PTPN1/PARP14/CARD16/HLA-B/HLA-A/HMGB1/SH2D1B/CYBA/HLA-E/HAVCR2/SLC15A4/NCR3/PYHIN1/ADAM8/SIGIRR/HMGB2/PRDX2/XRCC5/APOBEC3G/HRG/APOE/SLAMF8/IL4I1/S…	75
GO:0002698	BP	GO:0002698	negative regulation of immune effector process	40/1512	110/18723	0.0000000000000000722321028942777	0.0000000000000122917233208206	0.00000000000000887156552727335	IL7R/RPS19/PTPRC/ANXA1/XCL1/KLRC1/KLRD1/TGFB1/GRN/FGL2/LGALS3/SPI1/IRAK3/HMOX1/LGALS9/VSIG4/SERPINB9/LILRB4/A2M/SERPING1/TNF/ARRB2/CD55/CD84/CD59/HLA-B/HLA-A/HLA-E/CD47/HAVCR2/APOA2/APOA1/SLAMF8/IL4I1/APPL1/NDFIP1/CD300A/BST2/CUEDC2/TMBIM6	40
GO:0050727	BP	GO:0050727	regulation of inflammatory response	83/1512	386/18723	0.0000000000000000805014642033663	0.0000000000000134452352898178	0.00000000000000970411412541164	CCL5/RPS19/ETS1/PTGER4/ZFP36/PTPRC/RORA/ANXA1/PDCD4/XCL1/FYN/ALOX5AP/GSTP1/OTULIN/GATA3/AOAH/NFKB1/HSPD1/IL1B/NLRP3/KLF4/GPX1/GRN/HCK/HLA-DRB1/TLR2/PTGS2/NEAT1/S100A9/IL18/CEBPB/NINJ1/PYCARD/SOCS3/CCL3/MGST2/NFKBIA/VPS35/ZYX/LYN/VAMP8/GPX4/NFKBIZ/TNF/TREM2/ACP5/S100A8/CASP1/PIK3AP1/FGR/CD81/C3/TNFRSF1A/CTSC/IL6ST/CST7/HLA-E/CD47/ADAM8/IFNG/TNFRSF1B/TMSB4X/SOD1/PARK7/AHSG/NUPR1/AGT/APOE/RB1/IGF1/A…	83
GO:0051346	BP	GO:0051346	negative regulation of hydrolase activity	82/1512	379/18723	0.0000000000000000846537068703003	0.0000000000000138816687684225	0.0000000000000100191104935108	SPOCK2/ANXA1/TNFSF14/SPRY1/GZMA/DNAJB6/PLAUR/KLF4/CSTA/GPX1/TIMP1/CST3/VEGFA/PTGS2/LGALS3/TIMP2/APLP2/SERPINA1/NR4A1/PPIF/SERPINB9/APOC1/A2M/CSTB/SERPING1/ANXA2/PRNP/PICALM/TNF/FKBP1A/ARRB2/PPP1R15A/SERPINB1/GNAI2/CD44/PRDX3/C3/CHP1/TNFAIP8/SERPINB6/IFI6/CARD16/CST7/BIRC5/GAPDH/CD27/PTTG1/PARK7/AMBP/ARL6IP1/LAMTOR5/AHSG/AGT/HRG/FABP1/SERPINA7/ITIH2/VTN/APOA2/KNG1/ITIH1/TFPI/APOC3/APOA1/SERPIND1/I…	82
GO:0019882	BP	GO:0019882	antigen processing and presentation	39/1512	106/18723	0.000000000000000110481160987712	0.0000000000000177933855526459	0.0000000000000128423966080453	CD8A/FCER1G/RELB/CD68/IFI30/HLA-DRA/CTSS/FGL2/CD74/HLA-DRB1/CTSL/CTSH/LILRB2/HLA-DMA/SLC11A1/HLA-DQA1/HLA-DPA1/HLA-DMB/ICAM1/HLA-DPB1/PYCARD/HLA-DQB1/LGMN/CTSD/ARL8B/HLA-DRB5/TREM2/RAB10/HLA-B/HLA-A/HLA-C/B2M/HLA-E/PSMB8/RAB27A/HLA-DQA2/HLA-DOA/AZGP1/RAB32	39
GO:0010466	BP	GO:0010466	negative regulation of peptidase activity	65/1512	262/18723	0.000000000000000123484788118349	0.0000000000000195387597199894	0.0000000000000141021224325738	SPOCK2/TNFSF14/DNAJB6/PLAUR/KLF4/CSTA/GPX1/TIMP1/CST3/VEGFA/PTGS2/TIMP2/APLP2/SERPINA1/NR4A1/SERPINB9/A2M/CSTB/SERPING1/ANXA2/PRNP/PICALM/TNF/ARRB2/SERPINB1/CD44/PRDX3/C3/TNFAIP8/SERPINB6/IFI6/CARD16/CST7/BIRC5/GAPDH/CD27/PTTG1/PARK7/AMBP/ARL6IP1/LAMTOR5/AHSG/AGT/HRG/FABP1/SERPINA7/ITIH2/VTN/KNG1/ITIH1/TFPI/SERPIND1/ITIH3/SERPINC1/SERPINF1/RENBP/LRP1/MMP9/PEBP1/SPINK1/HERPUD1/SPINT2/PSMF1/PAK2/BS…	65
GO:0097191	BP	GO:0097191	extrinsic apoptotic signaling pathway	58/1512	219/18723	0.000000000000000227195105532966	0.0000000000000353288389103762	0.0000000000000254986303560048	STK4/MCL1/PTPRC/PIK3R1/FYN/GSTP1/TGFB1/IL1B/G0S2/GPX1/IL6R/BCL2A1/LGALS3/SPI1/HMOX1/GABARAP/ICAM1/PYCARD/PEA15/BID/CTNNA1/BAG3/ATF3/TNF/HSPA1A/PTEN/HSPA1B/STX4/FOXO3/FGB/TNFRSF1A/FGG/CFLAR/IFI6/LMNA/IFI27/ITPRIP/PDIA3/IFNG/TNFRSF1B/HIPK1/HMGB2/CD27/PRDX2/PPP1CA/PARK7/CTTN/AGT/IGF1/KRT18/NRP1/KRT8/FGA/GCLC/TGFBR1/PAK2/SIVA1/TNFAIP3	58
GO:0042129	BP	GO:0042129	regulation of T cell proliferation	50/1512	171/18723	0.000000000000000341185799113451	0.0000000000000521551647831222	0.0000000000000376430505212771	CD3E/RPS3/CCL5/CD6/PTPRC/ANXA1/XCL1/TMIGD2/IRF1/CASP3/IL1B/AIF1/TNFSF13B/CD86/HLA-DRB1/LGALS3/LILRB2/IL18/CEBPB/HLA-DPA1/HLA-DMB/HLA-DPB1/LGALS9/GPNMB/PYCARD/VSIG4/LILRB4/RIPK2/CTNNB1/PRNP/PELI1/HES1/CD55/CD81/IL6ST/HLA-A/HMGB1/HLA-E/HAVCR2/ZAP70/SPN/RAC2/TNFRSF1B/CORO1A/IGF1/EBI3/IL4I1/TFRC/SDC4/NDFIP1	50
GO:0030099	BP	GO:0030099	myeloid cell differentiation	81/1512	381/18723	0.000000000000000381537758481464	0.0000000000000573514840624054	0.0000000000000413934999727961	JUNB/GPR171/RPS19/RPS6/JUN/RPS14/LYAR/ETS1/ZFP36/PIK3R1/KMT2E/CITED2/IRF8/ZBTB16/JMJD6/GATA3/TGFB1/TYROBP/PIP4K2A/RELB/CASP3/MAFB/CD74/HLA-DRB1/TLR2/VEGFA/CSF1R/MEF2C/SPI1/GPR183/CD4/CEBPB/C1QC/LILRB3/SH2B3/CCL3/TRIB1/PABPC4/LILRB4/TMEM14C/SNX10/NFKBIA/ANXA2/CTNNB1/LYN/HIF1A/TNF/TREM2/KLF10/HSPA1A/ATP6AP1/HSPA1B/RBPJ/KLF2/CD81/EVI2B/FOXO3/PRDX3/HCLS1/B2M/HMGB1/BPGM/IFNG/HMGB2/NME1/BATF/SLC25A5/TF…	81
GO:0030098	BP	GO:0030098	lymphocyte differentiation	80/1512	374/18723	0.000000000000000403957203845556	0.0000000000000597260659259519	0.0000000000000431073571799986	CD3D/ZFP36L2/CD3E/CD8A/CD3G/CD2/IL7R/RPS6/LAG3/LCK/ITM2A/PTGER4/PTPRC/PIK3R1/RORA/SOCS1/RHOH/ANXA1/IRF8/PRR7/KLRC1/ZBTB16/JMJD6/IRF1/GATA3/FCER1G/RELB/HECTD1/IKZF3/IL1B/NLRP3/MAFB/HLA-DRA/FGL2/TNFSF13B/CD86/CD74/HLA-DRB1/CTSL/IL6R/LILRB2/SPI1/GPR183/IL18/CD4/CD83/EGR1/LGALS9/AXL/LGALS1/LILRB4/ADAM17/RIPK2/CTNNB1/NFKBIZ/NFKBID/RBPJ/RHOA/IRF2BP2/B2M/HMGB1/ZAP70/ADAM8/XBP1/ATM/SPN/IFNG/PRDM1/CD27/PR…	80
GO:0002699	BP	GO:0002699	positive regulation of immune effector process	60/1512	235/18723	0.000000000000000443493235442396	0.0000000000000645139595234673	0.0000000000000465630249231881	RPS19/LAG3/PTPRC/ANXA1/SLC7A5/CD160/XCL1/KLRD1/GATA3/TGFB1/TYROBP/SH2D1A/SPON2/HSPD1/IL1B/NLRP3/HLA-DRA/CLEC7A/CD86/CD74/HLA-DRB1/SPI1/IL18/HMOX1/HLA-DMB/CD36/LGALS9/NR4A3/RIPK2/LYN/VAMP8/LAPTM5/NFKBIZ/TNF/TREM2/STX7/STXBP2/NFKBID/STX4/CD55/FGR/CD81/CD84/C3/DDX21/HLA-B/HLA-A/B2M/SH2D1B/ITGB2/HLA-E/NCR3/XBP1/RAC2/IFNG/CD40/RBP4/AZGP1/TFRC/CD300A	60
GO:0032102	BP	GO:0032102	negative regulation of response to external stimulus	86/1512	420/18723	0.000000000000000495581125766586	0.0000000000000709467646553784	0.0000000000000512059094693495	RPS19/LYAR/PTGER4/ZFP36/PTPRC/RORA/KLRC1/FYN/GSTP1/OTULIN/DUSP1/KLRD1/GATA3/RNF125/NUCB2/AOAH/NFKB1/NLRP3/AIF1/KLF4/GPX1/GRN/FGL2/HCK/HLA-DRB1/IRAK3/THBD/LGALS9/SH2B3/VSIG4/SOCS3/TRIB1/SERPINB9/A2M/SERPING1/VPS35/ANXA2/LYN/SAMHD1/TNF/TREM2/ACP5/ARRB2/CD9/SPP1/PTEN/FGR/FGB/TNFRSF1A/CORO1B/PARP14/FGG/APOH/CARD16/HLA-B/HLA-A/CST7/HLA-E/HAVCR2/TNFRSF1B/SIGIRR/CXCL13/PRDX2/SOD1/HRG/VTN/CPB2/APOE/RB1/K…	86
GO:0002504	BP	GO:0002504	antigen processing and presentation of peptide or polysaccharide antigen via MHC class II	22/1512	36/18723	0.000000000000000986984204827126	0.000000000000139087664739623	0.000000000000100386682938338	FCER1G/IFI30/HLA-DRA/CTSS/CD74/HLA-DRB1/CTSL/HLA-DMA/HLA-DQA1/HLA-DPA1/HLA-DMB/HLA-DPB1/PYCARD/HLA-DQB1/LGMN/CTSD/ARL8B/HLA-DRB5/TREM2/B2M/HLA-DQA2/HLA-DOA	22
GO:0001906	BP	GO:0001906	cell killing	52/1512	188/18723	0.00000000000000114463676037266	0.000000000000158822752950784	0.000000000000114630505686551	IL7R/RPL30/RPS19/LAG3/PTPRC/CD160/XCL1/KLRC1/KLRD1/GZMM/TYROBP/SH2D1A/LYZ/HLA-DRA/CLEC7A/HLA-DRB1/CTSH/SPI1/IL18/ICAM1/LGALS9/SERPINB9/PRDX1/ARL8B/ARRB2/STX7/STXBP2/CD55/CD59/C3/CTSC/HLA-B/HLA-A/B2M/GZMB/GNLY/PRF1/HLA-E/HAVCR2/NCR3/IFNG/GAPDH/HMGN2/TUBB/CORO1A/HPRT1/RAB27A/HRG/CFHR1/AZGP1/F2/CFHR2	52
GO:0002429	BP	GO:0002429	immune response-activating cell surface receptor signaling pathway	67/1512	291/18723	0.00000000000000235238975754938	0.000000000000316659749602058	0.000000000000228549540623494	CD3E/RPS3/TRBC2/TRAT1/IGHA1/LCK/IGKC/PTPRC/IGLC2/EZR/CD160/FYN/TXK/CD247/LAT2/KLRD1/TRDC/GATA3/FCER1G/TYROBP/CD38/MAPK1/SH2D1A/PRKCH/IGHG3/SLA2/C5AR1/FCN1/CLEC7A/FPR1/HCK/MNDA/HLA-DRB1/MEF2C/LGALS3/LCP2/PLSCR1/HLA-DPB1/HLA-DQB1/LILRB4/NR4A3/C3AR1/RIPK2/PRNP/LYN/LAPTM5/NFKBIZ/NFKBID/GBP1/THEMIS2/FGR/CD81/PDE4B/HLA-A/CD47/ZAP70/NCR3/BTN3A2/MYO1G/TRBC1/UBE2N/FPR3/PAK1/SPG21/APPL1/PAK2/CD300A	67
GO:0002757	BP	GO:0002757	immune response-activating signal transduction	67/1512	291/18723	0.00000000000000235238975754938	0.000000000000316659749602058	0.000000000000228549540623494	CD3E/RPS3/TRBC2/TRAT1/IGHA1/LCK/IGKC/PTPRC/IGLC2/EZR/CD160/FYN/TXK/CD247/LAT2/KLRD1/TRDC/GATA3/FCER1G/TYROBP/CD38/MAPK1/SH2D1A/PRKCH/IGHG3/SLA2/C5AR1/FCN1/CLEC7A/FPR1/HCK/MNDA/HLA-DRB1/MEF2C/LGALS3/LCP2/PLSCR1/HLA-DPB1/HLA-DQB1/LILRB4/NR4A3/C3AR1/RIPK2/PRNP/LYN/LAPTM5/NFKBIZ/NFKBID/GBP1/THEMIS2/FGR/CD81/PDE4B/HLA-A/CD47/ZAP70/NCR3/BTN3A2/MYO1G/TRBC1/UBE2N/FPR3/PAK1/SPG21/APPL1/PAK2/CD300A	67
GO:0045088	BP	GO:0045088	regulation of innate immune response	56/1512	218/18723	0.00000000000000319379373174563	0.000000000000423600377450204	0.00000000000030573406249404	CCL5/RPS19/LAG3/LYAR/SOCS1/CD160/KLRC1/FYN/TXK/IRF1/KLRD1/TYROBP/SH2D1A/SFPQ/EREG/FCN1/CLEC7A/GRN/HCK/MNDA/SPI1/IRAK3/PLSCR1/LGALS9/PYCARD/VSIG4/SERPINB9/A2M/SERPING1/LYN/SAMHD1/TREM2/ARRB2/FGR/PTPN1/PARP14/HLA-B/HLA-A/HMGB1/SH2D1B/HLA-E/HAVCR2/SLC15A4/NCR3/PYHIN1/ADAM8/HMGB2/XRCC5/APOE/SLAMF8/PAK1/NCF1/APPL1/OAS1/PAK2/TNFAIP3	56
GO:0002495	BP	GO:0002495	antigen processing and presentation of peptide antigen via MHC class II	21/1512	34/18723	0.00000000000000328089436940865	0.000000000000428846178517343	0.00000000000030952022548319	FCER1G/IFI30/HLA-DRA/CTSS/CD74/HLA-DRB1/CTSL/HLA-DMA/HLA-DQA1/HLA-DPA1/HLA-DMB/HLA-DPB1/PYCARD/HLA-DQB1/LGMN/CTSD/HLA-DRB5/TREM2/B2M/HLA-DQA2/HLA-DOA	21
GO:0070665	BP	GO:0070665	positive regulation of leukocyte proliferation	45/1512	150/18723	0.00000000000000360358580084663	0.00000000000046429629054051	0.000000000000335106384848655	CD3E/RPS3/CCL5/CD6/PTPRC/ANXA1/XCL1/TMIGD2/CD38/MAPK1/IL1B/AIF1/TNFSF13B/CD86/CD74/CSF1R/MEF2C/LILRB2/GPR183/IL18/HLA-DPA1/HLA-DMB/HLA-DPB1/LGALS9/PYCARD/CDKN1A/RIPK2/LYN/PELI1/HES1/CD55/CD81/IL6ST/HLA-A/HMGB1/HLA-E/HAVCR2/ZAP70/CORO1A/CD40/IGF1/EBI3/TFRC/IRS2/BST2	45
GO:0002768	BP	GO:0002768	immune response-regulating cell surface receptor signaling pathway	70/1512	315/18723	0.00000000000000381208603088523	0.00000000000048424230862752	0.000000000000349502446478788	CD3E/RPS3/TRBC2/TRAT1/IGHA1/LCK/IGKC/PTPRC/IGLC2/EZR/CD160/KLRC1/FYN/TXK/CD247/LAT2/KLRD1/TRDC/GATA3/FCER1G/TYROBP/CD38/MAPK1/SH2D1A/PRKCH/IGHG3/SLA2/C5AR1/FCN1/CLEC7A/FPR1/HCK/MNDA/HLA-DRB1/MEF2C/LGALS3/LILRB2/LCP2/PLSCR1/HLA-DPB1/HLA-DQB1/LILRB4/NR4A3/C3AR1/RIPK2/PRNP/LYN/LAPTM5/NFKBIZ/NFKBID/GBP1/THEMIS2/FGR/CD81/PDE4B/HLA-A/CD47/ZAP70/NCR3/BTN3A2/MYO1G/TRBC1/UBE2N/CD40/FPR3/PAK1/SPG21/APPL1/P…	70
GO:0050764	BP	GO:0050764	regulation of phagocytosis	35/1512	95/18723	0.00000000000000389292553571789	0.000000000000487642991758885	0.00000000000035195689346315	LYAR/PTPRC/IL2RB/FCER1G/IL1B/CLEC7A/RAB31/HCK/TLR2/SLC11A1/PLSCR1/CD36/PYCARD/C2/TNF/TREM2/PTEN/FGR/ATG3/C3/HMGB1/CYBA/CD47/IFNG/SOD1/RAB27A/AHSG/APOA2/APOA1/SCARB1/LRP1/SIRPA/SNX3/APPL1/CD300A	35
GO:0002703	BP	GO:0002703	regulation of leukocyte mediated immunity	57/1512	226/18723	0.00000000000000433167510933136	0.00000000000053516955905561	0.00000000000038625924839373	IL7R/LAG3/PTPRC/CD160/XCL1/KLRC1/KLRD1/GATA3/TGFB1/TYROBP/SH2D1A/HSPD1/IL1B/NLRP3/HLA-DRA/CLEC7A/HLA-DRB1/SPI1/IL18/HMOX1/ICAM1/LGALS9/SERPINB9/LILRB4/LYN/VAMP8/TNF/TREM2/ARRB2/STX7/STXBP2/STX4/CD55/FGR/CD81/CD84/C3/DDX21/HLA-B/HLA-A/B2M/HMGB1/SH2D1B/ITGB2/HLA-E/HAVCR2/SLC15A4/NCR3/RAC2/TNFRSF1B/CD40/AZGP1/IL4I1/TFRC/NDFIP1/CD300A/BST2	57
GO:0097529	BP	GO:0097529	myeloid leukocyte migration	56/1512	220/18723	0.00000000000000490532091651917	0.000000000000597852558730898	0.00000000000043150077592823	CCL5/RPS19/PTGER4/RHOH/ANXA1/AKIRIN1/XCL1/XCL2/DUSP1/FCER1G/MAPK1/AIF1/C5AR1/CXCL8/CXCL2/CD74/VEGFA/IL6R/CSF1R/LGALS3/SPI1/S100A9/CCL20/CCL3L3/CXCL3/CCL3/LGMN/C3AR1/MPP1/RAC1/JAML/LYN/TREM2/PECAM1/CD9/S100A8/CD81/PDE4B/HMGB1/ITGB2/CD47/ADAM8/RAC2/CXCL13/BSG/CXCL10/RARRES2/CXCL9/SLAMF8/CXCL1/PLA2G7/SIRPA/SWAP70/PPIB/DDT/CD300A	56
GO:0050866	BP	GO:0050866	negative regulation of cell activation	54/1512	210/18723	0.00000000000000952998841268004	0.00000000000114601287325282	0.00000000000082713611710896	LAG3/PTPRC/SOCS1/ANXA1/XCL1/TIGIT/IRF1/TYROBP/CASP3/LST1/GRN/FGL2/CD86/MNDA/CD74/HLA-DRB1/LGALS3/LILRB2/SPI1/CEBPB/HMOX1/THBD/LGALS9/GPNMB/SH2B3/VSIG4/AXL/LILRB4/PRNP/LYN/PELI1/LAPTM5/TREM2/CD9/PAG1/FGR/CD84/FGG/CST7/HMGB1/HAVCR2/TBC1D10C/ATM/SPN/PRDX2/FGL1/APOE/F2/IL4I1/GCLC/SDC4/NDFIP1/TNFAIP3/CD300A	54
GO:0060326	BP	GO:0060326	cell chemotaxis	68/1512	310/18723	0.0000000000000186346159176821	0.00000000000221138948633652	0.00000000000159607292015161	CXCR4/CCL5/RPS19/CXCR6/ANXA1/AKIRIN1/XCL1/XCL2/GSTP1/DUSP1/FCER1G/MAPK1/AIF1/C5AR1/CXCL8/CXCL2/CD74/VEGFA/IL6R/CXCL16/CSF1R/LGALS3/SPI1/GPR183/S100A9/CCRL2/CCL20/CCL3L3/CXCL3/NINJ1/LGALS9/CCL3/NR4A1/LGMN/C3AR1/MPP1/ADAM17/RAC1/JAML/LYN/ARRB2/S100A8/CORO1B/HSPB1/PDE4B/HMGB1/BIN2/ITGB2/ADAM8/RAC2/CXCL13/HMGB2/CXCR3/TMSB4X/BSG/CORO1A/CXCL10/RARRES2/HRG/CXCL9/SLAMF8/CXCL1/NRP1/PLA2G7/RAB13/SWAP70/PPI…	68
GO:0019886	BP	GO:0019886	antigen processing and presentation of exogenous peptide antigen via MHC class II	19/1512	30/18723	0.0000000000000356439788094515	0.0000000000041749746088629	0.00000000000301329275403484	FCER1G/IFI30/HLA-DRA/CTSS/CD74/HLA-DRB1/CTSL/HLA-DMA/HLA-DQA1/HLA-DPA1/HLA-DMB/HLA-DPB1/HLA-DQB1/LGMN/CTSD/HLA-DRB5/B2M/HLA-DQA2/HLA-DOA	19
GO:0045861	BP	GO:0045861	negative regulation of proteolysis	73/1512	351/18723	0.0000000000000369700946657116	0.00000000000427478568961607	0.0000000000030853315170413	SPOCK2/RPS7/RPL11/RPL5/TNFSF14/DNAJB6/PLAUR/KLF4/CSTA/GPX1/TIMP1/CST3/VEGFA/PTGS2/CTSZ/TIMP2/APLP2/SERPINA1/NR4A1/SERPINB9/A2M/CSTB/SERPING1/ANXA2/PRNP/PICALM/TNF/ARRB2/CLN8/SERPINB1/CD44/PRDX3/C3/SDCBP/TNFAIP8/SERPINB6/IFI6/CARD16/CST7/BIRC5/GAPDH/CD27/PTTG1/PARK7/AMBP/ARL6IP1/LAMTOR5/AHSG/AGT/HRG/FABP1/SERPINA7/ITIH2/VTN/CPB2/KNG1/ITIH1/TFPI/SERPIND1/ITIH3/SERPINC1/SERPINF1/F2/RENBP/LRP1/MMP9/P…	73
GO:0048002	BP	GO:0048002	antigen processing and presentation of peptide antigen	27/1512	62/18723	0.0000000000000433777910408123	0.00000000000495220629616565	0.00000000000357426062353609	FCER1G/IFI30/HLA-DRA/CTSS/CD74/HLA-DRB1/CTSL/HLA-DMA/SLC11A1/HLA-DQA1/HLA-DPA1/HLA-DMB/HLA-DPB1/PYCARD/HLA-DQB1/LGMN/CTSD/HLA-DRB5/TREM2/HLA-B/HLA-A/HLA-C/B2M/HLA-E/HLA-DQA2/HLA-DOA/AZGP1	27
GO:0042060	BP	GO:0042060	wound healing	82/1512	422/18723	0.0000000000000519721286322986	0.00000000000585920785168377	0.0000000000042288900455544	CXCR4/LCK/ETS1/ANXA1/TXK/ACTG1/TGFB1/FCER1G/CASP3/PLAUR/EREG/GPX1/TIMP1/CLEC7A/VEGFA/ANXA5/SLC11A1/PLSCR1/HMOX1/THBD/CD36/SERPINA1/SH2B3/PLEK/CDKN1A/AXL/GNAQ/PABPC4/SERPING1/ADAM17/JAML/ANXA2/LYN/ARL8B/HIF1A/TNF/CD9/PTEN/S100A8/PRCP/CD44/CD59/FGB/CORO1B/RHOA/FGG/HSPB1/CFLAR/APOH/IL6ST/HMGB1/FLNA/XBP1/NFE2L2/F2R/ACTB/PRDX2/CLIC1/RAB27A/HRG/CD40/VTN/CPB2/APOE/KNG1/PLAU/TFPI/IGF1/SERPIND1/SERPINC1/S…	82
GO:0097193	BP	GO:0097193	intrinsic apoptotic signaling pathway	64/1512	288/18723	0.0000000000000583894884872013	0.00000000000646678290094146	0.00000000000466740804026844	RPS3/RPS7/RPL11/LCK/MCL1/RPL26/PIK3R1/DDX5/UBB/TPT1/SFPQ/CASP3/PLAUR/SOD2/GPX1/FNIP2/CD74/BCL2A1/PTGS2/GRINA/S100A9/CEBPB/HMOX1/PYCARD/CDKN1A/PPIF/YBX3/BID/HIF1A/TNF/TREM2/HSPA1A/PPP1R15A/S100A8/NBN/CD44/TNFRSF1A/PTPN1/HSPB1/IFI6/XBP1/NFE2L2/ATM/TNFRSF1B/HIPK1/ENO1/SOD1/PARK7/HNRNPK/CRIP1/NUPR1/CLU/MMP9/HERPUD1/PTTG1IP/P4HB/ARMC10/PTPMT1/HINT1/BNIP3/PARP1/BCAP31/ERP29/TMBIM6	64
GO:0006959	BP	GO:0006959	humoral immune response	68/1512	317/18723	0.0000000000000587954538060982	0.00000000000646678290094146	0.00000000000466740804026844	TRBC2/RPL30/RPL39/RPS19/IGHA1/RGCC/IGKC/PTPRC/IGLC2/TRDC/GATA3/SH2D1A/IGHG3/SPON2/IL1B/LYZ/CXCL8/FCN1/RNASE6/CXCL2/HLA-DRB1/MEF2C/CFP/GPR183/S100A9/SLC11A1/CD83/C1QA/CXCL3/C1QC/CFD/VSIG4/HLA-DQB1/C1QB/A2M/SERPING1/C2/TNF/TREM2/RBPJ/CD55/CD81/CD59/FGB/C3/HLA-A/GNLY/HLA-E/TRBC1/IFNG/CXCL13/GAPDH/HMGN2/CXCL10/RARRES2/HRG/TF/CFHR1/CXCL9/EBI3/CLU/CFB/CXCL1/F2/CRP/APCS/ANG/FGA	68
GO:0050671	BP	GO:0050671	positive regulation of lymphocyte proliferation	41/1512	137/18723	0.000000000000066170645385694	0.00000000000719027771968161	0.00000000000518959126271568	CD3E/RPS3/CCL5/CD6/PTPRC/ANXA1/XCL1/TMIGD2/CD38/IL1B/AIF1/TNFSF13B/CD86/CD74/MEF2C/LILRB2/GPR183/IL18/HLA-DPA1/HLA-DMB/HLA-DPB1/LGALS9/PYCARD/CDKN1A/RIPK2/PELI1/HES1/CD55/CD81/IL6ST/HLA-A/HMGB1/HLA-E/HAVCR2/ZAP70/CORO1A/CD40/IGF1/EBI3/TFRC/IRS2	41
GO:0002478	BP	GO:0002478	antigen processing and presentation of exogenous peptide antigen	21/1512	38/18723	0.0000000000000741864059340352	0.00000000000796532375141742	0.00000000000574898163278288	FCER1G/IFI30/HLA-DRA/CTSS/CD74/HLA-DRB1/CTSL/HLA-DMA/HLA-DQA1/HLA-DPA1/HLA-DMB/HLA-DPB1/HLA-DQB1/LGMN/CTSD/HLA-DRB5/HLA-A/B2M/HLA-E/HLA-DQA2/HLA-DOA	21
GO:0032946	BP	GO:0032946	positive regulation of mononuclear cell proliferation	41/1512	138/18723	0.0000000000000869076029969802	0.0000000000092214078991737	0.00000000000665556181960774	CD3E/RPS3/CCL5/CD6/PTPRC/ANXA1/XCL1/TMIGD2/CD38/IL1B/AIF1/TNFSF13B/CD86/CD74/MEF2C/LILRB2/GPR183/IL18/HLA-DPA1/HLA-DMB/HLA-DPB1/LGALS9/PYCARD/CDKN1A/RIPK2/PELI1/HES1/CD55/CD81/IL6ST/HLA-A/HMGB1/HLA-E/HAVCR2/ZAP70/CORO1A/CD40/IGF1/EBI3/TFRC/IRS2	41
GO:0002819	BP	GO:0002819	regulation of adaptive immune response	48/1512	183/18723	0.000000000000130075458072882	0.0000000000136083831727843	0.00000000000982186629869085	IL7R/CD48/PTPRC/ANXA1/CD160/XCL1/KLRC1/IRF1/KLRD1/GATA3/TGFB1/HSPD1/IL1B/NLRP3/HLA-DRA/CLEC7A/TNFSF13B/HLA-DRB1/MEF2C/SLC11A1/IL18/CD4/PYCARD/LILRB4/RIPK2/NFKBIZ/TNF/TREM2/STX7/NFKBID/CD55/CD81/C3/IL6ST/HLA-B/HLA-A/B2M/HMGB1/HLA-E/HAVCR2/SLC15A4/TNFRSF1B/CD40/AZGP1/IL4I1/TFRC/NDFIP1/TNFAIP3	48
GO:2001242	BP	GO:2001242	regulation of intrinsic apoptotic signaling pathway	45/1512	164/18723	0.000000000000131270577229431	0.0000000000136083831727843	0.00000000000982186629869085	RPS3/RPS7/RPL11/LCK/MCL1/RPL26/UBB/TPT1/SFPQ/PLAUR/SOD2/GPX1/CD74/PTGS2/GRINA/S100A9/PYCARD/PPIF/YBX3/BID/HIF1A/TREM2/HSPA1A/S100A8/CD44/PTPN1/HSPB1/XBP1/NFE2L2/ENO1/SOD1/PARK7/HNRNPK/NUPR1/CLU/MMP9/HERPUD1/PTTG1IP/P4HB/ARMC10/PTPMT1/PARP1/BCAP31/ERP29/TMBIM6	45
GO:0030595	BP	GO:0030595	leukocyte chemotaxis	55/1512	230/18723	0.000000000000144566862259888	0.0000000000148164605763855	0.0000000000106937975623821	CXCR4/CCL5/RPS19/ANXA1/AKIRIN1/XCL1/XCL2/DUSP1/FCER1G/MAPK1/AIF1/C5AR1/CXCL8/CXCL2/CD74/VEGFA/IL6R/CXCL16/CSF1R/LGALS3/SPI1/GPR183/S100A9/CCL20/CCL3L3/CXCL3/NINJ1/LGALS9/CCL3/LGMN/C3AR1/MPP1/ADAM17/RAC1/JAML/LYN/S100A8/PDE4B/HMGB1/ITGB2/ADAM8/RAC2/CXCL13/CXCR3/BSG/CORO1A/CXCL10/RARRES2/CXCL9/SLAMF8/CXCL1/PLA2G7/SWAP70/PPIB/DDT	55
GO:0031663	BP	GO:0031663	lipopolysaccharide-mediated signaling pathway	26/1512	60/18723	0.000000000000148031608244005	0.0000000000150010907275582	0.0000000000108270545875923	CCL5/CD6/TGFB1/MAPK1/IL1B/HCK/LY96/LY86/TLR2/CD14/SPI1/IL18/CD36/CCL3/TRIB1/NFKBIA/RIPK2/LYN/TNF/CD55/CARD16/SIGIRR/PRDX2/SCARB1/MTDH/TNFAIP3	26
GO:0006979	BP	GO:0006979	response to oxidative stress	84/1512	446/18723	0.000000000000155518310665677	0.0000000000155846627099305	0.0000000000112482483410122	BTG1/RPS3/JUN/MCL1/ETS1/ANXA1/PLK3/AREG/FYN/NR4A2/GSTP1/KDM6B/DUSP1/CD38/MAPK1/SFPQ/CASP3/EEF2/HSPD1/AIF1/SOD2/KLF4/GPX1/PTGS2/HMOX1/CD36/AXL/PPIF/NR4A3/RHOB/CTNNB1/PRNP/PRDX1/PPP1R15B/GPX4/PRDX4/HIF1A/TREM2/HSPA1A/CLN8/TXN/ATP2A2/HSPA1B/STX4/KLF2/HP/FOXO3/PRDX3/HSPB1/GCH1/PNPLA8/TXNIP/NFE2L2/UCP2/CDK1/PCNA/PRDX2/SOD1/NUDT1/PARK7/FABP1/APOE/MGST1/GPX3/MSRB2/STAT1/IDH1/RCAN1/SIRPA/MMP9/TPM1/IL18BP…	84
GO:0001909	BP	GO:0001909	leukocyte mediated cytotoxicity	38/1512	124/18723	0.000000000000236927794604524	0.000000000023481887687233	0.0000000000169480796047933	IL7R/LAG3/PTPRC/CD160/XCL1/KLRC1/KLRD1/GZMM/TYROBP/SH2D1A/HLA-DRA/HLA-DRB1/CTSH/SPI1/IL18/ICAM1/LGALS9/SERPINB9/PRDX1/ARL8B/ARRB2/STX7/STXBP2/CTSC/HLA-B/HLA-A/B2M/GZMB/PRF1/HLA-E/HAVCR2/NCR3/TUBB/CORO1A/HPRT1/RAB27A/AZGP1/F2	38
GO:2000116	BP	GO:2000116	regulation of cysteine-type endopeptidase activity	55/1512	235/18723	0.000000000000372442478802752	0.0000000000365115077861089	0.0000000000263522229853114	RPS3/LCK/PRR7/TNFSF14/FYN/HSPE1/CYCS/DNAJB6/HSPD1/PLAUR/NLRP3/KLF4/GPX1/CLEC7A/VEGFA/CTSH/PTGS2/S100A9/LGALS9/PYCARD/NR4A1/LGMN/GSN/SERPINB9/CTSD/BID/RIPK2/LAPTM5/TNF/ARRB2/S100A8/CASP1/CD44/PRDX3/RHOA/CFLAR/TNFAIP8/IFI6/CARD16/CST7/HMGB1/F2R/BIRC5/CD27/PARK7/PSMB9/ARL6IP1/LAMTOR5/FABP1/MMP9/HERPUD1/PAK2/BCAP31/MTCH1/FAM162A	55
GO:0000302	BP	GO:0000302	response to reactive oxygen species	53/1512	222/18723	0.000000000000430286113615315	0.0000000000417284995558767	0.0000000000301175928307539	RPS3/JUN/ETS1/ANXA1/PLK3/AREG/FYN/GSTP1/KDM6B/DUSP1/MAPK1/CASP3/EEF2/HSPD1/SOD2/KLF4/GPX1/HMOX1/CD36/AXL/PPIF/NR4A3/RHOB/PRDX1/PPP1R15B/HIF1A/TXN/KLF2/HP/FOXO3/PRDX3/GCH1/TXNIP/NFE2L2/UCP2/CDK1/PCNA/PRDX2/SOD1/PARK7/FABP1/APOE/STAT1/SIRPA/MMP9/TPM1/IL18BP/NCF1/AKR1C3/BNIP3/TNFAIP3/FOS/APEX1	53
GO:0002685	BP	GO:0002685	regulation of leukocyte migration	51/1512	210/18723	0.000000000000587860095028256	0.0000000000564032999687217	0.0000000000407091470062121	CCL5/PTGER4/RHOH/ANXA1/AKIRIN1/XCL1/XCL2/DUSP1/MAPK1/AIF1/C5AR1/CXCL8/CD74/VEGFA/IL6R/CSF1R/LGALS3/SPI1/HMOX1/CCL20/ICAM1/LGALS9/PYCARD/CCL3/LGMN/C3AR1/MPP1/ADAM17/RAC1/LYN/TNF/TREM2/CD9/CD81/RHOA/HMGB1/CHST2/CD47/ADAM8/SPN/RAC2/STK10/CXCL13/CXCR3/CXCL10/RARRES2/SLAMF8/PLA2G7/SWAP70/DDT/CD300A	51
GO:0006091	BP	GO:0006091	generation of precursor metabolites and energy	88/1512	490/18723	0.000000000000666896189428081	0.0000000000633130182363354	0.0000000000456962441598144	ISCU/PPP1R2/GYG1/CYCS/CYBB/NCF2/PPIF/ALDH2/NR4A3/TKT/BID/GAA/HIF1A/NDUFB5/TALDO1/BLOC1S1/AKR1A1/RHOA/NDUFB1/IL6ST/COX17/HMGB1/BPGM/CYBA/IFNG/GAPDH/CDK1/TPI1/ENO1/COX6C/PKM/PGAM1/PPP1CA/NDUFA4/PARK7/ALDOA/NDUFS6/COX6A1/UQCRQ/COX8A/NDUFB3/NDUFA9/NDUFA1/COX6B1/NUPR1/HSD17B6/IGF1/CHCHD10/KHK/CYB5A/HMGCS2/IDH1/AKR1B1/ALDOB/GNPDA1/NCF1/ACADM/ETFB/HMGCL/UQCC2/NQO2/FBP1/CYC1/ME2/SDHB/NDUFB2/PFKL/IRS2/UQC…	88
GO:0044403	BP	GO:0044403	biological process involved in symbiotic interaction	62/1512	290/18723	0.000000000000892750511953669	0.0000000000838720507011473	0.0000000000605347496263321	CXCR4/CCL5/JUN/RPSA/VPS37B/IFITM2/IFITM1/CHD1/HSPD1/CXCL8/GPX1/FCN1/MRC1/CTSB/CD86/CD74/HLA-DRB1/CTSL/PLSCR1/CD4/ICAM1/LGALS9/CCL3/AXL/LGALS1/GSN/IFITM3/SERPINB9/SCARB2/ARL8B/VAMP8/CHMP4B/HSPA1A/HSPA1B/CD55/CD81/RAB7A/IFI27/ITGB7/SELPLG/GAPDH/CDK1/CFL1/BSG/TCP1/NUCKS1/HRG/CFHR1/APOE/SCARB1/F2/NRP1/CFHR2/CRP/APCS/FN1/SNX3/TFRC/P4HB/PPIB/CHMP3/SIVA1	62
GO:0071346	BP	GO:0071346	cellular response to interferon-gamma	36/1512	118/18723	0.00000000000116955735391161	0.000000000108744719329163	0.0000000000784866269841496	RPL13A/CCL5/SOCS1/IRF8/XCL1/TXK/XCL2/IRF1/JAK1/ACTG1/IFNGR1/AIF1/MRC1/HCK/TLR2/RAB20/IFNGR2/CCL20/CCL3L3/HLA-DPA1/ICAM1/VIM/LGALS9/CCL3/ZYX/CASP1/STX4/GBP1/PARP14/CD47/IFNG/GAPDH/STAT1/SIRPA/VAMP3/GBP4	36
GO:0042102	BP	GO:0042102	positive regulation of T cell proliferation	33/1512	101/18723	0.00000000000120164802164264	0.000000000110588403134642	0.0000000000798173079037386	CD3E/RPS3/CCL5/CD6/PTPRC/ANXA1/XCL1/TMIGD2/IL1B/AIF1/TNFSF13B/CD86/LILRB2/IL18/HLA-DPA1/HLA-DMB/HLA-DPB1/LGALS9/PYCARD/RIPK2/HES1/CD55/CD81/IL6ST/HLA-A/HMGB1/HLA-E/HAVCR2/ZAP70/CORO1A/IGF1/EBI3/TFRC	33
GO:0043281	BP	GO:0043281	regulation of cysteine-type endopeptidase activity involved in apoptotic process	50/1512	209/18723	0.00000000000182064591261074	0.000000000165862681675114	0.00000000011971158238793	RPS3/LCK/PRR7/TNFSF14/HSPE1/CYCS/DNAJB6/HSPD1/PLAUR/NLRP3/KLF4/GPX1/CLEC7A/VEGFA/CTSH/PTGS2/S100A9/LGALS9/PYCARD/NR4A1/GSN/SERPINB9/CTSD/BID/LAPTM5/TNF/ARRB2/S100A8/CASP1/CD44/PRDX3/RHOA/CFLAR/TNFAIP8/IFI6/CARD16/HMGB1/F2R/BIRC5/CD27/PARK7/ARL6IP1/LAMTOR5/FABP1/MMP9/HERPUD1/PAK2/BCAP31/MTCH1/FAM162A	50
GO:1902107	BP	GO:1902107	positive regulation of leukocyte differentiation	42/1512	157/18723	0.00000000000215357839096001	0.000000000192308153545231	0.000000000138798632305333	IL7R/JUN/PTPRC/SOCS1/RHOH/ANXA1/ZBTB16/GATA3/TGFB1/TYROBP/NLRP3/HLA-DRA/CD86/CD74/HLA-DRB1/LILRB2/IL18/CD4/CD83/LGALS9/AXL/TRIB1/LILRB4/RIPK2/NFKBIZ/TNF/TREM2/KLF10/ATP6AP1/NFKBID/EVI2B/RHOA/HCLS1/HMGB1/ZAP70/ADAM8/XBP1/IFNG/CD27/RB1/IL4I1/FOS	42
GO:1903708	BP	GO:1903708	positive regulation of hemopoiesis	42/1512	157/18723	0.00000000000215357839096001	0.000000000192308153545231	0.000000000138798632305333	IL7R/JUN/PTPRC/SOCS1/RHOH/ANXA1/ZBTB16/GATA3/TGFB1/TYROBP/NLRP3/HLA-DRA/CD86/CD74/HLA-DRB1/LILRB2/IL18/CD4/CD83/LGALS9/AXL/TRIB1/LILRB4/RIPK2/NFKBIZ/TNF/TREM2/KLF10/ATP6AP1/NFKBID/EVI2B/RHOA/HCLS1/HMGB1/ZAP70/ADAM8/XBP1/IFNG/CD27/RB1/IL4I1/FOS	42
GO:2001236	BP	GO:2001236	regulation of extrinsic apoptotic signaling pathway	41/1512	151/18723	0.00000000000232250674554471	0.000000000205359689588899	0.00000000014821859354436	STK4/MCL1/PTPRC/FYN/GSTP1/IL1B/G0S2/GPX1/LGALS3/HMOX1/ICAM1/PYCARD/PEA15/BID/CTNNA1/ATF3/TNF/HSPA1A/PTEN/HSPA1B/STX4/FGB/FGG/CFLAR/IFI6/LMNA/ITPRIP/PDIA3/HMGB2/PRDX2/PPP1CA/PARK7/CTTN/AGT/IGF1/NRP1/FGA/GCLC/TGFBR1/PAK2/TNFAIP3	41
GO:0002456	BP	GO:0002456	T cell mediated immunity	34/1512	109/18723	0.00000000000244468949713731	0.000000000214064607521179	0.000000000154501378132827	CD8A/IL7R/PTPRC/XCL1/KLRC1/KLRD1/GZMM/GATA3/HSPD1/IL1B/NLRP3/HLA-DRA/HLA-DRB1/CTSH/IL18/ICAM1/LILRB4/STX7/CD55/CD81/CTSC/HLA-B/HLA-A/B2M/HMGB1/PRF1/HLA-E/BTN3A2/MYO1G/TNFRSF1B/HPRT1/RAB27A/AZGP1/IL4I1	34
GO:0034612	BP	GO:0034612	response to tumor necrosis factor	56/1512	253/18723	0.00000000000260483804840981	0.000000000225894561140462	0.000000000163039660843788	ZFP36L2/RPS3/CCL5/ZFP36/RORA/XCL1/XCL2/GSTP1/OTULIN/GATA3/MAPK1/ACTN4/CASP3/NFKB1/CXCL8/TNFSF13B/LIMS1/CXCL16/PTGS2/ASAH1/CD14/CCL20/CCL3L3/ICAM1/PYCARD/CCL3/YBX3/ADAM17/NFKBIA/LAPTM5/TNF/HSPA1A/HSPA1B/CASP1/GBP1/KLF2/FOXO3/TNFRSF1A/GCH1/CARD16/CYBA/NFE2L2/TNFRSF1B/HIPK1/TMSB4X/TXNDC17/CD40/APOB/UBD/APOA1/KRT18/STAT1/KRT8/IL18BP/SPPL2A/TNFAIP3	56
GO:1901653	BP	GO:1901653	cellular response to peptide	70/1512	359/18723	0.00000000000318982542314663	0.000000000273990814203424	0.000000000197753187135226	LEPROTL1/PIK3R1/SOCS1/FYN/NR4A2/GSTP1/SYAP1/PIP4K2A/LPIN1/NFKB1/SRSF5/IL1B/KLF4/RAB31/NAMPT/ICAM1/CD36/VIM/SOCS3/PDK4/NR4A1/LGMN/ATP2B1/NR4A3/RIPK2/PRNP/LYN/TREM2/KLF10/RHOQ/PTEN/PTPRE/GNAI2/RAB10/KLF2/YWHAG/FOXO3/LEPROT/SNX6/PTPN1/CFLAR/SNX5/ADIPOR1/INSIG1/CYBA/RAP1B/KLF3/CCND3/XBP1/NFE2L2/UCP2/PKM/NUCKS1/AHSG/RARRES2/AGT/IGF1/IGFBP1/STAT1/LRP1/AKR1B1/RAB13/PAK1/GRB2/GCLC/APPL1/IRS2/PARP1/CHMP5/…	70
GO:0046635	BP	GO:0046635	positive regulation of alpha-beta T cell activation	26/1512	67/18723	0.00000000000328482639060351	0.000000000279489143555217	0.000000000201721612705979	CD3E/PTPRC/SOCS1/ANXA1/CD160/XCL1/ZBTB16/NLRP3/HLA-DRA/CD86/HLA-DRB1/IL18/CD83/LGALS9/LILRB4/RIPK2/NFKBIZ/NFKBID/CD55/CD81/RHOA/HLA-A/HLA-E/ZAP70/IFNG/EBI3	26
GO:1990748	BP	GO:1990748	cellular detoxification	35/1512	116/18723	0.00000000000343428449661833	0.000000000289474877336455	0.000000000208928827615226	ALOX5AP/GSTP1/SOD2/GPX1/PTGS2/S100A9/CD36/GSTO1/MGST2/PRDX1/GPX4/PRDX4/TXN/HP/AKR1A1/ALB/PRDX3/ESD/GLRX/MGST3/GCH1/NFE2L2/PRDX2/SOD1/PARK7/TXNDC17/APOM/FABP1/GSTA1/AKR1B10/APOE/MGST1/LTC4S/GPX3/ALDH1A1	35
GO:0016032	BP	GO:0016032	viral process	77/1512	415/18723	0.00000000000357642642723425	0.000000000298664721733572	0.000000000215561608440708	CXCR4/CCL5/JUN/CXCR6/RPSA/ZFP36/EIF3F/PABPC1/VPS37B/IFITM2/DDX5/EIF3G/IFITM1/CHD1/CXCL8/FCN1/MRC1/CTSB/CD86/CD74/HLA-DRB1/CTSL/PLSCR1/CD4/ICAM1/LGALS9/CCL3/AXL/LGALS1/GSN/IFITM3/SCARB2/MGAT1/ARL8B/VAMP8/CHMP4B/TNF/HSPA1A/HSPA1B/CD55/MCTS1/RAB1A/CD81/RAB7A/CHMP1B/IFI27/ISG20/ITGB7/SELPLG/TOP2A/CDK1/CFL1/RAN/BSG/BANF1/NUCKS1/APOBEC3G/LAMTOR5/APOE/SCARB1/NRP1/CRP/APCS/STAT1/SNX3/TFRC/P4HB/OAS1/USF2/…	77
GO:0046034	BP	GO:0046034	ATP metabolic process	59/1512	277/18723	0.00000000000375633633612513	0.000000000310810985463417	0.000000000224328188339911	GUK1/ISCU/TGFB1/CYCS/ATP6V1B2/ATP1B1/PPIF/BID/HIF1A/TREM2/NDUFB5/HSPA1A/HSPA1B/TSPO/RHOA/NDUFB1/BPGM/IFNG/GAPDH/CDK1/TPI1/ENO1/COX6C/TMSB4X/PKM/PGAM1/NDUFA4/PARK7/ALDOA/NDUFS6/COX6A1/UQCRQ/COX8A/NDUFB3/NDUFA9/NDUFA1/COX6B1/NUPR1/IGF1/CHCHD10/ALDOB/ATP6V1A/UQCC2/FBP1/CYC1/NDUFB2/PFKL/UQCRC1/DNAJC15/NDUFC2/SHMT2/UQCR10/COX5A/NDUFS2/NDUFC1/UQCR11/PARP1/NDUFA2/SDHC	59
GO:0070371	BP	GO:0070371	ERK1 and ERK2 cascade	66/1512	330/18723	0.00000000000408733985234948	0.000000000335124710257636	0.000000000241876647339036	ZFP36L2/CCL5/PTGER4/PTPRC/EZR/XCL1/SPRY1/XCL2/GSTP1/DUSP1/TGFB1/MAPK1/IL1B/C5AR1/KLF4/CD74/HLA-DRB1/CTSH/CSF1R/GPR183/CD4/CCL20/CCL3L3/ICAM1/CD36/LGALS9/GPNMB/PYCARD/CCL3/RIPK2/ATF3/LYN/MAP2K1/TNF/DUSP6/TREM2/ARRB2/ATP6AP1/PTEN/GNAI2/GBP1/CD44/FGB/PTPN1/MARCO/FGG/CFLAR/HMGB1/RAP1B/HAVCR2/TBC1D10C/F2R/CDK1/DUSP4/AGT/TF/APOE/IGF1/NRP1/FN1/LRP1/SIRPA/FGA/RAPGEF2/NQO2/DDT	66
GO:0002695	BP	GO:0002695	negative regulation of leukocyte activation	46/1512	187/18723	0.00000000000494421521424305	0.0000000004017286217771	0.000000000289948097533229	LAG3/PTPRC/SOCS1/ANXA1/XCL1/TIGIT/IRF1/TYROBP/CASP3/LST1/GRN/FGL2/CD86/MNDA/CD74/HLA-DRB1/LGALS3/LILRB2/SPI1/CEBPB/HMOX1/LGALS9/GPNMB/VSIG4/AXL/LILRB4/PRNP/LYN/PELI1/LAPTM5/PAG1/FGR/CD84/CST7/HMGB1/HAVCR2/TBC1D10C/ATM/SPN/PRDX2/FGL1/IL4I1/SDC4/NDFIP1/TNFAIP3/CD300A	46
GO:0002573	BP	GO:0002573	myeloid leukocyte differentiation	49/1512	208/18723	0.00000000000555286630047517	0.000000000447154474678442	0.000000000322734259418594	JUNB/JUN/PIK3R1/CITED2/GATA3/TGFB1/TYROBP/RELB/MAFB/CD74/HLA-DRB1/TLR2/VEGFA/CSF1R/SPI1/GPR183/CD4/CEBPB/C1QC/LILRB3/CCL3/TRIB1/LILRB4/SNX10/ANXA2/CTNNB1/LYN/TNF/TREM2/KLF10/ATP6AP1/RBPJ/CD81/EVI2B/HCLS1/IFNG/NME1/BATF/TF/RB1/UBD/APCS/GPR137B/MMP9/TFRC/GLO1/PARP1/NDFIP1/FOS	49
GO:0002822	BP	GO:0002822	regulation of adaptive immune response based on somatic recombination of immune receptors built from immunoglobulin superfamily domains	43/1512	168/18723	0.00000000000592530790816013	0.00000000047292346923625	0.000000000341333061053211	IL7R/PTPRC/ANXA1/XCL1/KLRC1/KLRD1/GATA3/TGFB1/HSPD1/IL1B/NLRP3/HLA-DRA/CLEC7A/TNFSF13B/HLA-DRB1/MEF2C/SLC11A1/IL18/CD4/LILRB4/RIPK2/NFKBIZ/TNF/TREM2/STX7/NFKBID/CD55/CD81/C3/HLA-B/HLA-A/B2M/HMGB1/HLA-E/HAVCR2/SLC15A4/TNFRSF1B/CD40/AZGP1/IL4I1/TFRC/NDFIP1/TNFAIP3	43
GO:0031348	BP	GO:0031348	negative regulation of defense response	56/1512	258/18723	0.00000000000599963175316884	0.000000000474655077033595	0.000000000342582850984267	RPS19/LYAR/PTGER4/ZFP36/PTPRC/RORA/KLRC1/FYN/GSTP1/OTULIN/KLRD1/GATA3/RNF125/AOAH/NFKB1/NLRP3/KLF4/GPX1/GRN/FGL2/HCK/HLA-DRB1/IRAK3/LGALS9/VSIG4/SOCS3/SERPINB9/A2M/SERPING1/VPS35/LYN/SAMHD1/TREM2/ACP5/ARRB2/FGR/TNFRSF1A/PARP14/HLA-B/HLA-A/CST7/HLA-E/HAVCR2/TNFRSF1B/SOD1/APOE/RB1/IGF1/APOA1/SLAMF8/SERPINF1/APCS/SIRPA/OAS1/NDFIP1/TNFAIP3	56
GO:0006898	BP	GO:0006898	receptor-mediated endocytosis	54/1512	244/18723	0.00000000000644041739768655	0.000000000503960717925208	0.000000000363734231201906	ARF6/EZR/FCER1G/CXCL8/RAB31/MRC1/CTSL/VEGFA/CXCL16/CD14/MSR1/CD36/DAB2/ADM/PPT1/APOC1/SCARB2/LILRB4/NUMB/SNX9/CLTC/RAC1/ANXA2/RAB21/PICALM/CD63/AP2S1/ARRB2/CD9/CD81/C3/SDCBP/MARCO/CLTA/FLOT1/B2M/ITGB2/HNRNPK/CTTN/APOC2/TF/VTN/APOE/APOC3/CLU/BMP2K/ASGR1/LRP1/GRB2/AP2A2/TFRC/STAB1/CANX/LRPAP1	54
GO:0022900	BP	GO:0022900	electron transport chain	44/1512	175/18723	0.00000000000648180987685156	0.000000000503960717925208	0.000000000363734231201906	ISCU/CYCS/CYBB/NCF2/ALDH2/BID/NDUFB5/AKR1A1/NDUFB1/CYBA/CDK1/COX6C/NDUFA4/PARK7/NDUFS6/COX6A1/UQCRQ/COX8A/NDUFB3/NDUFA9/NDUFA1/COX6B1/HSD17B6/CYB5A/AKR1B1/NCF1/ETFB/NQO2/CYC1/ME2/SDHB/NDUFB2/UQCRC1/DNAJC15/NDUFC2/AKR7A2/UQCR10/COX5A/QDPR/NDUFS2/NDUFC1/UQCR11/NDUFA2/SDHC	44
GO:0045730	BP	GO:0045730	respiratory burst	19/1512	37/18723	0.00000000000664834636542337	0.000000000512490904869687	0.000000000369890903497779	RPS19/IGHA1/CD52/CYBB/CLEC7A/GRN/HCK/NCF2/SLC11A1/RAC1/TREM2/CD55/CYBA/RAC2/PRDX2/PGAM1/SLAMF8/NCF4/NCF1	19
GO:0071674	BP	GO:0071674	mononuclear cell migration	47/1512	196/18723	0.0000000000076915171542487	0.000000000587879603509907	0.000000000424302783959625	CXCR4/CCL5/RPS19/ANXA1/AKIRIN1/XCL1/XCL2/DUSP1/GATA3/MAPK1/AIF1/C5AR1/IL6R/CXCL16/CSF1R/LGALS3/SPI1/GPR183/CCL20/CCL3L3/ICAM1/LGALS9/PYCARD/CCL3/LGMN/C3AR1/ADAM17/JAML/LYN/TNF/PECAM1/RHOA/HMGB1/CD47/ZAP70/ITGB7/MYO1G/ADAM8/SPN/STK10/CXCL13/CXCR3/CXCL10/RARRES2/SLAMF8/PLA2G7/SIRPA	47
GO:0002262	BP	GO:0002262	myeloid cell homeostasis	41/1512	157/18723	0.00000000000915113401438624	0.000000000687783980631246	0.000000000496408883727759	RPS19/RPS6/RPS14/LYAR/ETS1/ZFP36/ANXA1/KMT2E/CITED2/JMJD6/GATA3/CASP3/MAFB/VEGFA/SPI1/HMOX1/SH2B3/AXL/TMEM14C/ADAM17/PRDX1/LYN/HIF1A/HSPA1A/HSPA1B/KLF2/FOXO3/PDE4B/HCLS1/B2M/HMGB1/RPS17/RPS24/BPGM/SLC15A4/HMGB2/SOD1/SLC25A5/RB1/STAT1/DNASE2	41
GO:2000377	BP	GO:2000377	regulation of reactive oxygen species metabolic process	41/1512	157/18723	0.00000000000915113401438624	0.000000000687783980631246	0.000000000496408883727759	STK17A/FYN/GSTP1/TGFB1/TYROBP/HSPD1/SOD2/CLEC7A/CD36/CDKN1A/RAC1/HIF1A/TNF/ACP5/TSPO/GNAI2/PRCP/HP/FOXO3/RHOA/CFLAR/GCH1/CYBA/ITGB2/NFE2L2/RAC2/PRDX2/SOD1/PARK7/RAB27A/AGT/F2/CRP/AKR1C1/CBR1/GRB2/VDAC1/NQO2/DCXR/AKR1C3/BNIP3	41
GO:0072593	BP	GO:0072593	reactive oxygen species metabolic process	53/1512	239/18723	0.0000000000093005190575563	0.000000000693234556860333	0.000000000500342843426952	STK17A/FYN/GSTP1/TGFB1/TYROBP/HSPD1/SOD2/CYBB/GPX1/CLEC7A/NCF2/CD36/CDKN1A/PDK4/RAC1/PRDX1/PRDX4/HIF1A/TNF/ACP5/TSPO/GNAI2/PRCP/HP/FOXO3/PRDX3/RHOA/CFLAR/GCH1/IFI6/CYBA/ITGB2/NFE2L2/RAC2/PRDX2/SOD1/PARK7/RAB27A/AGT/F2/GPX3/CRP/AKR1C1/CBR1/GRB2/NCF4/NCF1/VDAC1/NQO2/DCXR/AKR1C3/BNIP3/CYB5R4	53
GO:0051098	BP	GO:0051098	regulation of binding	69/1512	363/18723	0.0000000000154461634394783	0.00000000112627782180319	0.000000000812892320893426	JUN/RPL11/CALM1/STK4/PBXIP1/GZMA/GATA3/TGFB1/PLAUR/KLF4/CTSZ/HMOX1/C9orf72/DAB2/CDKN1A/NFKBIA/ANXA2/RIPK2/CTNNB1/FKBP1A/ARRB2/HES1/TXN/ATP2A2/FLOT1/CARD16/B2M/HMGB1/HOPX/PYHIN1/IFNG/STMN1/HMGB2/ACTB/NME1/GMNN/TMSB4X/RAN/PPP1CA/PARK7/SUMO1/NUCKS1/LAMTOR5/CYP2D6/CFHR1/VTN/APOE/RB1/IGF1/PCBD1/NRP1/CFHR2/PON1/CLN5/CAMK1/LRP1/MMP9/PLXND1/POLDIP2/RAPGEF2/ZMPSTE24/TGFBR1/SUMO3/CALM2/CALM3/PARP1/EIF4A3/L…	69
GO:0071706	BP	GO:0071706	tumor necrosis factor superfamily cytokine production	45/1512	186/18723	0.0000000000154849151683774	0.00000000112627782180319	0.000000000812892320893426	CD2/ZFP36/PTPRC/PIK3R1/GSTP1/TYROBP/IFNGR1/SPON2/HSPD1/CYBB/CLEC7A/LY96/CD86/TLR2/CD14/IRAK3/CD36/LGALS9/GPNMB/PYCARD/CCL3/AXL/RIPK2/TREM2/ACP5/ARRB2/TSPO/CD84/HSPB1/HMGB1/CYBA/HLA-E/CD47/HAVCR2/ADAM8/SPN/IFNG/IGF1/CLU/ORM1/SIRPA/ORM2/OAS1/DDT/TNFAIP3	45
GO:1903555	BP	GO:1903555	regulation of tumor necrosis factor superfamily cytokine production	45/1512	186/18723	0.0000000000154849151683774	0.00000000112627782180319	0.000000000812892320893426	CD2/ZFP36/PTPRC/PIK3R1/GSTP1/TYROBP/IFNGR1/SPON2/HSPD1/CYBB/CLEC7A/LY96/CD86/TLR2/CD14/IRAK3/CD36/LGALS9/GPNMB/PYCARD/CCL3/AXL/RIPK2/TREM2/ACP5/ARRB2/TSPO/CD84/HSPB1/HMGB1/CYBA/HLA-E/CD47/HAVCR2/ADAM8/SPN/IFNG/IGF1/CLU/ORM1/SIRPA/ORM2/OAS1/DDT/TNFAIP3	45
GO:0019884	BP	GO:0019884	antigen processing and presentation of exogenous antigen	21/1512	47/18723	0.0000000000159014724001756	0.00000000114732303661747	0.000000000828081729033145	FCER1G/IFI30/HLA-DRA/CTSS/CD74/HLA-DRB1/CTSL/HLA-DMA/HLA-DQA1/HLA-DPA1/HLA-DMB/HLA-DPB1/HLA-DQB1/LGMN/CTSD/HLA-DRB5/HLA-A/B2M/HLA-E/HLA-DQA2/HLA-DOA	21
GO:0019058	BP	GO:0019058	viral life cycle	63/1512	317/18723	0.0000000000167589974023827	0.00000000119959839342929	0.000000000865811528290183	CXCR4/CCL5/CXCR6/RPSA/PABPC1/VPS37B/IFITM2/DDX5/IFITM1/CXCL8/FCN1/MRC1/CTSB/CD86/CD74/HLA-DRB1/CTSL/PLSCR1/CD4/ICAM1/LGALS9/AXL/LGALS1/GSN/IFITM3/SCARB2/ARL8B/VAMP8/CHMP4B/TNF/HSPA1A/HSPA1B/CD55/RAB1A/CD81/RAB7A/CHMP1B/IFI27/ISG20/ITGB7/SELPLG/TOP2A/CDK1/BSG/BANF1/NUCKS1/APOBEC3G/LAMTOR5/APOE/SCARB1/NRP1/APCS/SNX3/TFRC/P4HB/OAS1/PPIB/CHMP3/SIVA1/BST2/CHMP5/SNF8/DEK	63
GO:0002285	BP	GO:0002285	lymphocyte activation involved in immune response	46/1512	194/18723	0.0000000000194442596080623	0.00000000137006076097745	0.00000000098884293927843	RPS6/ITM2A/PTGER4/PTPRC/RORA/ANXA1/IRF8/GATA3/TGFB1/FCER1G/RELB/HSPD1/NLRP3/HLA-DRA/FGL2/CD86/CD74/HLA-DRB1/IL6R/LGALS3/SPI1/GPR183/SLC11A1/IL18/HLA-DMB/ICAM1/LGALS9/LGALS1/RIPK2/NFKBIZ/NBN/NFKBID/CD81/HMGB1/HAVCR2/SLC15A4/XBP1/SPN/IFNG/CORO1A/RAB27A/BATF/CD40/TFRC/SWAP70/NDFIP1	46
GO:0050777	BP	GO:0050777	negative regulation of immune response	46/1512	194/18723	0.0000000000194442596080623	0.00000000137006076097745	0.00000000098884293927843	IL7R/RPS19/LYAR/PTPRC/ANXA1/CD160/XCL1/KLRC1/FYN/KLRD1/RNF125/GPX1/GRN/FGL2/HCK/HLA-DRB1/LGALS3/SPI1/IRAK3/HMOX1/LGALS9/VSIG4/SERPINB9/LILRB4/A2M/SERPING1/LYN/SAMHD1/TREM2/ARRB2/CD55/FGR/CD84/CD59/PARP14/HLA-B/HLA-A/HLA-E/HAVCR2/AMBP/SLAMF8/IL4I1/OAS1/NDFIP1/TNFAIP3/CD300A	46
GO:0007162	BP	GO:0007162	negative regulation of cell adhesion	61/1512	303/18723	0.0000000000200561073763884	0.00000000140221730564068	0.00000000101205196259148	LAG3/RGCC/PTPRC/PIK3R1/SOCS1/ANXA1/MYADM/XCL1/TIGIT/IRF1/DUSP1/SIPA1/TGFB1/ACTN4/CASP3/KLF4/FGL2/CD86/CD74/HLA-DRB1/VEGFA/LGALS3/LILRB2/IL1RN/SPI1/TGFBI/CEBPB/LGALS9/GPNMB/SH2B3/VSIG4/LGALS1/LILRB4/CORO1C/PRNP/PELI1/LAPTM5/CD9/PTEN/PAG1/GBP1/RHOA/FGG/HMGB1/MBP/HAVCR2/SPN/PRDX2/FGL1/HRG/KNG1/APOA1/IL4I1/RDX/LRP1/SPINT2/PLXND1/SWAP70/SDC4/NDFIP1/CD300A	61
GO:0097530	BP	GO:0097530	granulocyte migration	39/1512	148/18723	0.0000000000217088665620931	0.00000000150609436556552	0.0000000010870253507691	CCL5/PTGER4/RHOH/ANXA1/AKIRIN1/XCL1/XCL2/FCER1G/MAPK1/C5AR1/CXCL8/CXCL2/CD74/CSF1R/LGALS3/S100A9/CCL20/CCL3L3/CXCL3/CCL3/C3AR1/MPP1/RAC1/JAML/PECAM1/S100A8/PDE4B/ITGB2/ADAM8/RAC2/CXCL13/BSG/CXCL10/RARRES2/CXCL9/SLAMF8/CXCL1/PPIB/CD300A	39
GO:0051235	BP	GO:0051235	maintenance of location	64/1512	327/18723	0.0000000000231041096718805	0.00000000159065622237168	0.00000000114805796874977	CALM1/LCK/PTPRC/XCL1/SRGN/NFKB1/SKP1/IL1B/FTL/CCDC88A/MSR1/S100A9/CD4/FTH1/CD36/ABCA1/CCL3/GSN/GSTO1/TMSB10/NFKBIA/GAA/LYN/TNF/FKBP1A/TREM2/PLIN2/TXN/S100A8/TSPO/ALB/C3/INSIG1/CYBA/SUN2/FLNA/F2R/TMSB4X/CORO1A/PARK7/CXCL10/APOE/APOB/CXCL9/CHCHD10/APOA1/CES1/SCARB1/F2/NFKBIE/CRP/HEXB/RER1/GM2A/MCOLN1/GPAA1/KDELR2/OS9/KDELR1/CALM2/CALM3/SOAT1/TWF2/ALKBH7	64
GO:0097237	BP	GO:0097237	cellular response to toxic substance	35/1512	124/18723	0.0000000000282812172866396	0.00000000191160494617034	0.00000000137970308146164	ALOX5AP/GSTP1/SOD2/GPX1/PTGS2/S100A9/CD36/GSTO1/MGST2/PRDX1/GPX4/PRDX4/TXN/HP/AKR1A1/ALB/PRDX3/ESD/GLRX/MGST3/GCH1/NFE2L2/PRDX2/SOD1/PARK7/TXNDC17/APOM/FABP1/GSTA1/AKR1B10/APOE/MGST1/LTC4S/GPX3/ALDH1A1	35
GO:0022408	BP	GO:0022408	negative regulation of cell-cell adhesion	46/1512	196/18723	0.0000000000283371463145317	0.00000000191160494617034	0.00000000137970308146164	LAG3/RGCC/SOCS1/ANXA1/MYADM/XCL1/TIGIT/IRF1/TGFB1/CASP3/KLF4/FGL2/CD86/CD74/HLA-DRB1/VEGFA/LGALS3/LILRB2/IL1RN/SPI1/CEBPB/LGALS9/GPNMB/SH2B3/VSIG4/LILRB4/PRNP/PELI1/LAPTM5/CD9/PAG1/FGG/HMGB1/MBP/HAVCR2/SPN/PRDX2/FGL1/APOA1/IL4I1/RDX/SPINT2/SWAP70/SDC4/NDFIP1/CD300A	46
GO:0019724	BP	GO:0019724	B cell mediated immunity	48/1512	210/18723	0.0000000000286924533455914	0.00000000191160494617034	0.00000000137970308146164	TRBC2/IGHA1/IGKC/PTPRC/IGLC2/XCL1/TRDC/TGFB1/FCER1G/IGHG3/SLA2/HSPD1/HLA-DRA/CD74/HLA-DRB1/HLA-DMA/HLA-DQA1/HLA-DPA1/HLA-DMB/HLA-DPB1/C1QA/C1QC/HLA-DQB1/C1QB/SERPING1/C2/HLA-DRB5/TNF/TREM2/NBN/CD55/CD81/C3/B2M/HLA-E/SLC15A4/TRBC1/CD27/BATF/HLA-DQA2/CD40/HLA-DOA/CLU/CRP/APCS/TFRC/SWAP70/NDFIP1	48
GO:0002526	BP	GO:0002526	acute inflammatory response	33/1512	112/18723	0.0000000000290375737471268	0.00000000191160494617034	0.00000000137970308146164	CD6/ALOX5AP/GSTP1/GATA3/IL1B/NLRP3/CD163/IL6R/PTGS2/PLSCR1/CEBPB/ICAM1/SERPINA1/TNF/S100A8/PRCP/HP/C3/IL6ST/HLA-E/ADAM8/SIGIRR/PARK7/AHSG/NUPR1/APOA2/SERPINC1/F2/CRP/APCS/FN1/ORM1/ORM2	33
GO:0032609	BP	GO:0032609	interferon-gamma production	33/1512	112/18723	0.0000000000290375737471268	0.00000000191160494617034	0.00000000137970308146164	CD3E/CD2/SLC7A5/CD160/IRF8/XCL1/TXK/GATA3/HSPD1/IL1B/CLEC7A/HLA-DRB1/CD14/SLC11A1/IL18/HLA-DPA1/HLA-DPB1/LGALS9/PYCARD/AXL/LILRB4/RIPK2/PRNP/LAPTM5/TNF/PDE4B/HLA-A/HMGB1/CD47/HAVCR2/BTN3A2/EBI3/SIRPA	33
GO:0032649	BP	GO:0032649	regulation of interferon-gamma production	33/1512	112/18723	0.0000000000290375737471268	0.00000000191160494617034	0.00000000137970308146164	CD3E/CD2/SLC7A5/CD160/IRF8/XCL1/TXK/GATA3/HSPD1/IL1B/CLEC7A/HLA-DRB1/CD14/SLC11A1/IL18/HLA-DPA1/HLA-DPB1/LGALS9/PYCARD/AXL/LILRB4/RIPK2/PRNP/LAPTM5/TNF/PDE4B/HLA-A/HMGB1/CD47/HAVCR2/BTN3A2/EBI3/SIRPA	33
GO:0046631	BP	GO:0046631	alpha-beta T cell activation	40/1512	156/18723	0.0000000000303734051506768	0.00000000198505609459387	0.00000000143271653281301	CD3E/PTGER4/PTPRC/RORA/SOCS1/ANXA1/CD160/PRR7/XCL1/ZBTB16/IRF1/GATA3/RELB/NLRP3/HLA-DRA/CD86/HLA-DRB1/CTSL/IL6R/GPR183/IL18/CD83/LGALS9/LILRB4/RIPK2/NFKBIZ/NFKBID/CD55/CD81/RHOA/HLA-A/HMGB1/HLA-E/ZAP70/SPN/IFNG/PRDM1/BATF/EBI3/CD300A	40
GO:0070997	BP	GO:0070997	neuron death	68/1512	361/18723	0.0000000000331155725592571	0.00000000214870035188446	0.00000000155082696483488	CCL5/JUN/MCL1/REL/FYN/NR4A2/UBB/GATA3/TYROBP/CASP3/HSPD1/C5AR1/SOD2/GPX1/GRN/NAMPT/MEF2C/CTSZ/CEBPB/HMOX1/EGR1/C1QA/GPNMB/CCL3/AXL/LGMN/PPT1/NR4A3/VPS35/BID/CTNNB1/PRNP/PICALM/CHMP4B/HIF1A/TNF/TREM2/ARRB2/CPEB4/FOXO3/SNX6/RHOA/CHP1/ITGB2/BTG2/ADAM8/IFNG/TNFRSF1B/F2R/GAPDH/SOD1/CORO1A/PARK7/NUPR1/APOE/RB1/CLU/SERPINF1/NRP1/NENF/LRP1/GCLC/NQO2/BNIP3/PARP1/FOS/PSMC1/FAM162A	68
GO:0098869	BP	GO:0098869	cellular oxidant detoxification	31/1512	101/18723	0.0000000000359191240186384	0.000000002313961282315	0.00000000167010423256586	ALOX5AP/GSTP1/SOD2/GPX1/PTGS2/S100A9/CD36/GSTO1/MGST2/PRDX1/GPX4/PRDX4/TXN/HP/ALB/PRDX3/GLRX/MGST3/GCH1/NFE2L2/PRDX2/SOD1/PARK7/TXNDC17/APOM/FABP1/GSTA1/APOE/MGST1/LTC4S/GPX3	31
GO:1903557	BP	GO:1903557	positive regulation of tumor necrosis factor superfamily cytokine production	32/1512	107/18723	0.0000000000373989148971146	0.00000000238996402061155	0.00000000172495929686006	CD2/PTPRC/PIK3R1/TYROBP/IFNGR1/SPON2/HSPD1/CYBB/CLEC7A/LY96/CD86/TLR2/CD14/CD36/LGALS9/PYCARD/CCL3/RIPK2/CD84/HSPB1/HMGB1/CYBA/HLA-E/HAVCR2/ADAM8/SPN/IFNG/CLU/ORM1/ORM2/OAS1/DDT	32
GO:0051250	BP	GO:0051250	negative regulation of lymphocyte activation	40/1512	157/18723	0.0000000000376288824622286	0.00000000238996402061155	0.00000000172495929686006	LAG3/SOCS1/ANXA1/XCL1/TIGIT/IRF1/TYROBP/CASP3/LST1/FGL2/CD86/MNDA/CD74/HLA-DRB1/LGALS3/LILRB2/CEBPB/LGALS9/GPNMB/VSIG4/AXL/LILRB4/PRNP/LYN/PELI1/LAPTM5/PAG1/FGR/HMGB1/HAVCR2/TBC1D10C/ATM/SPN/PRDX2/FGL1/IL4I1/SDC4/NDFIP1/TNFAIP3/CD300A	40
GO:0045862	BP	GO:0045862	positive regulation of proteolysis	69/1512	372/18723	0.0000000000487356812956128	0.0000000030737560112247	0.00000000221848695717387	RPS3/LCK/RNF19A/PLK3/PRR7/FYN/HSPE1/HECTD1/CYCS/HSPD1/CSNK1D/IL1B/NLRP3/CLEC7A/RNF144B/GRN/CTSH/S100A9/GABARAP/LGALS9/PYCARD/DAB2/TRIB1/LGMN/GSN/SNX9/CTSD/BID/RIPK2/LYN/PICALM/LAPTM5/TNF/TREM2/HSPA1A/PTEN/S100A8/HSPA1B/CASP1/CTSC/RHOA/CFLAR/ZFAND2A/HMGB1/MBP/PYHIN1/ADAM8/NFE2L2/IFNG/TNFRSF1B/F2R/ENO1/PSME2/SUMO1/SUMO2/NUPR1/APOE/CLU/FN1/HERPUD1/GCLC/BCAP31/PSMC2/AURKAIP1/PSENEN/PSMC1/MTCH1/PRELID…	69
GO:0048872	BP	GO:0048872	homeostasis of number of cells	56/1512	272/18723	0.0000000000540048114691793	0.00000000338242635167034	0.00000000244127013249565	IL7R/TSC22D3/RPS19/RPS6/RPS14/LYAR/ETS1/ZFP36/ANXA1/KMT2E/CITED2/TNFSF14/JMJD6/GATA3/CASP3/MAFB/TNFSF13B/CD74/VEGFA/MEF2C/SPI1/GPR183/HMOX1/LGALS9/SH2B3/LIPA/AXL/TMEM14C/ADAM17/PRDX1/LYN/HIF1A/HSPA1A/HSPA1B/KLF2/FOXO3/PDE4B/HCLS1/B2M/HMGB1/RPS17/RPS24/ADGRG1/BPGM/SLC15A4/F2R/HMGB2/PRDX2/SOD1/LAT/CORO1A/SLC25A5/RB1/STAT1/DNASE2/TNFAIP3	56
GO:0042542	BP	GO:0042542	response to hydrogen peroxide	38/1512	146/18723	0.0000000000583543846280003	0.00000000362964272386162	0.00000000261969883513288	RPS3/JUN/ETS1/ANXA1/AREG/FYN/KDM6B/DUSP1/CASP3/EEF2/HSPD1/SOD2/KLF4/GPX1/HMOX1/AXL/PPIF/NR4A3/RHOB/PPP1R15B/TXN/KLF2/HP/FOXO3/PRDX3/TXNIP/NFE2L2/CDK1/PCNA/SOD1/PARK7/FABP1/STAT1/SIRPA/IL18BP/BNIP3/TNFAIP3/APEX1	38
GO:0016064	BP	GO:0016064	immunoglobulin mediated immune response	47/1512	207/18723	0.0000000000588335488713957	0.00000000363438203610355	0.00000000262311943922647	TRBC2/IGHA1/IGKC/PTPRC/IGLC2/XCL1/TRDC/TGFB1/FCER1G/IGHG3/HSPD1/HLA-DRA/CD74/HLA-DRB1/HLA-DMA/HLA-DQA1/HLA-DPA1/HLA-DMB/HLA-DPB1/C1QA/C1QC/HLA-DQB1/C1QB/SERPING1/C2/HLA-DRB5/TNF/TREM2/NBN/CD55/CD81/C3/B2M/HLA-E/SLC15A4/TRBC1/CD27/BATF/HLA-DQA2/CD40/HLA-DOA/CLU/CRP/APCS/TFRC/SWAP70/NDFIP1	47
GO:0071356	BP	GO:0071356	cellular response to tumor necrosis factor	50/1512	229/18723	0.0000000000649806789408425	0.00000000398680777800992	0.00000000287748312617379	ZFP36L2/RPS3/CCL5/ZFP36/RORA/XCL1/XCL2/GSTP1/OTULIN/GATA3/MAPK1/ACTN4/NFKB1/CXCL8/TNFSF13B/LIMS1/ASAH1/CCL20/CCL3L3/ICAM1/PYCARD/CCL3/YBX3/ADAM17/NFKBIA/LAPTM5/TNF/HSPA1A/HSPA1B/CASP1/GBP1/KLF2/FOXO3/TNFRSF1A/CARD16/CYBA/NFE2L2/TNFRSF1B/HIPK1/TMSB4X/TXNDC17/CD40/APOB/APOA1/KRT18/STAT1/KRT8/IL18BP/SPPL2A/TNFAIP3	50
GO:0045619	BP	GO:0045619	regulation of lymphocyte differentiation	42/1512	174/18723	0.0000000000793241150028094	0.0000000048339472514212	0.0000000034889070211762	ZFP36L2/CD2/IL7R/LAG3/PTPRC/SOCS1/RHOH/ANXA1/ZBTB16/IRF1/GATA3/IKZF3/NLRP3/HLA-DRA/FGL2/CD86/CD74/HLA-DRB1/LILRB2/IL18/CD83/LGALS9/AXL/LILRB4/RIPK2/NFKBIZ/NFKBID/RHOA/HMGB1/ZAP70/ADAM8/XBP1/IFNG/PRDM1/CD27/PRDX2/SOD1/HLA-DOA/SLAMF8/IL4I1/NDFIP1/PRELID1	42
GO:0032640	BP	GO:0032640	tumor necrosis factor production	43/1512	181/18723	0.0000000000821310876647291	0.00000000493826853098794	0.00000000356420102539428	CD2/ZFP36/PTPRC/PIK3R1/GSTP1/TYROBP/IFNGR1/SPON2/HSPD1/CYBB/CLEC7A/LY96/TLR2/CD14/IRAK3/CD36/LGALS9/GPNMB/PYCARD/CCL3/AXL/RIPK2/TREM2/ACP5/ARRB2/TSPO/CD84/HSPB1/HMGB1/CYBA/HLA-E/CD47/HAVCR2/SPN/IFNG/IGF1/CLU/ORM1/SIRPA/ORM2/OAS1/DDT/TNFAIP3	43
GO:0032680	BP	GO:0032680	regulation of tumor necrosis factor production	43/1512	181/18723	0.0000000000821310876647291	0.00000000493826853098794	0.00000000356420102539428	CD2/ZFP36/PTPRC/PIK3R1/GSTP1/TYROBP/IFNGR1/SPON2/HSPD1/CYBB/CLEC7A/LY96/TLR2/CD14/IRAK3/CD36/LGALS9/GPNMB/PYCARD/CCL3/AXL/RIPK2/TREM2/ACP5/ARRB2/TSPO/CD84/HSPB1/HMGB1/CYBA/HLA-E/CD47/HAVCR2/SPN/IFNG/IGF1/CLU/ORM1/SIRPA/ORM2/OAS1/DDT/TNFAIP3	43
GO:0046634	BP	GO:0046634	regulation of alpha-beta T cell activation	31/1512	104/18723	0.0000000000828301457871936	0.00000000494731844274635	0.00000000357073280967588	CD3E/PTPRC/SOCS1/ANXA1/CD160/XCL1/ZBTB16/IRF1/GATA3/NLRP3/HLA-DRA/CD86/HLA-DRB1/IL18/CD83/LGALS9/LILRB4/RIPK2/NFKBIZ/NFKBID/CD55/CD81/RHOA/HLA-A/HMGB1/HLA-E/ZAP70/IFNG/PRDM1/EBI3/CD300A	31
GO:0062197	BP	GO:0062197	cellular response to chemical stress	64/1512	337/18723	0.0000000000880661633899711	0.00000000519502960586513	0.00000000374951862823746	RPS3/JUN/MCL1/ETS1/ANXA1/FYN/NR4A2/KDM6B/MAPK1/SFPQ/RELB/CASP3/AIF1/SOD2/KLF4/GPX1/PTGS2/HMOX1/CD36/AXL/PPIF/YBX3/NR4A3/RHOB/CTNNB1/PRDX1/HIF1A/TREM2/HSPA1A/TXN/ATP2A2/HSPA1B/TSPO/STX4/KLF2/FOXO3/PRDX3/HSPB1/SERPINB6/GCH1/PNPLA8/NFE2L2/ATM/CDK1/PCNA/PRDX2/SOD1/PARK7/XRCC5/FABP1/MGST1/SIRPA/MMP9/AKR1B1/TPM1/IL18BP/NCF1/P4HB/AKR1C3/BNIP3/PARP1/TNFAIP3/FOS/APEX1	64
GO:0002687	BP	GO:0002687	positive regulation of leukocyte migration	36/1512	135/18723	0.0000000000881294522338801	0.00000000519502960586513	0.00000000374951862823746	CCL5/AKIRIN1/XCL1/XCL2/MAPK1/AIF1/C5AR1/CXCL8/CD74/VEGFA/IL6R/CSF1R/LGALS3/SPI1/CCL20/ICAM1/LGALS9/PYCARD/CCL3/LGMN/C3AR1/ADAM17/RAC1/TNF/TREM2/RHOA/HMGB1/CD47/ADAM8/SPN/RAC2/CXCL13/CXCL10/RARRES2/PLA2G7/SWAP70	36
GO:0002706	BP	GO:0002706	regulation of lymphocyte mediated immunity	41/1512	168/18723	0.0000000000921826288053889	0.00000000539866967010261	0.00000000389649608019498	IL7R/LAG3/PTPRC/CD160/XCL1/KLRC1/KLRD1/GATA3/TGFB1/SH2D1A/HSPD1/IL1B/NLRP3/HLA-DRA/HLA-DRB1/IL18/LGALS9/SERPINB9/LILRB4/TNF/TREM2/ARRB2/STX7/CD55/CD81/C3/HLA-B/HLA-A/B2M/HMGB1/SH2D1B/HLA-E/HAVCR2/SLC15A4/NCR3/TNFRSF1B/CD40/AZGP1/IL4I1/TFRC/NDFIP1	41
GO:0034101	BP	GO:0034101	erythrocyte homeostasis	35/1512	129/18723	0.0000000000951809405848973	0.00000000553830260087219	0.00000000399727630952126	RPS19/RPS6/RPS14/LYAR/ETS1/ZFP36/KMT2E/CITED2/JMJD6/GATA3/CASP3/MAFB/VEGFA/SPI1/HMOX1/SH2B3/AXL/TMEM14C/PRDX1/LYN/HIF1A/HSPA1A/HSPA1B/KLF2/FOXO3/HCLS1/B2M/RPS17/RPS24/BPGM/HMGB2/SLC25A5/RB1/STAT1/DNASE2	35
GO:0052126	BP	GO:0052126	movement in host environment	42/1512	175/18723	0.00000000009635962430387	0.00000000557094520254233	0.00000000402083614504138	CXCR4/RPSA/VPS37B/IFITM2/IFITM1/CXCL8/FCN1/MRC1/CTSB/CD86/CD74/HLA-DRB1/CTSL/PLSCR1/CD4/ICAM1/LGALS9/AXL/LGALS1/GSN/IFITM3/SCARB2/ARL8B/VAMP8/CHMP4B/HSPA1A/HSPA1B/CD55/CD81/RAB7A/ITGB7/SELPLG/CDK1/BSG/SCARB1/NRP1/APCS/SNX3/TFRC/P4HB/CHMP3/SIVA1	42
GO:0002399	BP	GO:0002399	MHC class II protein complex assembly	12/1512	16/18723	0.000000000098911451986253	0.0000000056460910472406	0.00000000407507274538966	HLA-DRA/HLA-DRB1/HLA-DMA/HLA-DQA1/HLA-DPA1/HLA-DMB/HLA-DPB1/HLA-DQB1/HLA-DRB5/B2M/HLA-DQA2/HLA-DOA	12
GO:0002503	BP	GO:0002503	peptide antigen assembly with MHC class II protein complex	12/1512	16/18723	0.000000000098911451986253	0.0000000056460910472406	0.00000000407507274538966	HLA-DRA/HLA-DRB1/HLA-DMA/HLA-DQA1/HLA-DPA1/HLA-DMB/HLA-DPB1/HLA-DQB1/HLA-DRB5/B2M/HLA-DQA2/HLA-DOA	12
GO:0050729	BP	GO:0050729	positive regulation of inflammatory response	37/1512	142/18723	0.000000000100523382271837	0.00000000570201499817423	0.00000000411543592167522	RPS19/ETS1/PTGER4/PDCD4/ALOX5AP/HSPD1/IL1B/GRN/TLR2/PTGS2/NEAT1/S100A9/IL18/CEBPB/NINJ1/CCL3/MGST2/NFKBIA/VAMP8/NFKBIZ/TNF/TREM2/S100A8/CD81/C3/TNFRSF1A/CTSC/IL6ST/HLA-E/CD47/ADAM8/IFNG/PARK7/NUPR1/AGT/PLA2G7/DDT	37
GO:0050852	BP	GO:0050852	T cell receptor signaling pathway	34/1512	123/18723	0.000000000101234886466418	0.00000000570648400650391	0.00000000411866143360744	CD3E/RPS3/TRAT1/LCK/PTPRC/EZR/CD160/FYN/TXK/CD247/GATA3/MAPK1/SH2D1A/SLA2/HLA-DRB1/LGALS3/LCP2/HLA-DPB1/HLA-DQB1/LILRB4/RIPK2/PRNP/LAPTM5/NFKBIZ/NFKBID/GBP1/THEMIS2/CD81/PDE4B/HLA-A/ZAP70/BTN3A2/UBE2N/CD300A	34
GO:0050766	BP	GO:0050766	positive regulation of phagocytosis	24/1512	66/18723	0.000000000111627463115642	0.00000000625321794931659	0.00000000451326728935683	LYAR/PTPRC/IL2RB/FCER1G/IL1B/CLEC7A/RAB31/SLC11A1/CD36/PYCARD/C2/TNF/TREM2/C3/CYBA/CD47/IFNG/SOD1/RAB27A/AHSG/APOA2/APOA1/LRP1/SIRPA	24
GO:0009636	BP	GO:0009636	response to toxic substance	54/1512	262/18723	0.000000000114065449364181	0.00000000635034745565154	0.0000000045833706229246	CCL5/ALOX5AP/GSTP1/KDM6B/MAPK1/SOD2/GPX1/TLR2/PTGS2/S100A9/CD36/CDKN1A/CCL3/SNN/GSTO1/MGST2/PRDX1/LYN/MT2A/GPX4/PRDX4/TXN/HP/AKR1A1/ALB/PRDX3/ESD/GLRX/MGST3/GCH1/MBP/NFE2L2/TYMS/CDK1/PRDX2/SOD1/PARK7/TXNDC17/APOM/EPHX1/NUPR1/FABP1/GSTA1/AKR1B10/APOE/CES1/MGST1/LTC4S/GPX3/ALDH1A1/PON1/SLC22A18/MPST/FOS	54
GO:0051051	BP	GO:0051051	negative regulation of transport	80/1512	470/18723	0.000000000119270406401897	0.00000000659938524747673	0.00000000476311393728983	TRAT1/CALM1/ARF6/ANXA1/ISCU/RAB11FIP1/NFKB1/IL1B/CD74/TLR2/PTGS2/LGALS3/LILRB2/SPI1/PLSCR1/HMOX1/ICAM1/CD36/SLC43A2/LGALS9/PPIF/GSTO1/APOC1/RAC1/VPS35/PEA15/BAG3/OAZ2/VAMP8/FABP5/PICALM/COMT/TNF/OAZ1/TXN/PTEN/GNAI2/CD84/ATG3/SDCBP/TNFRSF1A/PIM3/CHP1/RAB7A/UFM1/INSIG1/YWHAE/HMGB1/RAP1B/CD47/UCP2/TNFRSF1B/F2R/YWHAQ/CORO1A/PARK7/SUMO1/APOC2/APOE/APOA2/APOC3/SIRPA/MMP9/SPINK1/GEM/SNX3/VDAC1/VAMP3/APP…	80
GO:0009410	BP	GO:0009410	response to xenobiotic stimulus	79/1512	462/18723	0.000000000124388532937921	0.00000000684061084492139	0.00000000493721879132286	CXCR4/JUN/LCK/RORA/GUK1/ANXA1/FYN/GSTP1/GATA3/CD38/CASP3/EEF2/HSPD1/IL1B/SOD2/CYBB/GPX1/ACSL1/PTGS2/MEF2C/TIMP2/HMOX1/ICAM1/ABCA1/CDKN1A/LGALS1/SLC1A3/GSTO1/FOSB/ADAM17/PRNP/LYN/COMT/DUSP6/PLIN2/PTEN/TSPO/FOXO3/RHOA/TGIF1/PDE4B/B2M/CYBA/RAP1B/TXNIP/NFE2L2/CENPF/TYMS/CDK1/GGH/MCM7/PCNA/NME1/SOD1/XRCC5/CYP2D6/EPHX1/GSTA1/CPB2/APOA2/RB1/APOA1/AADAC/SLAMF8/MGST1/AKR1C1/STAT1/FABP3/CBR1/VKORC1/GCLC/TF…	79
GO:0002821	BP	GO:0002821	positive regulation of adaptive immune response	32/1512	112/18723	0.000000000140159582095482	0.00000000766120770254034	0.00000000552948552266962	PTPRC/XCL1/GATA3/TGFB1/HSPD1/IL1B/NLRP3/HLA-DRA/CLEC7A/TNFSF13B/HLA-DRB1/SLC11A1/IL18/CD4/PYCARD/RIPK2/NFKBIZ/TNF/TREM2/STX7/NFKBID/CD55/CD81/C3/IL6ST/HLA-B/HLA-A/B2M/HLA-E/CD40/AZGP1/TFRC	32
GO:0043434	BP	GO:0043434	response to peptide hormone	73/1512	414/18723	0.000000000152364138963132	0.00000000827814559824389	0.00000000597476116263796	BTG1/LEPROTL1/PIK3R1/SOCS1/ANXA1/AREG/FYN/STAT4/JUND/NR4A2/GSTP1/SYAP1/PIP4K2A/LPIN1/NFKB1/SRSF5/IL1B/EREG/CYBB/TIMP1/RAB31/TLR2/PTGS2/ICAM1/EGR1/SOCS3/PDK4/NR4A1/ADM/ATP2B1/NR4A3/LYN/RHOQ/PTEN/PTPRE/GNAI2/RAB10/YWHAG/LEPROT/PTPN1/CFLAR/SNX5/ADIPOR1/INSIG1/CYBA/RAP1B/BTG2/CCND3/XBP1/NFE2L2/UCP2/GGH/CACYBP/PKM/BSG/NUCKS1/AHSG/RARRES2/AGT/IGFBP1/KHK/STAT1/FABP3/RAB13/PAK1/GRB2/GCLC/CYC1/APPL1/IRS2/…	73
GO:0032623	BP	GO:0032623	interleukin-2 production	23/1512	62/18723	0.000000000170629648012752	0.00000000916017140135128	0.00000000661136430645903	CD3E/RPS3/LAG3/ZFP36/PTPRC/ANXA1/EZR/XCL1/GATA3/IL1B/CLEC7A/CD86/CD4/CD83/VSIG4/LILRB4/RIPK2/PRNP/LAPTM5/GBP1/PDE4B/HAVCR2/TNFAIP3	23
GO:0032663	BP	GO:0032663	regulation of interleukin-2 production	23/1512	62/18723	0.000000000170629648012752	0.00000000916017140135128	0.00000000661136430645903	CD3E/RPS3/LAG3/ZFP36/PTPRC/ANXA1/EZR/XCL1/GATA3/IL1B/CLEC7A/CD86/CD4/CD83/VSIG4/LILRB4/RIPK2/PRNP/LAPTM5/GBP1/PDE4B/HAVCR2/TNFAIP3	23
GO:1901214	BP	GO:1901214	regulation of neuron death	61/1512	319/18723	0.00000000018243951127608	0.00000000973622456922463	0.0000000070271313468158	CCL5/JUN/MCL1/REL/FYN/NR4A2/UBB/GATA3/TYROBP/CASP3/HSPD1/C5AR1/SOD2/GRN/MEF2C/CTSZ/CEBPB/HMOX1/EGR1/C1QA/GPNMB/CCL3/AXL/LGMN/PPT1/NR4A3/VPS35/CTNNB1/PRNP/PICALM/CHMP4B/HIF1A/TNF/TREM2/ARRB2/CPEB4/FOXO3/SNX6/RHOA/CHP1/ITGB2/BTG2/ADAM8/IFNG/TNFRSF1B/F2R/SOD1/CORO1A/PARK7/NUPR1/APOE/CLU/SERPINF1/NRP1/NENF/LRP1/GCLC/NQO2/PARP1/FOS/PSMC1	61
GO:0002718	BP	GO:0002718	regulation of cytokine production involved in immune response	29/1512	96/18723	0.000000000234787928884753	0.0000000124561901800682	0.00000000899026967320937	SLC7A5/CD160/XCL1/GATA3/TGFB1/SPON2/IL1B/NLRP3/CLEC7A/CD74/IRAK3/IL18/HMOX1/CD36/LILRB4/NR4A3/LAPTM5/TNF/CD55/CD81/DDX21/HLA-A/B2M/HLA-E/TNFRSF1B/APOA2/APOA1/BST2/CUEDC2	29
GO:0045580	BP	GO:0045580	regulation of T cell differentiation	37/1512	146/18723	0.000000000238538432097517	0.000000012581158591155	0.00000000908046576848903	CD2/IL7R/LAG3/PTPRC/SOCS1/RHOH/ANXA1/ZBTB16/IRF1/GATA3/NLRP3/HLA-DRA/FGL2/CD86/CD74/HLA-DRB1/LILRB2/IL18/CD83/LGALS9/LILRB4/RIPK2/NFKBIZ/NFKBID/RHOA/HMGB1/ZAP70/ADAM8/XBP1/IFNG/PRDM1/CD27/PRDX2/SOD1/HLA-DOA/IL4I1/PRELID1	37
GO:0002705	BP	GO:0002705	positive regulation of leukocyte mediated immunity	35/1512	134/18723	0.000000000298237349813273	0.0000000156383875463134	0.0000000112870243038267	LAG3/PTPRC/CD160/XCL1/KLRD1/GATA3/TGFB1/TYROBP/SH2D1A/HSPD1/IL1B/NLRP3/HLA-DRA/CLEC7A/HLA-DRB1/SPI1/IL18/TNF/TREM2/STX7/STX4/CD55/CD81/C3/DDX21/HLA-B/HLA-A/B2M/SH2D1B/ITGB2/HLA-E/NCR3/CD40/AZGP1/TFRC	35
GO:2001237	BP	GO:2001237	negative regulation of extrinsic apoptotic signaling pathway	29/1512	97/18723	0.000000000309337304554801	0.0000000161266656056633	0.0000000116394395580584	MCL1/FYN/GSTP1/IL1B/GPX1/LGALS3/HMOX1/ICAM1/PEA15/CTNNA1/TNF/HSPA1A/HSPA1B/FGB/FGG/CFLAR/IFI6/LMNA/ITPRIP/HMGB2/PRDX2/PARK7/CTTN/IGF1/NRP1/FGA/GCLC/TGFBR1/TNFAIP3	29
GO:0032760	BP	GO:0032760	positive regulation of tumor necrosis factor production	30/1512	103/18723	0.000000000312651441189914	0.0000000162057663683439	0.0000000116965306250359	CD2/PTPRC/PIK3R1/TYROBP/IFNGR1/SPON2/HSPD1/CYBB/CLEC7A/LY96/TLR2/CD14/CD36/LGALS9/PYCARD/CCL3/RIPK2/CD84/HSPB1/HMGB1/CYBA/HLA-E/HAVCR2/SPN/IFNG/CLU/ORM1/ORM2/OAS1/DDT	30
GO:0070372	BP	GO:0070372	regulation of ERK1 and ERK2 cascade	59/1512	309/18723	0.000000000385179887528438	0.0000000198510708892514	0.0000000143275333803059	CCL5/PTPRC/EZR/XCL1/SPRY1/XCL2/GSTP1/DUSP1/TGFB1/IL1B/C5AR1/KLF4/CD74/HLA-DRB1/CSF1R/GPR183/CD4/CCL20/CCL3L3/ICAM1/CD36/LGALS9/GPNMB/PYCARD/CCL3/RIPK2/ATF3/LYN/MAP2K1/TNF/DUSP6/TREM2/ARRB2/ATP6AP1/PTEN/GNAI2/GBP1/CD44/FGB/PTPN1/MARCO/FGG/CFLAR/HMGB1/RAP1B/HAVCR2/TBC1D10C/F2R/DUSP4/APOE/IGF1/NRP1/FN1/LRP1/SIRPA/FGA/RAPGEF2/NQO2/DDT	59
GO:0001818	BP	GO:0001818	negative regulation of cytokine production	65/1512	357/18723	0.000000000397954225441952	0.0000000203928929503464	0.000000014718594079743	LAG3/RGCC/PTGER4/ZFP36/PTPRC/ANXA1/PDCD4/EZR/REL/XCL1/SRGN/GSTP1/TIGIT/GATA3/TGFB1/TYROBP/RNF125/RELB/NFKB1/NLRP3/KLF4/HLA-DRB1/IRAK3/SLC11A1/CD83/HMOX1/LGALS9/GPNMB/PYCARD/VSIG4/AXL/LILRB4/ATP2B1/RAC1/PRNP/LAPTM5/TNF/TREM2/ACP5/ARRB2/SERPINB1/TSPO/GBP1/KLF2/CD84/CARD16/HMGB1/HAVCR2/IFNG/SIGIRR/TMSB4X/APOA2/IGF1/APOA1/F2/FN1/ORM1/SIRPA/ANXA4/OAS1/CHID1/NDFIP1/TNFAIP3/BST2/CUEDC2	65
GO:0002367	BP	GO:0002367	cytokine production involved in immune response	29/1512	98/18723	0.000000000405794333509052	0.0000000205610061456075	0.0000000148399299729153	SLC7A5/CD160/XCL1/GATA3/TGFB1/SPON2/IL1B/NLRP3/CLEC7A/CD74/IRAK3/IL18/HMOX1/CD36/LILRB4/NR4A3/LAPTM5/TNF/CD55/CD81/DDX21/HLA-A/B2M/HLA-E/TNFRSF1B/APOA2/APOA1/BST2/CUEDC2	29
GO:0032642	BP	GO:0032642	regulation of chemokine production	29/1512	98/18723	0.000000000405794333509052	0.0000000205610061456075	0.0000000148399299729153	GSTP1/IL1B/AIF1/KLF4/CLEC7A/CD74/TLR2/IL6R/CSF1R/IL18/HMOX1/EGR1/LGALS9/PYCARD/LILRB4/ADAM17/RIPK2/HIF1A/TNF/TREM2/CD84/HMGB1/MBP/HAVCR2/IFNG/SIGIRR/LRP1/SIRPA/OAS1	29
GO:0031341	BP	GO:0031341	regulation of cell killing	29/1512	99/18723	0.000000000530081740030778	0.0000000265600400740977	0.0000000191697396511715	IL7R/LAG3/PTPRC/CD160/XCL1/KLRC1/KLRD1/TYROBP/SH2D1A/HLA-DRA/CLEC7A/HLA-DRB1/SPI1/ICAM1/LGALS9/SERPINB9/ARRB2/STX7/CD55/CD59/HLA-B/HLA-A/B2M/PRF1/HLA-E/HAVCR2/NCR3/IFNG/AZGP1	29
GO:0032602	BP	GO:0032602	chemokine production	29/1512	99/18723	0.000000000530081740030778	0.0000000265600400740977	0.0000000191697396511715	GSTP1/IL1B/AIF1/KLF4/CLEC7A/CD74/TLR2/IL6R/CSF1R/IL18/HMOX1/EGR1/LGALS9/PYCARD/LILRB4/ADAM17/RIPK2/HIF1A/TNF/TREM2/CD84/HMGB1/MBP/HAVCR2/IFNG/SIGIRR/LRP1/SIRPA/OAS1	29
GO:2000379	BP	GO:2000379	positive regulation of reactive oxygen species metabolic process	25/1512	76/18723	0.000000000544222549389593	0.0000000271179180825676	0.0000000195723887492018	GSTP1/TGFB1/TYROBP/SOD2/CLEC7A/CD36/CDKN1A/TSPO/GNAI2/FOXO3/CYBA/ITGB2/NFE2L2/SOD1/PARK7/RAB27A/AGT/F2/CRP/AKR1C1/CBR1/GRB2/NQO2/DCXR/AKR1C3	25
GO:0007249	BP	GO:0007249	I-kappaB kinase/NF-kappaB signaling	55/1512	281/18723	0.000000000586524763270932	0.0000000290652024172557	0.0000000209778434706041	TERF2IP/S100A4/RORA/RHOH/TLE1/REL/FYN/GSTP1/RELB/SQSTM1/IL1B/CLEC7A/CD74/HLA-DRB1/TLR2/CD4/HMOX1/CD36/LGALS9/PYCARD/LGALS1/LILRB4/NFKBIA/RIPK2/CTNNB1/PELI1/PRDX4/TNF/FKBP1A/TREM2/CASP1/TNFRSF1A/RHOA/HSPB1/CFLAR/DDX21/CARD16/EEF1D/FLNA/F2R/GAPDH/UBE2N/LAMTOR5/CD40/UBD/STAT1/SIRPA/SLC35B2/TFRC/C18orf32/MTDH/NDFIP1/TNFAIP3/BST2/LITAF	55
GO:0002700	BP	GO:0002700	regulation of production of molecular mediator of immune response	39/1512	164/18723	0.000000000596877139716182	0.0000000294165842792363	0.0000000212314537360073	PTPRC/SLC7A5/CD160/XCL1/GATA3/TGFB1/SPON2/IL1B/NLRP3/CLEC7A/CD86/CD74/IRAK3/IL18/HMOX1/CD36/LILRB4/NR4A3/LAPTM5/TNF/STX4/CD55/CD81/DDX21/HLA-A/B2M/HLA-E/SLC15A4/XBP1/TNFRSF1B/CD40/APOA2/RBP4/APOA1/TFRC/NDFIP1/BST2/CUEDC2/TMBIM6	39
GO:0046718	BP	GO:0046718	viral entry into host cell	36/1512	144/18723	0.000000000624927633536061	0.0000000306316430807703	0.0000000221084238317334	CXCR4/RPSA/IFITM2/IFITM1/FCN1/MRC1/CTSB/CD86/CD74/HLA-DRB1/CTSL/PLSCR1/CD4/ICAM1/LGALS9/AXL/LGALS1/GSN/IFITM3/SCARB2/VAMP8/HSPA1A/HSPA1B/CD55/CD81/ITGB7/SELPLG/CDK1/BSG/SCARB1/NRP1/APCS/SNX3/TFRC/P4HB/SIVA1	36
GO:0044409	BP	GO:0044409	entry into host	37/1512	151/18723	0.000000000667229659979528	0.0000000325283475857046	0.0000000234773725024944	CXCR4/RPSA/IFITM2/IFITM1/CXCL8/FCN1/MRC1/CTSB/CD86/CD74/HLA-DRB1/CTSL/PLSCR1/CD4/ICAM1/LGALS9/AXL/LGALS1/GSN/IFITM3/SCARB2/VAMP8/HSPA1A/HSPA1B/CD55/CD81/ITGB7/SELPLG/CDK1/BSG/SCARB1/NRP1/APCS/SNX3/TFRC/P4HB/SIVA1	37
GO:0042116	BP	GO:0042116	macrophage activation	30/1512	106/18723	0.000000000675946184317301	0.0000000327761217008481	0.0000000236562037567526	PTPRC/RORA/JUND/JMJD6/TYROBP/IFNGR1/HSPD1/AIF1/C5AR1/GRN/NAMPT/CD74/TLR2/IFNGR2/SLC11A1/CD93/C1QA/VSIG4/CCL3/TNF/TREM2/CD84/CTSC/CST7/HMGB1/ITGB2/HAVCR2/IFNG/CLU/GPR137B	30
GO:0071621	BP	GO:0071621	granulocyte chemotaxis	33/1512	125/18723	0.000000000707067747533105	0.0000000341018396524122	0.0000000246130422220361	CCL5/ANXA1/AKIRIN1/XCL1/XCL2/FCER1G/MAPK1/C5AR1/CXCL8/CXCL2/CD74/CSF1R/LGALS3/S100A9/CCL20/CCL3L3/CXCL3/CCL3/C3AR1/MPP1/RAC1/JAML/S100A8/PDE4B/ITGB2/RAC2/CXCL13/BSG/CXCL10/RARRES2/CXCL9/CXCL1/PPIB	33
GO:0034113	BP	GO:0034113	heterotypic cell-cell adhesion	22/1512	61/18723	0.000000000798407916488575	0.0000000383023457383535	0.0000000276447623491901	CD2/LCK/PTPRC/MYADM/IL1B/KLF4/LILRB2/IL1RN/ITGAX/NINJ1/TNF/CD44/FGB/FGG/FLOT1/ITGB2/MBP/CD47/ITGB7/APOA1/SIRPA/FGA	22
GO:0098754	BP	GO:0098754	detoxification	37/1512	152/18723	0.00000000081430316440381	0.0000000388582023267617	0.0000000280459524849522	ALOX5AP/GSTP1/SOD2/GPX1/PTGS2/S100A9/CD36/GSTO1/MGST2/PRDX1/MT2A/GPX4/PRDX4/TXN/HP/AKR1A1/ALB/PRDX3/ESD/GLRX/MGST3/GCH1/NFE2L2/PRDX2/SOD1/PARK7/TXNDC17/APOM/FABP1/GSTA1/AKR1B10/APOE/MGST1/LTC4S/GPX3/ALDH1A1/SLC22A18	37
GO:0043388	BP	GO:0043388	positive regulation of DNA binding	21/1512	56/18723	0.000000000839424672043071	0.0000000398461637745077	0.0000000287590148028496	CALM1/GATA3/TGFB1/PLAUR/KLF4/CTNNB1/HES1/TXN/HMGB1/PYHIN1/IFNG/HMGB2/NME1/PARK7/LAMTOR5/RB1/IGF1/MMP9/CALM2/CALM3/PARP1	21
GO:0002501	BP	GO:0002501	peptide antigen assembly with MHC protein complex	12/1512	18/18723	0.000000000865375281061083	0.0000000407515913943639	0.0000000294125082349831	HLA-DRA/HLA-DRB1/HLA-DMA/HLA-DQA1/HLA-DPA1/HLA-DMB/HLA-DPB1/HLA-DQB1/HLA-DRB5/B2M/HLA-DQA2/HLA-DOA	12
GO:0002824	BP	GO:0002824	positive regulation of adaptive immune response based on somatic recombination of immune receptors built from immunoglobulin superfamily domains	30/1512	107/18723	0.000000000867535818573886	0.0000000407515913943639	0.0000000294125082349831	PTPRC/XCL1/GATA3/TGFB1/HSPD1/IL1B/NLRP3/HLA-DRA/CLEC7A/TNFSF13B/HLA-DRB1/SLC11A1/IL18/CD4/RIPK2/NFKBIZ/TNF/TREM2/STX7/NFKBID/CD55/CD81/C3/HLA-B/HLA-A/B2M/HLA-E/CD40/AZGP1/TFRC	30
GO:0051099	BP	GO:0051099	positive regulation of binding	40/1512	173/18723	0.000000000881393344499671	0.000000041188013337008	0.0000000297274962769892	RPL11/CALM1/STK4/GATA3/TGFB1/PLAUR/KLF4/ANXA2/RIPK2/CTNNB1/FKBP1A/HES1/TXN/FLOT1/B2M/HMGB1/PYHIN1/IFNG/STMN1/HMGB2/NME1/GMNN/RAN/PARK7/LAMTOR5/VTN/APOE/RB1/IGF1/NRP1/PON1/CLN5/LRP1/MMP9/PLXND1/POLDIP2/RAPGEF2/CALM2/CALM3/PARP1	40
GO:0042773	BP	GO:0042773	ATP synthesis coupled electron transport	28/1512	95/18723	0.000000000897600449951165	0.000000041515171580049	0.0000000299636231173981	ISCU/CYCS/BID/NDUFB5/NDUFB1/CDK1/COX6C/NDUFA4/PARK7/NDUFS6/COX6A1/UQCRQ/COX8A/NDUFB3/NDUFA9/NDUFA1/CYC1/NDUFB2/UQCRC1/DNAJC15/NDUFC2/UQCR10/COX5A/NDUFS2/NDUFC1/UQCR11/NDUFA2/SDHC	28
GO:0042775	BP	GO:0042775	mitochondrial ATP synthesis coupled electron transport	28/1512	95/18723	0.000000000897600449951165	0.000000041515171580049	0.0000000299636231173981	ISCU/CYCS/BID/NDUFB5/NDUFB1/CDK1/COX6C/NDUFA4/PARK7/NDUFS6/COX6A1/UQCRQ/COX8A/NDUFB3/NDUFA9/NDUFA1/CYC1/NDUFB2/UQCRC1/DNAJC15/NDUFC2/UQCR10/COX5A/NDUFS2/NDUFC1/UQCR11/NDUFA2/SDHC	28
GO:0043154	BP	GO:0043154	negative regulation of cysteine-type endopeptidase activity involved in apoptotic process	25/1512	78/18723	0.00000000101234475125011	0.0000000465833536302282	0.0000000336215893755675	TNFSF14/DNAJB6/PLAUR/KLF4/GPX1/VEGFA/PTGS2/NR4A1/SERPINB9/TNF/ARRB2/CD44/PRDX3/TNFAIP8/IFI6/CARD16/BIRC5/CD27/PARK7/ARL6IP1/LAMTOR5/FABP1/MMP9/HERPUD1/PAK2	25
GO:0007596	BP	GO:0007596	blood coagulation	46/1512	217/18723	0.00000000104204845172206	0.0000000476492365894821	0.0000000343908916345443	LCK/TXK/ACTG1/FCER1G/PLAUR/ANXA5/PLSCR1/THBD/CD36/SERPINA1/SH2B3/PLEK/AXL/GNAQ/PABPC4/SERPING1/ANXA2/LYN/CD9/CD59/FGB/FGG/HSPB1/APOH/IL6ST/FLNA/NFE2L2/F2R/ACTB/PRDX2/CLIC1/RAB27A/HRG/CD40/VTN/CPB2/APOE/KNG1/PLAU/TFPI/SERPIND1/SERPINC1/F2/FN1/FGA/VKORC1	46
GO:0002286	BP	GO:0002286	T cell activation involved in immune response	31/1512	114/18723	0.00000000104607482478295	0.0000000476492365894821	0.0000000343908916345443	RPS6/PTGER4/RORA/ANXA1/GATA3/FCER1G/RELB/NLRP3/HLA-DRA/FGL2/CD86/CD74/HLA-DRB1/IL6R/LGALS3/GPR183/SLC11A1/IL18/HLA-DMB/ICAM1/LGALS9/RIPK2/NFKBIZ/NFKBID/CD81/HMGB1/HAVCR2/SPN/IFNG/RAB27A/BATF	31
GO:0051701	BP	GO:0051701	biological process involved in interaction with host	44/1512	203/18723	0.0000000011494242789626	0.0000000520937566430338	0.0000000375987291251243	CXCR4/RPSA/VPS37B/IFITM2/IFITM1/CXCL8/FCN1/MRC1/CTSB/CD86/CD74/HLA-DRB1/CTSL/PLSCR1/CD4/ICAM1/LGALS9/AXL/LGALS1/GSN/IFITM3/SERPINB9/SCARB2/ARL8B/VAMP8/CHMP4B/HSPA1A/HSPA1B/CD55/CD81/RAB7A/ITGB7/SELPLG/CDK1/BSG/TCP1/SCARB1/NRP1/APCS/SNX3/TFRC/P4HB/CHMP3/SIVA1	44
GO:0071675	BP	GO:0071675	regulation of mononuclear cell migration	31/1512	115/18723	0.00000000132265647549409	0.0000000594023280601219	0.0000000428736990007988	CCL5/AKIRIN1/XCL1/XCL2/DUSP1/MAPK1/AIF1/C5AR1/CSF1R/LGALS3/SPI1/CCL20/LGALS9/PYCARD/CCL3/LGMN/C3AR1/ADAM17/LYN/TNF/RHOA/HMGB1/CD47/ADAM8/SPN/STK10/CXCL13/CXCL10/RARRES2/SLAMF8/PLA2G7	31
GO:0006119	BP	GO:0006119	oxidative phosphorylation	35/1512	141/18723	0.00000000132385718373262	0.0000000594023280601219	0.0000000428736990007988	ISCU/CYCS/PPIF/BID/NDUFB5/RHOA/NDUFB1/CDK1/COX6C/NDUFA4/PARK7/NDUFS6/COX6A1/UQCRQ/COX8A/NDUFB3/NDUFA9/NDUFA1/COX6B1/NUPR1/CHCHD10/UQCC2/CYC1/NDUFB2/UQCRC1/DNAJC15/NDUFC2/SHMT2/UQCR10/COX5A/NDUFS2/NDUFC1/UQCR11/NDUFA2/SDHC	35
GO:0097242	BP	GO:0097242	amyloid-beta clearance	17/1512	38/18723	0.00000000135174617640543	0.000000060353459232676	0.000000043560179024967	IFNGR1/C5AR1/MSR1/CD36/CLTC/PICALM/TNF/TREM2/C3/MARCO/ITGB2/IFNG/APOE/CLU/LRP1/RAB11A/LRPAP1	17
GO:0043122	BP	GO:0043122	regulation of I-kappaB kinase/NF-kappaB signaling	50/1512	249/18723	0.00000000142424695485502	0.0000000632772575657016	0.0000000456704338544125	TERF2IP/S100A4/RORA/RHOH/TLE1/REL/FYN/GSTP1/SQSTM1/IL1B/CLEC7A/CD74/HLA-DRB1/CD4/HMOX1/CD36/LGALS9/PYCARD/LGALS1/LILRB4/RIPK2/CTNNB1/PELI1/TNF/FKBP1A/TREM2/CASP1/TNFRSF1A/RHOA/HSPB1/CFLAR/DDX21/CARD16/EEF1D/FLNA/F2R/GAPDH/UBE2N/LAMTOR5/CD40/UBD/STAT1/SLC35B2/TFRC/C18orf32/MTDH/NDFIP1/TNFAIP3/BST2/LITAF	50
GO:0034599	BP	GO:0034599	cellular response to oxidative stress	55/1512	288/18723	0.00000000150296937312425	0.0000000664474547853316	0.000000047958527365327	RPS3/JUN/MCL1/ETS1/ANXA1/FYN/NR4A2/KDM6B/MAPK1/SFPQ/AIF1/SOD2/KLF4/GPX1/HMOX1/CD36/AXL/PPIF/NR4A3/RHOB/CTNNB1/PRDX1/HIF1A/TREM2/HSPA1A/TXN/ATP2A2/HSPA1B/STX4/KLF2/FOXO3/PRDX3/HSPB1/GCH1/PNPLA8/NFE2L2/CDK1/PCNA/PRDX2/SOD1/PARK7/FABP1/MGST1/SIRPA/MMP9/TPM1/IL18BP/NCF1/P4HB/AKR1C3/BNIP3/PARP1/TNFAIP3/FOS/APEX1	55
GO:0045582	BP	GO:0045582	positive regulation of T cell differentiation	27/1512	91/18723	0.00000000151781490227722	0.0000000667041675139851	0.0000000481438100742274	IL7R/PTPRC/SOCS1/RHOH/ANXA1/ZBTB16/GATA3/NLRP3/HLA-DRA/CD86/CD74/HLA-DRB1/LILRB2/IL18/CD83/LGALS9/LILRB4/RIPK2/NFKBIZ/NFKBID/RHOA/ZAP70/ADAM8/XBP1/IFNG/CD27/IL4I1	27
GO:1990266	BP	GO:1990266	neutrophil migration	32/1512	122/18723	0.00000000152356785762068	0.0000000667041675139851	0.0000000481438100742274	CCL5/RHOH/XCL1/XCL2/FCER1G/C5AR1/CXCL8/CXCL2/CD74/LGALS3/S100A9/CCL20/CCL3L3/CXCL3/CCL3/C3AR1/MPP1/RAC1/JAML/PECAM1/S100A8/PDE4B/ITGB2/ADAM8/RAC2/CXCL13/BSG/CXCL10/CXCL9/SLAMF8/CXCL1/PPIB	32
GO:0031099	BP	GO:0031099	regeneration	43/1512	198/18723	0.00000000166244545217021	0.0000000724328286624304	0.0000000522784778856881	RPS15/RPL19/RPS16/ANXA1/AKIRIN1/TXK/GSTP1/LPIN1/SRSF5/C5AR1/KLF4/GPX1/GRN/CEBPB/HMOX1/NINJ1/CDKN1A/AXL/ADM/NR4A3/CTNNA1/MAP2K1/CD9/SPP1/PTEN/TSPO/CD81/CFLAR/HOPX/FLNA/PTPN12/UCP2/TYMS/CDK1/PCNA/CPB2/APOA2/IGF1/IGFBP1/APOA1/CCND1/TM4SF4/LRP1	43
GO:0032611	BP	GO:0032611	interleukin-1 beta production	30/1512	110/18723	0.00000000179548902085953	0.0000000774809353068524	0.0000000559219546965266	GSTP1/TYROBP/NLRP3/CLEC7A/MNDA/CD36/EGR1/LGALS9/PYCARD/CCL3/LILRB4/RIPK2/TNF/TREM2/ACP5/ARRB2/SERPINB1/CASP1/HSPB1/CARD16/HMGB1/PYHIN1/IFNG/F2R/IGF1/APOA1/ORM1/SIRPA/ORM2/TNFAIP3	30
GO:0032651	BP	GO:0032651	regulation of interleukin-1 beta production	30/1512	110/18723	0.00000000179548902085953	0.0000000774809353068524	0.0000000559219546965266	GSTP1/TYROBP/NLRP3/CLEC7A/MNDA/CD36/EGR1/LGALS9/PYCARD/CCL3/LILRB4/RIPK2/TNF/TREM2/ACP5/ARRB2/SERPINB1/CASP1/HSPB1/CARD16/HMGB1/PYHIN1/IFNG/F2R/IGF1/APOA1/ORM1/SIRPA/ORM2/TNFAIP3	30
GO:2000117	BP	GO:2000117	negative regulation of cysteine-type endopeptidase activity	26/1512	86/18723	0.00000000194483128673374	0.0000000835258732145314	0.0000000602848956248694	TNFSF14/DNAJB6/PLAUR/KLF4/GPX1/VEGFA/PTGS2/NR4A1/SERPINB9/TNF/ARRB2/CD44/PRDX3/TNFAIP8/IFI6/CARD16/CST7/BIRC5/CD27/PARK7/ARL6IP1/LAMTOR5/FABP1/MMP9/HERPUD1/PAK2	26
GO:0002396	BP	GO:0002396	MHC protein complex assembly	12/1512	19/18723	0.00000000217551602406306	0.0000000929904219005911	0.0000000671159445887052	HLA-DRA/HLA-DRB1/HLA-DMA/HLA-DQA1/HLA-DPA1/HLA-DMB/HLA-DPB1/HLA-DQB1/HLA-DRB5/B2M/HLA-DQA2/HLA-DOA	12
GO:2000516	BP	GO:2000516	positive regulation of CD4-positive, alpha-beta T cell activation	17/1512	39/18723	0.0000000022162542720668	0.0000000942848928291058	0.0000000680502304789527	SOCS1/ANXA1/CD160/XCL1/NLRP3/HLA-DRA/CD86/HLA-DRB1/IL18/CD83/LGALS9/RIPK2/NFKBIZ/NFKBID/CD55/CD81/IFNG	17
GO:0007599	BP	GO:0007599	hemostasis	46/1512	222/18723	0.00000000225811266722196	0.0000000951678418022191	0.0000000686874999217935	LCK/TXK/ACTG1/FCER1G/PLAUR/ANXA5/PLSCR1/THBD/CD36/SERPINA1/SH2B3/PLEK/AXL/GNAQ/PABPC4/SERPING1/ANXA2/LYN/CD9/CD59/FGB/FGG/HSPB1/APOH/IL6ST/FLNA/NFE2L2/F2R/ACTB/PRDX2/CLIC1/RAB27A/HRG/CD40/VTN/CPB2/APOE/KNG1/PLAU/TFPI/SERPIND1/SERPINC1/F2/FN1/FGA/VKORC1	46
GO:0050817	BP	GO:0050817	coagulation	46/1512	222/18723	0.00000000225811266722196	0.0000000951678418022191	0.0000000686874999217935	LCK/TXK/ACTG1/FCER1G/PLAUR/ANXA5/PLSCR1/THBD/CD36/SERPINA1/SH2B3/PLEK/AXL/GNAQ/PABPC4/SERPING1/ANXA2/LYN/CD9/CD59/FGB/FGG/HSPB1/APOH/IL6ST/FLNA/NFE2L2/F2R/ACTB/PRDX2/CLIC1/RAB27A/HRG/CD40/VTN/CPB2/APOE/KNG1/PLAU/TFPI/SERPIND1/SERPINC1/F2/FN1/FGA/VKORC1	46
GO:0019646	BP	GO:0019646	aerobic electron transport chain	26/1512	87/18723	0.00000000256257033147229	0.000000107047982632164	0.0000000772620053101114	ISCU/CYCS/NDUFB5/NDUFB1/COX6C/NDUFA4/PARK7/NDUFS6/COX6A1/UQCRQ/COX8A/NDUFB3/NDUFA9/NDUFA1/CYC1/NDUFB2/UQCRC1/DNAJC15/NDUFC2/UQCR10/COX5A/NDUFS2/NDUFC1/UQCR11/NDUFA2/SDHC	26
GO:0002440	BP	GO:0002440	production of molecular mediator of immune response	57/1512	308/18723	0.00000000256373924476631	0.000000107047982632164	0.0000000772620053101114	IGKC/PTPRC/SLC7A5/CD160/XCL1/TMIGD2/GATA3/TGFB1/SPON2/HSPD1/IL1B/NLRP3/HLA-DRA/CLEC7A/CD86/CD74/HLA-DRB1/IRAK3/HLA-DMA/IL18/HLA-DQA1/HMOX1/HLA-DPA1/HLA-DMB/HLA-DPB1/CD36/HLA-DQB1/LILRB4/NR4A3/HLA-DRB5/SAMHD1/LAPTM5/TNF/NBN/STX4/CD55/CD81/DDX21/HLA-A/B2M/HLA-E/SLC15A4/XBP1/TNFRSF1B/BATF/HLA-DQA2/CD40/APOA2/RBP4/HLA-DOA/APOA1/TFRC/SWAP70/NDFIP1/BST2/CUEDC2/TMBIM6	57
GO:0002381	BP	GO:0002381	immunoglobulin production involved in immunoglobulin-mediated immune response	23/1512	70/18723	0.00000000272324803348045	0.000000113184212045899	0.0000000816908359885669	PTPRC/XCL1/TGFB1/HSPD1/HLA-DRA/HLA-DRB1/HLA-DMA/HLA-DQA1/HLA-DPA1/HLA-DMB/HLA-DPB1/HLA-DQB1/HLA-DRB5/NBN/B2M/SLC15A4/BATF/HLA-DQA2/CD40/HLA-DOA/TFRC/SWAP70/NDFIP1	23
GO:0001913	BP	GO:0001913	T cell mediated cytotoxicity	19/1512	49/18723	0.00000000276389346206293	0.000000114346583185071	0.0000000825297787030282	IL7R/PTPRC/XCL1/KLRC1/KLRD1/GZMM/HLA-DRA/HLA-DRB1/CTSH/STX7/CTSC/HLA-B/HLA-A/B2M/PRF1/HLA-E/HPRT1/RAB27A/AZGP1	19
GO:0046632	BP	GO:0046632	alpha-beta T cell differentiation	30/1512	112/18723	0.00000000286692073454837	0.000000118067388606812	0.0000000852152743208225	PTGER4/RORA/SOCS1/ANXA1/PRR7/ZBTB16/IRF1/GATA3/RELB/NLRP3/HLA-DRA/CD86/HLA-DRB1/CTSL/IL6R/GPR183/IL18/CD83/LGALS9/LILRB4/RIPK2/NFKBIZ/NFKBID/RHOA/HMGB1/ZAP70/SPN/IFNG/PRDM1/BATF	30
GO:0042176	BP	GO:0042176	regulation of protein catabolic process	67/1512	391/18723	0.00000000294839156598017	0.000000120870652425341	0.0000000872385332249825	EEF1A1/RPS7/RPL11/RNF19A/RPL5/PLK3/EZR/FYN/TIPARP/UBB/HECTD1/CSNK1D/IL1B/GPX1/TIMP1/RNF144B/CST3/IRAK3/TIMP2/GABARAP/DAB2/TRIB1/SNX9/VPS35/ANXA2/OAZ2/LAPTM5/TNF/TREM2/OAZ1/HSPA1A/PTEN/HSPA1B/CTSA/AZIN1/CD81/SDCBP/CTSC/RAB7A/ZFAND2A/FLNA/PYHIN1/ADAM8/NFE2L2/IFNG/TNFRSF1B/MAD2L1/PARK7/PSME2/SUMO1/SUMO2/NUPR1/APOE/CLU/RDX/LRP1/SNX3/HERPUD1/GCLC/PTTG1IP/PSMF1/BCAP31/NDFIP1/TNFAIP3/PSMC2/PSMC1/SNF8	67
GO:0042742	BP	GO:0042742	defense response to bacterium	62/1512	350/18723	0.00000000308044446635654	0.000000125712799285383	0.0000000907333583231668	IL7R/TRBC2/RPL30/RPL39/RPS19/IGHA1/IGKC/IGLC2/CD160/IRF8/TRDC/FCER1G/IGHG3/SPON2/C5AR1/LYZ/GRN/RNASE6/TLR2/IL6R/MPEG1/CFP/S100A9/SLC11A1/CD4/CEBPB/CCL20/CD36/PYCARD/ADAM17/RIPK2/TNF/TREM2/ACP5/S100A8/CASP1/RBPJ/FGR/RAB1A/HP/FGB/TNFRSF1A/HLA-A/GNLY/PLAC8/CYBA/HLA-E/HAVCR2/TRBC1/SPN/CXCL13/HMGB2/RARRES2/TF/SLAMF8/F2/CRP/ANG/FGA/GBP4/STAB1/OAS1	62
GO:0050851	BP	GO:0050851	antigen receptor-mediated signaling pathway	48/1512	240/18723	0.00000000347076599776874	0.000000141003777179623	0.000000101769639308686	CD3E/RPS3/TRBC2/TRAT1/IGHA1/LCK/IGKC/PTPRC/IGLC2/EZR/CD160/FYN/TXK/CD247/LAT2/TRDC/GATA3/CD38/MAPK1/SH2D1A/PRKCH/IGHG3/SLA2/MNDA/HLA-DRB1/MEF2C/LGALS3/LCP2/HLA-DPB1/HLA-DQB1/LILRB4/RIPK2/PRNP/LYN/LAPTM5/NFKBIZ/NFKBID/GBP1/THEMIS2/CD81/PDE4B/HLA-A/ZAP70/BTN3A2/TRBC1/UBE2N/SPG21/CD300A	48
GO:0045637	BP	GO:0045637	regulation of myeloid cell differentiation	44/1512	210/18723	0.00000000350103394075784	0.000000141595628303565	0.000000102196808542112	GPR171/JUN/ETS1/ZFP36/PIK3R1/ZBTB16/TGFB1/TYROBP/MAFB/CD74/HLA-DRB1/MEF2C/SPI1/CD4/CEBPB/C1QC/LILRB3/CCL3/TRIB1/LILRB4/NFKBIA/CTNNB1/LYN/HIF1A/TNF/TREM2/KLF10/HSPA1A/ATP6AP1/HSPA1B/EVI2B/FOXO3/HCLS1/B2M/HMGB1/IFNG/HMGB2/NME1/RB1/APCS/STAT1/GPR137B/NDFIP1/FOS	44
GO:0032722	BP	GO:0032722	positive regulation of chemokine production	23/1512	71/18723	0.00000000372244092905352	0.000000148573782241844	0.000000107233299220191	IL1B/AIF1/CLEC7A/CD74/TLR2/IL6R/CSF1R/IL18/HMOX1/EGR1/LGALS9/PYCARD/ADAM17/RIPK2/HIF1A/TNF/CD84/HMGB1/MBP/HAVCR2/IFNG/LRP1/OAS1	23
GO:0050818	BP	GO:0050818	regulation of coagulation	23/1512	71/18723	0.00000000372244092905352	0.000000148573782241844	0.000000107233299220191	ANXA5/THBD/CD36/SH2B3/SERPING1/ANXA2/CD9/FGB/FGG/APOH/NFE2L2/F2R/PRDX2/HRG/VTN/CPB2/APOE/KNG1/PLAU/TFPI/SERPINC1/F2/FGA	23
GO:1903034	BP	GO:1903034	regulation of response to wounding	38/1512	167/18723	0.00000000372299310196881	0.000000148573782241844	0.000000107233299220191	CXCR4/ANXA1/ACTG1/KLF4/CLEC7A/GRN/THBD/CD36/SH2B3/SERPING1/ANXA2/MAP2K1/TNF/CD9/SPP1/PTEN/FGB/FGG/APOH/HMGB1/FLNA/XBP1/NFE2L2/F2R/PRDX2/HRG/VTN/CPB2/APOE/KNG1/PLAU/TFPI/SERPINC1/F2/APCS/LRP1/FGA/TNFAIP3	38
GO:0050730	BP	GO:0050730	regulation of peptidyl-tyrosine phosphorylation	51/1512	264/18723	0.00000000392985222768345	0.000000156138049521925	0.0000001126928178808	CD3E/CCL5/PTPRC/SOCS1/AREG/FYN/TGFB1/EREG/CLEC7A/CD74/VEGFA/IL6R/CSF1R/IL18/CD4/ICAM1/CD36/SH2B3/SOCS3/LILRB4/SH3BP5/ADAM17/RIPK2/PRNP/LYN/TNF/TREM2/PECAM1/ARRB2/HES1/CD44/CD81/SNX6/TNFRSF1A/PTPN1/PARP14/HCLS1/IL6ST/ITGB2/IFNG/AGT/HRG/CD40/VTN/FCGR1A/IGF1/NRP1/SPINK1/NCF1/PAK2/CD300A	51
GO:0009060	BP	GO:0009060	aerobic respiration	41/1512	189/18723	0.00000000409699198985524	0.000000162064784019756	0.000000116970445361333	ISCU/CYCS/PPIF/BID/HIF1A/NDUFB5/BLOC1S1/RHOA/NDUFB1/CDK1/COX6C/NDUFA4/PARK7/NDUFS6/COX6A1/UQCRQ/COX8A/NDUFB3/NDUFA9/NDUFA1/COX6B1/NUPR1/CHCHD10/IDH1/UQCC2/CYC1/SDHB/NDUFB2/UQCRC1/DNAJC15/NDUFC2/SHMT2/BNIP3/UQCR10/COX5A/MDH1/NDUFS2/NDUFC1/UQCR11/NDUFA2/SDHC	41
GO:0030193	BP	GO:0030193	regulation of blood coagulation	22/1512	66/18723	0.0000000044298250287978	0.000000173449498044125	0.00000012518737587956	THBD/CD36/SH2B3/SERPING1/ANXA2/CD9/FGB/FGG/APOH/NFE2L2/F2R/PRDX2/HRG/VTN/CPB2/APOE/KNG1/PLAU/TFPI/SERPINC1/F2/FGA	22
GO:0008360	BP	GO:0008360	regulation of cell shape	36/1512	154/18723	0.00000000443331839961013	0.000000173449498044125	0.00000012518737587956	CDC42SE2/RHOH/ANXA1/EZR/FYN/CDC42SE1/RHOF/LST1/HCK/VEGFA/CSF1R/FGD4/ICAM1/CCL3/RHOB/RAC1/RHOQ/FGR/RHOA/ARHGAP18/ITGB2/FMNL1/RAC2/CORO1A/ALDOA/F2/FMNL2/EPB41L3/FN1/RDX/TPM1/PARVB/HEXB/PLXND1/PLEKHO1/ZMPSTE24	36
GO:0002833	BP	GO:0002833	positive regulation of response to biotic stimulus	38/1512	168/18723	0.00000000444249185588123	0.000000173449498044125	0.00000012518737587956	CCL5/RPS19/LAG3/CD160/FYN/TXK/KLRD1/TYROBP/SH2D1A/SFPQ/HSPD1/EREG/FCN1/CLEC7A/GRN/HCK/LY96/MNDA/LY86/HLA-DRB1/SPI1/PLSCR1/PYCARD/LYN/HMGB1/SH2D1B/CYBA/HLA-E/HAVCR2/SLC15A4/NCR3/PYHIN1/ADAM8/HMGB2/XRCC5/HRG/PAK1/PAK2	38
GO:0032729	BP	GO:0032729	positive regulation of interferon-gamma production	23/1512	72/18723	0.00000000505467152022199	0.00000019650035534863	0.000000141824358806955	CD3E/CD2/SLC7A5/CD160/IRF8/TXK/HSPD1/IL1B/CLEC7A/CD14/SLC11A1/IL18/HLA-DPA1/HLA-DPB1/LGALS9/PYCARD/RIPK2/TNF/PDE4B/HLA-A/HAVCR2/BTN3A2/EBI3	23
GO:0034614	BP	GO:0034614	cellular response to reactive oxygen species	36/1512	155/18723	0.00000000533224327917294	0.000000206401296716141	0.000000148970374693497	RPS3/JUN/ETS1/ANXA1/KDM6B/MAPK1/SOD2/KLF4/CD36/AXL/PPIF/NR4A3/RHOB/PRDX1/TXN/KLF2/FOXO3/PRDX3/GCH1/NFE2L2/CDK1/PCNA/PRDX2/SOD1/PARK7/FABP1/SIRPA/MMP9/TPM1/IL18BP/NCF1/AKR1C3/BNIP3/TNFAIP3/FOS/APEX1	36
GO:0031647	BP	GO:0031647	regulation of protein stability	55/1512	298/18723	0.00000000538091011261506	0.000000207394992759296	0.000000149687575962265	RPS7/RPL11/TOMM7/STK4/PIK3R1/RPL5/ATP1B3/CCNH/TYROBP/MAPK1/CASP3/HSPD1/IFI30/GRN/MFSD1/CTSH/PYCARD/ATP1B1/GNAQ/GSN/VPS35/CREBL2/BAG3/CRTAP/CMTM6/PRNP/RAB21/RTN4/HSPA1A/LAMP2/PTEN/HSPA1B/SERF2/CTSA/CD81/CHP1/FLOT1/LMNA/PFN1/FLNA/PYHIN1/GAPDH/PARK7/SUMO1/TCP1/NPM1/CCT4/TF/APOA2/IGF1/APOA1/CLU/ISOC2/STX12/PPIB	55
GO:0032612	BP	GO:0032612	interleukin-1 production	32/1512	128/18723	0.0000000055308021875234	0.000000211365698852854	0.000000152553437679058	ANXA1/GSTP1/TYROBP/NLRP3/CLEC7A/MNDA/CD36/EGR1/LGALS9/PYCARD/CCL3/LILRB4/RIPK2/TNF/TREM2/ACP5/ARRB2/SERPINB1/CASP1/HSPB1/CARD16/HMGB1/HAVCR2/PYHIN1/IFNG/F2R/IGF1/APOA1/ORM1/SIRPA/ORM2/TNFAIP3	32
GO:0032652	BP	GO:0032652	regulation of interleukin-1 production	32/1512	128/18723	0.0000000055308021875234	0.000000211365698852854	0.000000152553437679058	ANXA1/GSTP1/TYROBP/NLRP3/CLEC7A/MNDA/CD36/EGR1/LGALS9/PYCARD/CCL3/LILRB4/RIPK2/TNF/TREM2/ACP5/ARRB2/SERPINB1/CASP1/HSPB1/CARD16/HMGB1/HAVCR2/PYHIN1/IFNG/F2R/IGF1/APOA1/ORM1/SIRPA/ORM2/TNFAIP3	32
GO:0070664	BP	GO:0070664	negative regulation of leukocyte proliferation	26/1512	90/18723	0.00000000569792293031799	0.000000216538049410008	0.00000015628658767765	XCL1/GSTP1/TYROBP/CASP3/LST1/CD86/MNDA/HLA-DRB1/LILRB2/CEBPB/LGALS9/GPNMB/VSIG4/LILRB4/PRNP/LYN/PELI1/HAVCR2/ATM/SPN/IL4I1/CRP/SDC4/NDFIP1/TNFAIP3/CD300A	26
GO:0007568	BP	GO:0007568	aging	60/1512	339/18723	0.00000000571416518012882	0.000000216538049410008	0.00000015628658767765	JUN/PDCD4/CITED2/JUND/MAPK1/SERP1/EEF2/SOD2/CD68/TIMP1/NAMPT/KYNU/LIMS1/BCL2A1/PTGS2/SPI1/TIMP2/ICAM1/C1QA/CDKN1A/ADM/ATP2B1/SERPING1/CTNNA1/PRNP/PICALM/GPX4/MAP2K1/CLN8/YBX1/PTEN/TSPO/FOXO3/CTSC/LMNA/B2M/NFE2L2/UCP2/ATM/TNFRSF1B/TYMS/CDK1/CACYBP/SOD1/NUDT1/HMGA1/NPM1/CISD2/AGT/IGFBP1/SERPINF1/LRP1/GRB2/GCLC/ZMPSTE24/RPN2/FOS/CANX/APEX1/LITAF	60
GO:0048659	BP	GO:0048659	smooth muscle cell proliferation	40/1512	184/18723	0.00000000592435803533028	0.000000223563954479681	0.000000161357542790057	CCL5/JUN/PDCD4/GSTP1/TGFB1/AIF1/SOD2/KLF4/EREG/NAMPT/IL6R/PTGS2/MEF2C/IL18/HMOX1/CDKN1A/TRIB1/NR4A3/CTNNB1/GNA13/COMT/TNF/PTEN/GNAI2/RHOA/CYBA/IFNG/XRCC5/AGT/APOE/IGF1/STAT1/MMP9/AKR1B1/PAK1/ANG/TPM1/POLDIP2/NQO2/TNFAIP3	40
GO:0002688	BP	GO:0002688	regulation of leukocyte chemotaxis	31/1512	122/18723	0.00000000627467011560109	0.000000234818463786748	0.000000169480497902936	CCL5/AKIRIN1/XCL1/XCL2/DUSP1/MAPK1/AIF1/C5AR1/CXCL8/CD74/VEGFA/IL6R/CSF1R/SPI1/LGALS9/CCL3/LGMN/C3AR1/MPP1/ADAM17/RAC1/LYN/HMGB1/RAC2/CXCL13/CXCL10/RARRES2/SLAMF8/PLA2G7/SWAP70/DDT	31
GO:0050868	BP	GO:0050868	negative regulation of T cell activation	31/1512	122/18723	0.00000000627467011560109	0.000000234818463786748	0.000000169480497902936	LAG3/SOCS1/ANXA1/XCL1/TIGIT/IRF1/CASP3/FGL2/CD86/CD74/HLA-DRB1/LGALS3/LILRB2/CEBPB/LGALS9/GPNMB/VSIG4/LILRB4/PRNP/PELI1/LAPTM5/PAG1/HMGB1/HAVCR2/SPN/PRDX2/FGL1/IL4I1/SDC4/NDFIP1/CD300A	31
GO:0033674	BP	GO:0033674	positive regulation of kinase activity	75/1512	467/18723	0.00000000647854236871284	0.000000241446171997608	0.000000174264053971815	RPS3/CCL5/CALM1/STK4/RGCC/PTPRC/SOCS1/AREG/CCND2/PILRB/SYAP1/RANBP2/TGFB1/IL1B/EREG/CD86/ACSL1/CD74/HLA-DRB1/VEGFA/IL6R/CSF1R/CCDC88A/LCP2/SLC11A1/IL18/CD4/EGR1/CDKN1A/AXL/SNX9/ADAM17/PRNP/MAP3K13/LYN/MAP2K1/TNF/TREM2/TXN/NBN/FGR/CD81/PTPN1/RHOA/HMGB1/RPLP1/CCND3/ADAM8/IFNG/TPX2/CKS1B/CKS2/LAT/PARK7/COPS8/NPM1/XRCC5/AGT/CD40/FCGR1A/IGF1/CLU/F2/CCND1/CAMK1/PAK1/ANG/NCF1/RAPGEF2/CALM2/SDC4/CALM3/PA…	75
GO:0030593	BP	GO:0030593	neutrophil chemotaxis	28/1512	103/18723	0.00000000670590168639974	0.000000248891058887404	0.000000179637409697622	CCL5/XCL1/XCL2/FCER1G/C5AR1/CXCL8/CXCL2/CD74/LGALS3/S100A9/CCL20/CCL3L3/CXCL3/CCL3/C3AR1/MPP1/RAC1/JAML/S100A8/PDE4B/ITGB2/RAC2/CXCL13/BSG/CXCL10/CXCL9/CXCL1/PPIB	28
GO:0002275	BP	GO:0002275	myeloid cell activation involved in immune response	26/1512	91/18723	0.00000000736996614153423	0.000000272416904223349	0.000000196617215786228	LAT2/FCER1G/TYROBP/GRN/SPI1/HMOX1/LGALS9/PYCARD/CCL3/NR4A3/LYN/VAMP8/TREM2/STXBP2/STX4/FGR/CD84/HMGB1/PTGDS/ITGB2/HAVCR2/RAC2/IFNG/LAT/CD300A/SNAP23	26
GO:0022604	BP	GO:0022604	regulation of cell morphogenesis	56/1512	309/18723	0.00000000771304008137078	0.000000283934320383196	0.000000204929924224262	CXCR4/CDC42SE2/RHOH/ANXA1/MYADM/EZR/FYN/CDC42SE1/RHOF/ACTN4/LST1/HCK/LIMS1/VEGFA/CSF1R/FGD4/ICAM1/CCL3/CORO1C/RHOB/RAC1/SPAG9/MAP3K13/RAB21/RHOQ/GBP1/FGR/CD44/FGB/CORO1B/RHOA/ARHGAP18/FGG/ITGB2/FLNA/FMNL1/RAC2/CFL1/CORO1A/ALDOA/APOA1/F2/NRP1/FMNL2/EPB41L3/FN1/RDX/TPM1/FGA/PARVB/HEXB/PLXND1/PLEKHO1/P4HB/ZMPSTE24/CAPRIN1	56
GO:0050731	BP	GO:0050731	positive regulation of peptidyl-tyrosine phosphorylation	41/1512	193/18723	0.00000000780496259874821	0.000000286150234463862	0.000000206529262775605	CD3E/CCL5/PTPRC/AREG/FYN/TGFB1/EREG/CLEC7A/CD74/VEGFA/IL6R/CSF1R/IL18/CD4/ICAM1/CD36/ADAM17/RIPK2/PRNP/LYN/TNF/TREM2/PECAM1/ARRB2/HES1/CD44/CD81/TNFRSF1A/PTPN1/PARP14/HCLS1/IL6ST/IFNG/AGT/CD40/VTN/FCGR1A/IGF1/NRP1/NCF1/PAK2	41
GO:0051402	BP	GO:0051402	neuron apoptotic process	48/1512	246/18723	0.00000000802242110885623	0.000000292932048505159	0.000000211424044905889	JUN/MCL1/FYN/NR4A2/GATA3/TYROBP/CASP3/HSPD1/C5AR1/SOD2/GPX1/GRN/MEF2C/CTSZ/CEBPB/HMOX1/CCL3/AXL/LGMN/PPT1/BID/CTNNB1/PRNP/HIF1A/TNF/TREM2/ARRB2/CPEB4/FOXO3/SNX6/RHOA/BTG2/ADAM8/F2R/GAPDH/SOD1/CORO1A/PARK7/NUPR1/APOE/RB1/NRP1/LRP1/GCLC/NQO2/BNIP3/PARP1/FAM162A	48
GO:1900046	BP	GO:1900046	regulation of hemostasis	22/1512	68/18723	0.00000000832840681085611	0.000000302878633173836	0.000000218603003897853	THBD/CD36/SH2B3/SERPING1/ANXA2/CD9/FGB/FGG/APOH/NFE2L2/F2R/PRDX2/HRG/VTN/CPB2/APOE/KNG1/PLAU/TFPI/SERPINC1/F2/FGA	22
GO:0045732	BP	GO:0045732	positive regulation of protein catabolic process	46/1512	231/18723	0.0000000084470806013247	0.00000030459602969904	0.0000002198425368268	RNF19A/PLK3/EZR/TIPARP/HECTD1/CSNK1D/IL1B/RNF144B/GABARAP/DAB2/TRIB1/SNX9/VPS35/OAZ2/LAPTM5/TNF/TREM2/OAZ1/HSPA1A/PTEN/HSPA1B/CD81/CTSC/RAB7A/ZFAND2A/PYHIN1/ADAM8/NFE2L2/IFNG/TNFRSF1B/SUMO1/SUMO2/NUPR1/APOE/CLU/RDX/LRP1/HERPUD1/GCLC/PTTG1IP/BCAP31/NDFIP1/TNFAIP3/PSMC2/PSMC1/SNF8	46
GO:0045621	BP	GO:0045621	positive regulation of lymphocyte differentiation	28/1512	104/18723	0.00000000847694904695189	0.00000030459602969904	0.0000002198425368268	IL7R/PTPRC/SOCS1/RHOH/ANXA1/ZBTB16/GATA3/NLRP3/HLA-DRA/CD86/CD74/HLA-DRB1/LILRB2/IL18/CD83/LGALS9/AXL/LILRB4/RIPK2/NFKBIZ/NFKBID/RHOA/ZAP70/ADAM8/XBP1/IFNG/CD27/IL4I1	28
GO:1903076	BP	GO:1903076	regulation of protein localization to plasma membrane	28/1512	104/18723	0.00000000847694904695189	0.00000030459602969904	0.0000002198425368268	ARF6/PIK3R1/EZR/TGFB1/HECTD1/SQSTM1/PRKCH/LGALS3/DAB2/NUMB/CLTC/PRNP/VAMP8/PICALM/TNF/TREM2/ACSL3/STX7/RHOQ/STX4/GBP1/IFNG/ACTB/LRP1/RER1/APPL1/VTI1B/RAB11A	28
GO:0001774	BP	GO:0001774	microglial cell activation	18/1512	47/18723	0.00000000912431215732964	0.000000326000616281618	0.000000235291321956049	PTPRC/TYROBP/IFNGR1/AIF1/C5AR1/GRN/NAMPT/TLR2/IFNGR2/C1QA/CCL3/TNF/TREM2/CTSC/CST7/ITGB2/IFNG/CLU	18
GO:0002437	BP	GO:0002437	inflammatory response to antigenic stimulus	23/1512	74/18723	0.00000000914493357570122	0.000000326000616281618	0.000000235291321956049	CD6/FYN/KDM6B/GATA3/CD68/GPX1/HCK/HLA-DRB1/IL1RN/ICAM1/LYN/TNF/TREM2/RBPJ/FGR/CD81/C3/HMGB1/HLA-E/HMGB2/PARK7/SERPINC1/AHCY	23
GO:0002704	BP	GO:0002704	negative regulation of leukocyte mediated immunity	21/1512	63/18723	0.00000000992304043613823	0.00000035234606965957	0.000000254306183411019	IL7R/PTPRC/XCL1/KLRC1/KLRD1/SPI1/HMOX1/LGALS9/SERPINB9/LILRB4/ARRB2/CD55/CD84/HLA-B/HLA-A/HLA-E/HAVCR2/IL4I1/NDFIP1/CD300A/BST2	21
GO:0070374	BP	GO:0070374	positive regulation of ERK1 and ERK2 cascade	44/1512	217/18723	0.0000000100283735870182	0.0000003546898093385	0.000000255997780235793	CCL5/PTPRC/XCL1/XCL2/TGFB1/C5AR1/CD74/HLA-DRB1/CSF1R/GPR183/CD4/CCL20/CCL3L3/ICAM1/CD36/LGALS9/GPNMB/PYCARD/CCL3/RIPK2/MAP2K1/TNF/TREM2/ARRB2/ATP6AP1/PTEN/GNAI2/CD44/FGB/MARCO/FGG/CFLAR/HMGB1/RAP1B/HAVCR2/F2R/APOE/IGF1/NRP1/LRP1/FGA/RAPGEF2/NQO2/DDT	44
GO:0048660	BP	GO:0048660	regulation of smooth muscle cell proliferation	39/1512	180/18723	0.0000000100954226728678	0.000000355666472994512	0.000000256702688359435	CCL5/JUN/PDCD4/GSTP1/TGFB1/AIF1/SOD2/KLF4/EREG/NAMPT/IL6R/PTGS2/MEF2C/IL18/HMOX1/CDKN1A/TRIB1/NR4A3/CTNNB1/GNA13/COMT/TNF/PTEN/GNAI2/RHOA/CYBA/IFNG/XRCC5/AGT/APOE/IGF1/STAT1/MMP9/AKR1B1/PAK1/ANG/TPM1/NQO2/TNFAIP3	39
GO:0045860	BP	GO:0045860	positive regulation of protein kinase activity	65/1512	386/18723	0.0000000102873706545527	0.000000361018661219497	0.000000260565636402842	RPS3/CCL5/CALM1/STK4/RGCC/PTPRC/SOCS1/AREG/CCND2/PILRB/SYAP1/TGFB1/IL1B/EREG/CD86/ACSL1/VEGFA/IL6R/CSF1R/CCDC88A/LCP2/SLC11A1/IL18/CD4/EGR1/CDKN1A/SNX9/ADAM17/PRNP/MAP3K13/MAP2K1/TNF/TXN/PTPN1/RHOA/HMGB1/RPLP1/CCND3/ADAM8/IFNG/TPX2/CKS1B/CKS2/LAT/PARK7/COPS8/NPM1/XRCC5/AGT/CD40/FCGR1A/IGF1/CLU/CCND1/CAMK1/PAK1/ANG/NCF1/RAPGEF2/CALM2/SDC4/CALM3/PAK2/CD300A/ERP29	65
GO:0033002	BP	GO:0033002	muscle cell proliferation	48/1512	248/18723	0.0000000105233670517768	0.000000367869176123934	0.000000265510003460579	CCL5/JUN/PDCD4/CITED2/AKIRIN1/GSTP1/TGFB1/MAPK1/AIF1/SOD2/KLF4/EREG/NAMPT/IL6R/PTGS2/MEF2C/IL18/HMOX1/CDKN1A/TRIB1/NR4A3/CTNNB1/GNA13/COMT/TNF/PTEN/GNAI2/RBPJ/RHOA/CFLAR/CYBA/IFNG/CDK1/XRCC5/AGT/APOE/RBP4/IGF1/STAT1/MMP9/AKR1B1/PAK1/ANG/TPM1/POLDIP2/NQO2/TGFBR1/TNFAIP3	48
GO:0046641	BP	GO:0046641	positive regulation of alpha-beta T cell proliferation	12/1512	21/18723	0.0000000108875753848318	0.000000379131437821614	0.000000273638553870351	CD3E/PTPRC/XCL1/IL18/LGALS9/RIPK2/CD55/CD81/HLA-A/HLA-E/ZAP70/EBI3	12
GO:0002444	BP	GO:0002444	myeloid leukocyte mediated immunity	27/1512	99/18723	0.0000000115167746067549	0.000000399499192993547	0.000000288339004729442	KMT2E/LAT2/TYROBP/SPON2/SPI1/HMOX1/LGALS9/CCL3/SERPINB9/NR4A3/ADAM17/LYN/VAMP8/STXBP2/STX4/FGR/CD84/C3/DDX21/PTGDS/ITGB2/HLA-E/RAC2/LAT/F2/CD300A/SNAP23	27
GO:0031960	BP	GO:0031960	response to corticosteroid	37/1512	167/18723	0.0000000127745313240693	0.000000441431026865063	0.000000318603354337749	ZFP36L2/CALM1/ZFP36/ANXA1/AREG/GSTP1/DUSP1/CASP3/HSPD1/AIF1/CYBB/PTGS2/IL1RN/HNMT/ICAM1/CDKN1A/ADM/ATP2B1/FOSB/TNF/FOXO3/RHOA/CFLAR/HMGB1/CYBA/IGFBP7/TYMS/PCNA/AGXT/APOA2/SERPINF1/CCND1/EIF4E/AKR1C3/CALM3/PARP1/FOS	37
GO:2001235	BP	GO:2001235	positive regulation of apoptotic signaling pathway	31/1512	126/18723	0.0000000143564350987299	0.000000494201099829943	0.000000356690215550606	RPS3/RPS7/RPL11/LCK/STK4/MCL1/RPL26/PTPRC/UBB/SFPQ/G0S2/CTSH/S100A9/PYCARD/PEA15/BID/CTNNA1/ATF3/TNF/PTEN/S100A8/CTSC/PDIA3/PPP1CA/SOD1/PARK7/NUPR1/AGT/TGFBR1/PAK2/BCAP31	31
GO:0002708	BP	GO:0002708	positive regulation of lymphocyte mediated immunity	29/1512	113/18723	0.0000000150739373062312	0.000000516927150436879	0.000000373092768868256	LAG3/PTPRC/CD160/XCL1/KLRD1/GATA3/TGFB1/SH2D1A/HSPD1/IL1B/NLRP3/HLA-DRA/HLA-DRB1/IL18/TNF/TREM2/STX7/CD55/CD81/C3/HLA-B/HLA-A/B2M/SH2D1B/HLA-E/NCR3/CD40/AZGP1/TFRC	29
GO:0010038	BP	GO:0010038	response to metal ion	63/1512	373/18723	0.0000000154048865549315	0.00000052627527211715	0.000000379839786505968	JUNB/JUN/CALM1/ALOX5AP/JUND/DUSP1/MAPK1/CASP3/SOD2/CYBB/PTGS2/MEF2C/CD14/AQP9/PLSCR1/HMOX1/ICAM1/C1QA/LGMN/PPIF/FOSB/PRNP/MT2A/HIF1A/PTEN/S100A8/TSPO/FGB/FGG/B2M/TXNIP/NFE2L2/CDK1/GGH/DTYMK/CACYBP/PCNA/PPP1CA/SOD1/NUDT1/BSG/PARK7/SUMO1/CRIP1/TF/KCNMA1/SERPINF1/KHK/CCND1/CYB5A/MMP9/FGA/GCLC/NCF1/MCOLN1/FBP1/AKR1C3/BNIP3/QDPR/CALM2/CALM3/PARP1/FOS	63
GO:0002690	BP	GO:0002690	positive regulation of leukocyte chemotaxis	26/1512	94/18723	0.0000000155462102775984	0.000000529099133938338	0.000000381877912042376	CCL5/AKIRIN1/XCL1/XCL2/MAPK1/AIF1/C5AR1/CXCL8/CD74/VEGFA/IL6R/CSF1R/SPI1/LGALS9/CCL3/LGMN/C3AR1/ADAM17/RAC1/HMGB1/RAC2/CXCL13/CXCL10/RARRES2/PLA2G7/SWAP70	26
GO:0001910	BP	GO:0001910	regulation of leukocyte mediated cytotoxicity	24/1512	82/18723	0.0000000164507248396821	0.000000554053264845209	0.000000399888584894203	IL7R/LAG3/PTPRC/CD160/XCL1/KLRC1/KLRD1/TYROBP/SH2D1A/HLA-DRA/HLA-DRB1/SPI1/ICAM1/LGALS9/SERPINB9/ARRB2/STX7/HLA-B/HLA-A/B2M/HLA-E/HAVCR2/NCR3/AZGP1	24
GO:0008625	BP	GO:0008625	extrinsic apoptotic signaling pathway via death domain receptors	24/1512	82/18723	0.0000000164507248396821	0.000000554053264845209	0.000000399888584894203	STK4/PIK3R1/GPX1/LGALS3/SPI1/HMOX1/GABARAP/ICAM1/PEA15/BID/BAG3/ATF3/TNF/PTEN/STX4/FGB/TNFRSF1A/FGG/CFLAR/ITPRIP/HMGB2/PARK7/FGA/TNFAIP3	24
GO:0030218	BP	GO:0030218	erythrocyte differentiation	30/1512	120/18723	0.000000016463718259066	0.000000554053264845209	0.000000399888584894203	RPS19/RPS6/RPS14/LYAR/ETS1/ZFP36/KMT2E/CITED2/JMJD6/GATA3/CASP3/MAFB/VEGFA/SPI1/SH2B3/TMEM14C/LYN/HIF1A/HSPA1A/HSPA1B/KLF2/FOXO3/HCLS1/B2M/BPGM/HMGB2/SLC25A5/RB1/STAT1/DNASE2	30
GO:0008637	BP	GO:0008637	apoptotic mitochondrial changes	28/1512	107/18723	0.0000000167732051525014	0.000000562370027027548	0.000000405891217621088	JUN/HSPD1/PLAUR/SOD2/GPX1/PYCARD/BNIP3L/PPIF/VPS35/BID/ARRB2/HSPA1A/ATG3/IFI6/LMNA/GZMB/SLC25A5/IGF1/CHCHD10/CLU/MMP9/GCLC/SLC35F6/BNIP3/ACAA2/NMT1/PRELID1/FAM162A	28
GO:0050821	BP	GO:0050821	protein stabilization	40/1512	191/18723	0.0000000180928599739627	0.000000604368533722849	0.000000436203688417096	RPS7/RPL11/STK4/PIK3R1/RPL5/ATP1B3/CCNH/TYROBP/HSPD1/IFI30/GRN/MFSD1/ATP1B1/GNAQ/CREBL2/BAG3/CRTAP/RAB21/RTN4/HSPA1A/LAMP2/PTEN/HSPA1B/CHP1/FLOT1/PFN1/FLNA/PYHIN1/GAPDH/PARK7/SUMO1/TCP1/NPM1/CCT4/APOA2/IGF1/APOA1/CLU/STX12/PPIB	40
GO:0061041	BP	GO:0061041	regulation of wound healing	32/1512	134/18723	0.0000000182980700777117	0.000000608967874652699	0.000000439523268054259	CXCR4/ANXA1/ACTG1/CLEC7A/THBD/CD36/SH2B3/SERPING1/ANXA2/TNF/CD9/PTEN/FGB/FGG/APOH/HMGB1/XBP1/NFE2L2/F2R/PRDX2/HRG/VTN/CPB2/APOE/KNG1/PLAU/TFPI/SERPINC1/F2/APCS/FGA/TNFAIP3	32
GO:0072659	BP	GO:0072659	protein localization to plasma membrane	52/1512	284/18723	0.0000000184593203401987	0.000000610535210403104	0.000000440654494445387	ARF6/PIK3R1/MYADM/EZR/ATP1B3/TGFB1/HECTD1/SQSTM1/PRKCH/RAB31/LGALS3/CCDC88A/DAB2/ATP1B1/RILPL2/NUMB/CLTC/VPS35/ANXA2/PRNP/VAMP8/PICALM/TNF/TREM2/ACSL3/STX7/RHOQ/RAB10/STX4/GBP1/CD81/TNFRSF1A/RAB7A/FLOT1/VAMP5/FLNA/IFNG/ACTB/BSG/KRT18/EPB41L3/RDX/LRP1/RAB13/RER1/TMED2/VAMP3/RAPGEF2/APPL1/VTI1B/EFR3A/RAB11A	52
GO:1903829	BP	GO:1903829	positive regulation of cellular protein localization	51/1512	276/18723	0.0000000184805535469617	0.000000610535210403104	0.000000440654494445387	TOMM7/ARF6/PIK3R1/EZR/FYN/CD247/TGFB1/TYROBP/MAPK1/SQSTM1/PRKCH/GNL3/PTGS2/LGALS3/CCDC88A/BAG3/PRNP/TNF/TREM2/ACSL3/RTN4/STX4/CD81/LEPROT/CHP1/HCLS1/GZMB/ITGB2/FLNA/ABHD17A/PYHIN1/RAC2/IFNG/CDK1/RAN/PARK7/TCP1/NPM1/CCT4/LAMTOR5/F2/RDX/LRP1/GPR137B/EPB41L2/PAK1/RER1/TFRC/PARP1/NMT1/RAB11A	51
GO:0071677	BP	GO:0071677	positive regulation of mononuclear cell migration	21/1512	65/18723	0.0000000186428855173354	0.000000612350487891061	0.00000044196467307244	CCL5/XCL1/XCL2/AIF1/LGALS3/SPI1/CCL20/LGALS9/PYCARD/CCL3/LGMN/ADAM17/TNF/RHOA/HMGB1/CD47/ADAM8/SPN/CXCL13/CXCL10/PLA2G7	21
GO:0022904	BP	GO:0022904	respiratory electron transport chain	29/1512	114/18723	0.0000000186750260061064	0.000000612350487891061	0.00000044196467307244	ISCU/CYCS/BID/NDUFB5/NDUFB1/CDK1/COX6C/NDUFA4/PARK7/NDUFS6/COX6A1/UQCRQ/COX8A/NDUFB3/NDUFA9/NDUFA1/CYC1/SDHB/NDUFB2/UQCRC1/DNAJC15/NDUFC2/UQCR10/COX5A/NDUFS2/NDUFC1/UQCR11/NDUFA2/SDHC	29
GO:0050921	BP	GO:0050921	positive regulation of chemotaxis	33/1512	141/18723	0.0000000187391877877739	0.000000612350487891061	0.00000044196467307244	CXCR4/CCL5/AKIRIN1/XCL1/XCL2/TGFB1/MAPK1/AIF1/C5AR1/CXCL8/CD74/VEGFA/IL6R/CSF1R/SPI1/LGALS9/CCL3/LGMN/C3AR1/ADAM17/RAC1/TREM2/STX4/HSPB1/HMGB1/RAC2/CXCL13/TMSB4X/CXCL10/RARRES2/NRP1/PLA2G7/SWAP70	33
GO:0044242	BP	GO:0044242	cellular lipid catabolic process	43/1512	214/18723	0.0000000194704519150342	0.000000631669085689545	0.000000455907893383459	GPCPD1/LPIN1/AOAH/ASAH1/MGST2/PPT1/APOC1/PNPLA8/ACAT2/HSD17B10/FABP1/APOC2/AKR1B10/APOA2/APOB/APOC3/APOA1/AADAC/SCARB1/PLA2G7/SRD5A3/HEXA/IDH1/LRP1/ECHS1/PLBD1/AIG1/HEXB/MGLL/ABHD12/FUCA1/NAGA/GM2A/ACADM/ETFB/HSD17B4/IRS2/GLA/AKR1C3/ECI2/ACAA2/ACAA1/HADHB	43
GO:0051651	BP	GO:0051651	maintenance of location in cell	43/1512	214/18723	0.0000000194704519150342	0.000000631669085689545	0.000000455907893383459	CALM1/LCK/PTPRC/XCL1/SRGN/SKP1/FTL/CCDC88A/S100A9/CD4/FTH1/CCL3/GSN/GSTO1/TMSB10/GAA/LYN/FKBP1A/TXN/S100A8/TSPO/ALB/INSIG1/CYBA/SUN2/F2R/TMSB4X/CORO1A/PARK7/CXCL10/APOE/CXCL9/CHCHD10/F2/RER1/MCOLN1/GPAA1/KDELR2/OS9/KDELR1/CALM2/CALM3/TWF2	43
GO:0031331	BP	GO:0031331	positive regulation of cellular catabolic process	69/1512	427/18723	0.000000020334883831497	0.000000657348807441835	0.000000474442262267413	ZFP36L2/ZFP36/RNF19A/CNOT6L/PLK3/EZR/PABPC1/PIP4K2A/HECTD1/CSNK1D/IL1B/RNF144B/HMOX1/GABARAP/C9orf72/DAB2/TRIB1/BNIP3L/SNX9/VPS35/BID/BAG3/RIPK2/ATF6/LAPTM5/HIF1A/TNF/TREM2/HSPA1A/PTEN/HSPA1B/CD81/FOXO3/PTPN1/CTSC/ZFAND2A/HMGB1/PYHIN1/BTG2/ADAM8/NFE2L2/IFNG/TNFRSF1B/PARK7/SUMO1/POLR2G/SUMO2/SLC25A5/NUPR1/FABP1/APOC2/APOE/IGF1/APOA1/CLU/AADAC/RDX/LRP1/HERPUD1/GCLC/PTTG1IP/VDAC1/IRS2/BNIP3/MTDH/BCA…	69
GO:0042113	BP	GO:0042113	B cell activation	58/1512	334/18723	0.000000020787905510626	0.000000669593285001199	0.000000483279728111695	ZFP36L2/IL7R/TRBC2/IGHA1/ITM2A/IGKC/PTPRC/PIK3R1/IGLC2/IRF8/LAT2/TRDC/TGFB1/TYROBP/CD38/IGHG3/CASP3/HSPD1/IKZF3/TNFSF13B/CD86/MNDA/CD74/MEF2C/SPI1/GPR183/CDKN1A/LGALS1/ADAM17/LYN/PELI1/LAPTM5/NBN/SKAP2/RBPJ/THEMIS2/CD81/IRF2BP2/ZAP70/SLC15A4/TBC1D10C/XBP1/TRBC1/ATM/CD27/BATF/SLC25A5/CD40/SLAMF8/IL4I1/TFRC/IRS2/SWAP70/KLF6/NDFIP1/TNFAIP3/CD300A/BST2	58
GO:0002832	BP	GO:0002832	negative regulation of response to biotic stimulus	28/1512	108/18723	0.0000000209183427857165	0.000000671396916670381	0.000000484581501355575	RPS19/LYAR/KLRC1/KLRD1/RNF125/GRN/FGL2/IRAK3/LGALS9/VSIG4/TRIB1/SERPINB9/A2M/SERPING1/SAMHD1/ARRB2/PARP14/CARD16/HLA-B/HLA-A/HLA-E/HAVCR2/SIGIRR/PRDX2/SLAMF8/IL4I1/OAS1/TNFAIP3	28
GO:0034114	BP	GO:0034114	regulation of heterotypic cell-cell adhesion	13/1512	26/18723	0.0000000226077080139426	0.00000072304581055939	0.000000521859150273314	LCK/MYADM/IL1B/KLF4/IL1RN/TNF/CD44/FGB/FGG/FLOT1/MBP/APOA1/FGA	13
GO:0035710	BP	GO:0035710	CD4-positive, alpha-beta T cell activation	27/1512	102/18723	0.0000000230914042254768	0.00000073590591770168	0.000000531140947481304	PTGER4/RORA/SOCS1/ANXA1/CD160/XCL1/GATA3/RELB/NLRP3/HLA-DRA/CD86/HLA-DRB1/CTSL/IL6R/GPR183/IL18/CD83/LGALS9/RIPK2/NFKBIZ/NFKBID/CD55/CD81/HMGB1/SPN/IFNG/BATF	27
GO:0018212	BP	GO:0018212	peptidyl-tyrosine modification	63/1512	378/18723	0.0000000258305321544217	0.000000820301301058906	0.000000592053413057612	CD3E/CCL5/LCK/PTPRC/SOCS1/AREG/MATK/FYN/TXK/JAK1/TGFB1/EREG/CLEC7A/HCK/CD74/VEGFA/IL6R/CSF1R/IL18/CD4/ABL2/ICAM1/CD36/SH2B3/SOCS3/AXL/LILRB4/SH3BP5/ADAM17/RIPK2/PRNP/LYN/MAP2K1/TNF/TREM2/PECAM1/ARRB2/HES1/FGR/CD44/CD81/SNX6/TNFRSF1A/PTPN1/PARP14/HCLS1/IL6ST/ITGB2/TPST2/ZAP70/IFNG/HIPK1/AGT/HRG/CD40/VTN/FCGR1A/IGF1/NRP1/SPINK1/NCF1/PAK2/CD300A	63
GO:0070555	BP	GO:0070555	response to interleukin-1	33/1512	143/18723	0.0000000270698331237582	0.000000856641491028684	0.000000618281987210787	CCL5/ETS1/RORA/ANXA1/XCL1/XCL2/CD38/NFKB1/IL1B/CXCL8/IL1RN/IRAK3/CEBPB/HNMT/CCL20/CCL3L3/ICAM1/EGR1/LGALS9/PYCARD/CCL3/RIPK2/HIF1A/GBP1/KLF2/FGB/FGG/CYBA/CD47/CD40/TFPI/SIRPA/GCLC	33
GO:0016042	BP	GO:0016042	lipid catabolic process	56/1512	320/18723	0.0000000275642017685459	0.000000869236138987816	0.000000627372188946219	GPCPD1/LPIN1/AOAH/IL1B/ASAH1/LIPA/MGST2/PPT1/APOC1/TNF/SPP1/RAB7A/PNPLA8/ACAT2/HSD17B10/RARRES2/FABP1/APOC2/HSD17B6/AKR1B10/APOE/APOA2/APOB/APOC3/APOA1/AADAC/CES1/SCARB1/PLA2G7/YWHAH/SRD5A3/HEXA/IDH1/LRP1/CYP27A1/ECHS1/PLBD1/AIG1/HEXB/MGLL/ABHD12/FUCA1/NAGA/GM2A/ACADM/ETFB/HSD17B4/IRS2/HINT2/GLA/AKR1C3/ECI2/ACAA2/HSD17B11/ACAA1/HADHB	56
GO:0032945	BP	GO:0032945	negative regulation of mononuclear cell proliferation	24/1512	84/18723	0.0000000276675375443582	0.000000869454777395704	0.000000627529991470058	XCL1/TYROBP/CASP3/LST1/CD86/MNDA/HLA-DRB1/LILRB2/CEBPB/LGALS9/GPNMB/VSIG4/LILRB4/PRNP/LYN/PELI1/HAVCR2/ATM/SPN/IL4I1/CRP/SDC4/NDFIP1/CD300A	24
GO:0009896	BP	GO:0009896	positive regulation of catabolic process	76/1512	492/18723	0.0000000284218128948755	0.000000890056703121118	0.000000642399455197039	ZFP36L2/ZFP36/RNF19A/CNOT6L/PLK3/EZR/PABPC1/TIPARP/PIP4K2A/HECTD1/CSNK1D/IL1B/RNF144B/HMOX1/GABARAP/C9orf72/DAB2/TRIB1/BNIP3L/SNX9/VPS35/BID/BAG3/RIPK2/OAZ2/ATF6/LAPTM5/HIF1A/TNF/TREM2/OAZ1/HSPA1A/PTEN/HSPA1B/CD81/FOXO3/PTPN1/CTSC/RAB7A/ZFAND2A/HMGB1/PYHIN1/BTG2/ADAM8/NFE2L2/IFNG/TNFRSF1B/PARK7/SUMO1/POLR2G/SUMO2/SLC25A5/NUPR1/FABP1/APOC2/APOE/APOA2/IGF1/APOA1/CLU/AADAC/RDX/LRP1/HERPUD1/GCLC/PTTG…	76
GO:0045936	BP	GO:0045936	negative regulation of phosphate metabolic process	70/1512	441/18723	0.0000000335459438018019	0.00000104688881366246	0.000000755593212421573	TERF2IP/CALM1/PTPRC/SOCS1/MYADM/PDCD4/SPRY1/GSTP1/DUSP1/PIK3IP1/TGFB1/PIP4K2A/CASP3/IL1B/LGALS3/IRAK3/SH2B3/C9orf72/PLEK/PYCARD/CDKN1A/SOCS3/TRIB1/GNAQ/APOC1/LILRB4/CORO1C/SH3BP5/SPAG9/PRNP/LYN/PPP1R15B/TNF/DUSP6/FKBP1A/ARRB2/PPP1R15A/PTEN/GNAI2/YWHAG/PRDX3/SNX6/PTPN1/PARP14/CHP1/HSPB1/YWHAE/IFNG/DYNLL1/PARK7/NPM1/NUPR1/AGT/APOE/RB1/LRP1/SIRPA/SPINK1/TMED2/FBP1/IRS2/SWAP70/GADD45B/AIDA/CALM2/CALM…	70
GO:0070482	BP	GO:0070482	response to oxygen levels	59/1512	347/18723	0.0000000344268832279011	0.00000107067606838772	0.000000772761691039348	CXCR4/MALAT1/ETS1/RGCC/RORA/PLK3/CITED2/NR4A2/CD38/CASP3/HSPD1/SOD2/CYBB/NAMPT/TLR2/VEGFA/PTGS2/HMOX1/ICAM1/EGR1/CDKN1A/ATP1B1/BNIP3L/ADM/ADAM17/HIF1A/TREM2/ATP6V0D1/CPEB4/ATP6AP1/PTEN/CASP1/RBPJ/EIF4EBP1/FOXO3/RHOA/CFLAR/LMNA/CARD16/CYBA/ADAM8/NFE2L2/UCP2/ENO1/FABP1/PLAU/KCNMA1/PAK1/ANG/ATP6V1A/AHCY/P4HB/TXN2/BNIP3/ACAA2/CYB5R4/NDUFS2/TMBIM6/FAM162A	59
GO:0030301	BP	GO:0030301	cholesterol transport	29/1512	117/18723	0.0000000348955057055379	0.00000108152084521734	0.000000780588921262601	PIP4K2A/NFKB1/NPC2/MSR1/CD36/ABCA1/APOC1/NFKBIA/ANXA2/ARL8B/TREM2/TSPO/APOM/APOC2/APOE/APOA2/APOB/APOC3/APOA1/CLU/CES1/SCARB1/PLTP/AKR1C1/PON1/LRP1/STX12/SOAT1/LAMTOR1	29
GO:0002709	BP	GO:0002709	regulation of T cell mediated immunity	24/1512	85/18723	0.0000000356273042384598	0.00000110042005796804	0.000000794229449930192	IL7R/PTPRC/XCL1/KLRC1/KLRD1/GATA3/HSPD1/IL1B/NLRP3/HLA-DRA/HLA-DRB1/IL18/LILRB4/STX7/CD55/CD81/HLA-B/HLA-A/B2M/HMGB1/HLA-E/TNFRSF1B/AZGP1/IL4I1	24
GO:0010563	BP	GO:0010563	negative regulation of phosphorus metabolic process	70/1512	442/18723	0.0000000367930282116594	0.00000113254717215343	0.000000817417231761817	TERF2IP/CALM1/PTPRC/SOCS1/MYADM/PDCD4/SPRY1/GSTP1/DUSP1/PIK3IP1/TGFB1/PIP4K2A/CASP3/IL1B/LGALS3/IRAK3/SH2B3/C9orf72/PLEK/PYCARD/CDKN1A/SOCS3/TRIB1/GNAQ/APOC1/LILRB4/CORO1C/SH3BP5/SPAG9/PRNP/LYN/PPP1R15B/TNF/DUSP6/FKBP1A/ARRB2/PPP1R15A/PTEN/GNAI2/YWHAG/PRDX3/SNX6/PTPN1/PARP14/CHP1/HSPB1/YWHAE/IFNG/DYNLL1/PARK7/NPM1/NUPR1/AGT/APOE/RB1/LRP1/SIRPA/SPINK1/TMED2/FBP1/IRS2/SWAP70/GADD45B/AIDA/CALM2/CALM…	70
GO:0071375	BP	GO:0071375	cellular response to peptide hormone stimulus	52/1512	290/18723	0.000000037826165627175	0.00000116038839384861	0.000000837511665730218	LEPROTL1/PIK3R1/SOCS1/FYN/NR4A2/GSTP1/SYAP1/PIP4K2A/LPIN1/NFKB1/SRSF5/IL1B/RAB31/SOCS3/PDK4/NR4A1/ATP2B1/NR4A3/LYN/RHOQ/PTEN/PTPRE/GNAI2/RAB10/YWHAG/LEPROT/PTPN1/CFLAR/SNX5/ADIPOR1/INSIG1/CYBA/RAP1B/CCND3/XBP1/NFE2L2/UCP2/PKM/NUCKS1/AHSG/RARRES2/AGT/IGFBP1/STAT1/RAB13/PAK1/GRB2/GCLC/APPL1/IRS2/PARP1/APEX1	52
GO:0045089	BP	GO:0045089	positive regulation of innate immune response	31/1512	131/18723	0.000000038149759598961	0.00000116634807397637	0.000000841813071757271	CCL5/RPS19/LAG3/CD160/FYN/TXK/KLRD1/TYROBP/SH2D1A/SFPQ/EREG/FCN1/CLEC7A/HCK/MNDA/SPI1/PLSCR1/PYCARD/LYN/HMGB1/SH2D1B/HLA-E/HAVCR2/SLC15A4/NCR3/PYHIN1/ADAM8/HMGB2/XRCC5/PAK1/PAK2	31
GO:2001243	BP	GO:2001243	negative regulation of intrinsic apoptotic signaling pathway	26/1512	98/18723	0.0000000397793258901878	0.00000121205993312028	0.000000874805658979095	MCL1/TPT1/PLAUR/SOD2/GPX1/CD74/PTGS2/GRINA/PPIF/YBX3/BID/HIF1A/HSPA1A/CD44/PTPN1/HSPB1/XBP1/NFE2L2/ENO1/PARK7/CLU/MMP9/HERPUD1/PTTG1IP/ARMC10/TMBIM6	26
GO:0032703	BP	GO:0032703	negative regulation of interleukin-2 production	13/1512	27/18723	0.0000000403732427770106	0.00000122601439934632	0.000000884877311121862	LAG3/ZFP36/PTPRC/EZR/XCL1/GATA3/VSIG4/LILRB4/PRNP/LAPTM5/GBP1/HAVCR2/TNFAIP3	13
GO:0032615	BP	GO:0032615	interleukin-12 production	20/1512	62/18723	0.0000000417559480617128	0.00000125532298522863	0.000000906030816889937	LTB/IRF8/TIGIT/IRF1/NFKB1/HSPD1/CLEC7A/TLR2/IRAK3/CD36/LGALS9/RIPK2/LAPTM5/ACP5/ARRB2/HLA-B/HMGB1/CD47/IFNG/CD40	20
GO:0032655	BP	GO:0032655	regulation of interleukin-12 production	20/1512	62/18723	0.0000000417559480617128	0.00000125532298522863	0.000000906030816889937	LTB/IRF8/TIGIT/IRF1/NFKB1/HSPD1/CLEC7A/TLR2/IRAK3/CD36/LGALS9/RIPK2/LAPTM5/ACP5/ARRB2/HLA-B/HMGB1/CD47/IFNG/CD40	20
GO:0045428	BP	GO:0045428	regulation of nitric oxide biosynthetic process	20/1512	62/18723	0.0000000417559480617128	0.00000125532298522863	0.000000906030816889937	IL1B/AIF1/KLF4/CLEC7A/PTGS2/ICAM1/CD36/RAC1/DDAH2/TNF/ACP5/TSPO/KLF2/CD47/IFNG/DYNLL1/AGT/CLU/SIRPA/GLA	20
GO:0051101	BP	GO:0051101	regulation of DNA binding	29/1512	118/18723	0.0000000427389978687807	0.00000128060804577586	0.000000924280338592551	JUN/CALM1/GZMA/GATA3/TGFB1/PLAUR/KLF4/HMOX1/NFKBIA/CTNNB1/HES1/TXN/HMGB1/PYHIN1/IFNG/HMGB2/NME1/TMSB4X/PARK7/SUMO1/LAMTOR5/RB1/IGF1/MMP9/ZMPSTE24/SUMO3/CALM2/CALM3/PARP1	29
GO:0043523	BP	GO:0043523	regulation of neuron apoptotic process	42/1512	212/18723	0.0000000433306091842881	0.00000129403564315594	0.000000933971722536207	JUN/MCL1/FYN/NR4A2/GATA3/TYROBP/CASP3/HSPD1/C5AR1/SOD2/GRN/MEF2C/CTSZ/CEBPB/HMOX1/CCL3/AXL/LGMN/PPT1/CTNNB1/PRNP/HIF1A/TNF/TREM2/ARRB2/CPEB4/FOXO3/SNX6/RHOA/BTG2/ADAM8/F2R/SOD1/CORO1A/PARK7/NUPR1/APOE/NRP1/LRP1/GCLC/NQO2/PARP1	42
GO:0018108	BP	GO:0018108	peptidyl-tyrosine phosphorylation	62/1512	375/18723	0.0000000451195747441875	0.0000013430146687057	0.000000969322390891282	CD3E/CCL5/LCK/PTPRC/SOCS1/AREG/MATK/FYN/TXK/JAK1/TGFB1/EREG/CLEC7A/HCK/CD74/VEGFA/IL6R/CSF1R/IL18/CD4/ABL2/ICAM1/CD36/SH2B3/SOCS3/AXL/LILRB4/SH3BP5/ADAM17/RIPK2/PRNP/LYN/MAP2K1/TNF/TREM2/PECAM1/ARRB2/HES1/FGR/CD44/CD81/SNX6/TNFRSF1A/PTPN1/PARP14/HCLS1/IL6ST/ITGB2/ZAP70/IFNG/HIPK1/AGT/HRG/CD40/VTN/FCGR1A/IGF1/NRP1/SPINK1/NCF1/PAK2/CD300A	62
GO:0006801	BP	GO:0006801	superoxide metabolic process	22/1512	74/18723	0.0000000472500681630713	0.00000140180383145638	0.00000101175353712061	GSTP1/TGFB1/TYROBP/SOD2/CYBB/CLEC7A/NCF2/CD36/PRDX1/ACP5/GNAI2/GCH1/CYBA/ITGB2/NFE2L2/PRDX2/SOD1/AGT/CRP/NCF4/NCF1/CYB5R4	22
GO:0033209	BP	GO:0033209	tumor necrosis factor-mediated signaling pathway	26/1512	99/18723	0.0000000498454400459306	0.00000147395417630901	0.00000106382813198977	GSTP1/OTULIN/ACTN4/TNFSF13B/LIMS1/PYCARD/ADAM17/NFKBIA/LAPTM5/TNF/HSPA1A/HSPA1B/CASP1/FOXO3/TNFRSF1A/CARD16/TNFRSF1B/HIPK1/TMSB4X/TXNDC17/APOA1/KRT18/STAT1/KRT8/SPPL2A/TNFAIP3	26
GO:0050728	BP	GO:0050728	negative regulation of inflammatory response	37/1512	176/18723	0.0000000552071543871852	0.00000162357052560139	0.00000117181390518484	RPS19/PTGER4/ZFP36/PTPRC/RORA/FYN/GSTP1/OTULIN/GATA3/AOAH/NFKB1/NLRP3/KLF4/GPX1/GRN/HCK/HLA-DRB1/SOCS3/VPS35/LYN/TREM2/ACP5/FGR/TNFRSF1A/CST7/TNFRSF1B/SOD1/APOE/RB1/IGF1/APOA1/SLAMF8/SERPINF1/APCS/SIRPA/NDFIP1/TNFAIP3	37
GO:0015980	BP	GO:0015980	energy derivation by oxidation of organic compounds	55/1512	318/18723	0.0000000552651237786481	0.00000162357052560139	0.00000117181390518484	ISCU/PPP1R2/GYG1/CYCS/PPIF/NR4A3/BID/GAA/HIF1A/NDUFB5/BLOC1S1/RHOA/NDUFB1/IL6ST/HMGB1/IFNG/CDK1/COX6C/PPP1CA/NDUFA4/PARK7/NDUFS6/COX6A1/UQCRQ/COX8A/NDUFB3/NDUFA9/NDUFA1/COX6B1/NUPR1/IGF1/CHCHD10/KHK/IDH1/ACADM/UQCC2/CYC1/SDHB/NDUFB2/IRS2/UQCRC1/DNAJC15/NDUFC2/SHMT2/BNIP3/UQCR10/COX5A/MDH1/PPP1CC/NDUFS2/NDUFC1/UQCR11/NDUFA2/SDHC/PRELID1	55
GO:0097305	BP	GO:0097305	response to alcohol	47/1512	253/18723	0.0000000559626223528074	0.00000163872367207782	0.0000011827507061851	RPL10A/CALM1/PTGER4/FYN/GSTP1/GATA3/TGFB1/GNG2/EEF2/NLRP3/SOD2/KLF4/CYBB/CD14/SPI1/ICAM1/ABCA1/CDKN1A/CCL3/ATP2B1/FOSB/TBXAS1/CTNNA1/CTNNB1/PTEN/S100A8/TSPO/EIF4EBP1/KLF2/FOXO3/RHOA/CYBA/IGFBP7/TYMS/CDK1/GGH/CD27/SOD1/AKR1C2/RBP4/CES1/CCND1/TGFBR1/AKR1C3/CALM3/PARP1/FOS	47
GO:0031343	BP	GO:0031343	positive regulation of cell killing	20/1512	63/18723	0.0000000565619516084918	0.00000165091340309705	0.0000011915486586507	LAG3/PTPRC/CD160/XCL1/KLRD1/TYROBP/SH2D1A/HLA-DRA/CLEC7A/HLA-DRB1/SPI1/STX7/HLA-B/HLA-A/B2M/PRF1/HLA-E/NCR3/IFNG/AZGP1	20
GO:0046209	BP	GO:0046209	nitric oxide metabolic process	23/1512	81/18723	0.0000000609037186227271	0.00000177006956180649	0.00000127754975405271	RORA/IL1B/AIF1/KLF4/CLEC7A/TLR2/PTGS2/ICAM1/CD36/RAC1/DDAH2/TNF/ACP5/TSPO/KLF2/GCH1/CD47/IFNG/DYNLL1/AGT/CLU/SIRPA/GLA	23
GO:0045333	BP	GO:0045333	cellular respiration	44/1512	230/18723	0.000000061036881441603	0.00000177006956180649	0.00000127754975405271	ISCU/CYCS/PPIF/NR4A3/BID/HIF1A/NDUFB5/BLOC1S1/RHOA/NDUFB1/IFNG/CDK1/COX6C/NDUFA4/PARK7/NDUFS6/COX6A1/UQCRQ/COX8A/NDUFB3/NDUFA9/NDUFA1/COX6B1/NUPR1/CHCHD10/IDH1/UQCC2/CYC1/SDHB/NDUFB2/UQCRC1/DNAJC15/NDUFC2/SHMT2/BNIP3/UQCR10/COX5A/MDH1/NDUFS2/NDUFC1/UQCR11/NDUFA2/SDHC/PRELID1	44
GO:1904951	BP	GO:1904951	positive regulation of establishment of protein localization	55/1512	319/18723	0.0000000616466071026002	0.00000178085036908294	0.00000128533081417696	TOMM7/ARF6/PIK3R1/PLK3/EZR/FYN/TGFB1/CD38/MAPK1/SERP1/IL1B/HLA-DRB1/TLR2/PTGS2/GLUL/RAC1/BAG3/PRNP/OAZ2/HIF1A/TNF/TREM2/OAZ1/ACSL3/STX4/CD81/FGB/LEPROT/CHP1/FGG/HCLS1/YWHAE/GZMB/ITGB2/FLNA/ADAM8/RAC2/IFNG/CDK1/RAN/DYNLL1/MPC2/TCP1/CCT4/RBP4/IGF1/CAMK1/LRP1/PAK1/ANG/FGA/IRS2/NMT1/BCAP31/IER3IP1	55
GO:0002292	BP	GO:0002292	T cell differentiation involved in immune response	22/1512	75/18723	0.0000000618035442424838	0.00000178085036908294	0.00000128533081417696	PTGER4/RORA/ANXA1/GATA3/FCER1G/RELB/NLRP3/HLA-DRA/FGL2/CD86/HLA-DRB1/IL6R/GPR183/IL18/LGALS9/RIPK2/NFKBIZ/NFKBID/HMGB1/SPN/IFNG/BATF	22
GO:0002761	BP	GO:0002761	regulation of myeloid leukocyte differentiation	29/1512	120/18723	0.0000000635924113691608	0.00000182417822280145	0.00000131660274272491	JUN/PIK3R1/TGFB1/TYROBP/MAFB/CD74/HLA-DRB1/CD4/CEBPB/C1QC/LILRB3/CCL3/TRIB1/LILRB4/CTNNB1/LYN/TNF/TREM2/KLF10/ATP6AP1/EVI2B/HCLS1/IFNG/NME1/RB1/APCS/GPR137B/NDFIP1/FOS	29
GO:1903364	BP	GO:1903364	positive regulation of cellular protein catabolic process	34/1512	155/18723	0.0000000637117352458649	0.00000182417822280145	0.00000131660274272491	RNF19A/PLK3/EZR/HECTD1/CSNK1D/RNF144B/GABARAP/DAB2/TRIB1/VPS35/LAPTM5/TREM2/HSPA1A/PTEN/HSPA1B/CD81/CTSC/ZFAND2A/PYHIN1/NFE2L2/SUMO1/SUMO2/NUPR1/APOE/CLU/RDX/LRP1/HERPUD1/GCLC/PTTG1IP/BCAP31/TNFAIP3/PSMC2/PSMC1	34
GO:0051384	BP	GO:0051384	response to glucocorticoid	33/1512	148/18723	0.0000000655085418364202	0.00000186764757312097	0.00000134797679660834	ZFP36L2/CALM1/ZFP36/ANXA1/AREG/GSTP1/DUSP1/CASP3/HSPD1/AIF1/PTGS2/IL1RN/HNMT/ICAM1/CDKN1A/ADM/ATP2B1/FOSB/TNF/FOXO3/RHOA/CFLAR/HMGB1/IGFBP7/TYMS/PCNA/AGXT/APOA2/SERPINF1/CCND1/EIF4E/CALM3/FOS	33
GO:0051222	BP	GO:0051222	positive regulation of protein transport	53/1512	303/18723	0.0000000656441158309509	0.00000186764757312097	0.00000134797679660834	TOMM7/ARF6/PIK3R1/PLK3/EZR/FYN/TGFB1/CD38/MAPK1/SERP1/IL1B/HLA-DRB1/TLR2/PTGS2/GLUL/RAC1/BAG3/PRNP/OAZ2/HIF1A/TNF/TREM2/OAZ1/ACSL3/STX4/CD81/FGB/LEPROT/CHP1/FGG/HCLS1/YWHAE/GZMB/ITGB2/FLNA/ADAM8/RAC2/IFNG/CDK1/RAN/DYNLL1/MPC2/RBP4/IGF1/CAMK1/LRP1/PAK1/ANG/FGA/IRS2/NMT1/BCAP31/IER3IP1	53
GO:1903038	BP	GO:1903038	negative regulation of leukocyte cell-cell adhesion	32/1512	141/18723	0.0000000665395401593248	0.00000188717016571368	0.0000013620672503981	LAG3/SOCS1/ANXA1/XCL1/TIGIT/IRF1/CASP3/KLF4/FGL2/CD86/CD74/HLA-DRB1/LGALS3/LILRB2/CEBPB/LGALS9/GPNMB/VSIG4/LILRB4/PRNP/PELI1/LAPTM5/PAG1/HMGB1/HAVCR2/SPN/PRDX2/FGL1/IL4I1/SDC4/NDFIP1/CD300A	32
GO:0080164	BP	GO:0080164	regulation of nitric oxide metabolic process	20/1512	64/18723	0.0000000760664051553827	0.00000215060472757491	0.00000155220145019266	IL1B/AIF1/KLF4/CLEC7A/PTGS2/ICAM1/CD36/RAC1/DDAH2/TNF/ACP5/TSPO/KLF2/CD47/IFNG/DYNLL1/AGT/CLU/SIRPA/GLA	20
GO:2001057	BP	GO:2001057	reactive nitrogen species metabolic process	23/1512	82/18723	0.0000000782328517923887	0.00000220494403223611	0.0000015914209061978	RORA/IL1B/AIF1/KLF4/CLEC7A/TLR2/PTGS2/ICAM1/CD36/RAC1/DDAH2/TNF/ACP5/TSPO/KLF2/GCH1/CD47/IFNG/DYNLL1/AGT/CLU/SIRPA/GLA	23
GO:0006809	BP	GO:0006809	nitric oxide biosynthetic process	22/1512	76/18723	0.0000000804016470007892	0.00000224826409017536	0.00000162268720813306	RORA/IL1B/AIF1/KLF4/CLEC7A/PTGS2/ICAM1/CD36/RAC1/DDAH2/TNF/ACP5/TSPO/KLF2/GCH1/CD47/IFNG/DYNLL1/AGT/CLU/SIRPA/GLA	22
GO:0034381	BP	GO:0034381	plasma lipoprotein particle clearance	18/1512	53/18723	0.0000000807450506408751	0.00000224826409017536	0.00000162268720813306	MSR1/HMOX1/CD36/LIPA/APOC1/ANXA2/TREM2/HNRNPK/APOM/APOC2/APOE/APOA2/APOB/APOC3/APOA1/SCARB1/SOAT1/LRPAP1	18
GO:0050819	BP	GO:0050819	negative regulation of coagulation	18/1512	53/18723	0.0000000807450506408751	0.00000224826409017536	0.00000162268720813306	ANXA5/THBD/SH2B3/SERPING1/ANXA2/CD9/FGB/FGG/APOH/HRG/VTN/CPB2/APOE/KNG1/PLAU/TFPI/F2/FGA	18
GO:0032868	BP	GO:0032868	response to insulin	48/1512	264/18723	0.0000000807669991370237	0.00000224826409017536	0.00000162268720813306	PIK3R1/SOCS1/GSTP1/SYAP1/PIP4K2A/LPIN1/SRSF5/IL1B/RAB31/TLR2/ICAM1/EGR1/SOCS3/PDK4/ADM/ATP2B1/LYN/RHOQ/PTEN/PTPRE/GNAI2/RAB10/YWHAG/PTPN1/CFLAR/SNX5/ADIPOR1/INSIG1/CCND3/XBP1/UCP2/GGH/PKM/NUCKS1/AHSG/RARRES2/AGT/IGFBP1/KHK/STAT1/FABP3/RAB13/PAK1/GRB2/GCLC/APPL1/IRS2/PARP1	48
GO:0043123	BP	GO:0043123	positive regulation of I-kappaB kinase/NF-kappaB signaling	38/1512	186/18723	0.0000000812606821519601	0.00000225504643793393	0.0000016275823754744	TERF2IP/S100A4/REL/FYN/CLEC7A/CD74/HLA-DRB1/CD4/HMOX1/CD36/LGALS9/LGALS1/RIPK2/CTNNB1/PELI1/TNF/FKBP1A/CASP1/TNFRSF1A/RHOA/CFLAR/DDX21/CARD16/EEF1D/FLNA/F2R/GAPDH/UBE2N/LAMTOR5/CD40/UBD/SLC35B2/TFRC/C18orf32/MTDH/NDFIP1/BST2/LITAF	38
GO:0002532	BP	GO:0002532	production of molecular mediator involved in inflammatory response	25/1512	95/18723	0.0000000859500455864754	0.00000237786337774362	0.00000171622564387073	RPS19/CD6/PBXIP1/PDCD4/ALOX5AP/CLEC7A/GRN/CD36/PYCARD/LILRB4/PLD3/LYN/VAMP8/HIF1A/TNF/TREM2/PRDX2/SLAMF8/F2/SIRPA/NCF1/APPL1/CHID1/CUEDC2/SNAP23	25
GO:0019216	BP	GO:0019216	regulation of lipid metabolic process	56/1512	331/18723	0.000000090945269364518	0.00000250836508990394	0.00000181041540560174	RORA/ANXA1/ELOVL5/PIK3IP1/TGFB1/PIP4K2A/LPIN1/NFKB1/IL1B/NPC2/PSAP/CD74/PTGS2/ASAH1/EGR1/PDK4/ADM/APOC1/NR4A3/CREBL2/LYN/LACTB/FABP5/TNF/TREM2/ACSL3/TSPO/FGR/CD81/C3/CHP1/ADIPOR1/INSIG1/IGFBP7/IFNG/SOD1/RARRES2/AGT/FABP1/APOC2/APOE/APOA2/APOB/APOC3/APOA1/AADAC/CES1/SCARB1/F2/FABP3/IDH1/ZMPSTE24/IRS2/DNAJC15/AKR1C3/LAMTOR1	56
GO:1901136	BP	GO:1901136	carbohydrate derivative catabolic process	36/1512	172/18723	0.0000000935121443203514	0.00000257129887080869	0.00000185583793477873	IDS/PDE7A/TGFB1/AOAH/CST3/CTSL/GNS/TYMP/NUDT16/MGAT1/SAMHD1/NPL/NAGK/DNPH1/UPP1/CD44/PDE4B/BPGM/NUDT1/DUT/HPRT1/APOBEC3G/RENBP/ALDH1A1/HEXA/HEXB/FUCA1/GNPDA1/NAGA/GM2A/AHCY/AMDHD2/GLA/GUSB/HINT1/NUDT3	36
GO:0032635	BP	GO:0032635	interleukin-6 production	35/1512	165/18723	0.0000000992171801799288	0.00000271163560012963	0.0000019571261315237	TYROBP/SPON2/HSPD1/IL1B/AIF1/EREG/CLEC7A/CD74/TLR2/IL6R/LILRB2/IRAK3/CEBPB/CD36/LGALS9/PYCARD/LILRB4/RIPK2/TNF/TREM2/ARRB2/KLF2/CD84/HLA-B/HMGB1/CYBA/MBP/CD47/HAVCR2/XBP1/IFNG/F2R/ORM1/SIRPA/TNFAIP3	35
GO:0032675	BP	GO:0032675	regulation of interleukin-6 production	35/1512	165/18723	0.0000000992171801799288	0.00000271163560012963	0.0000019571261315237	TYROBP/SPON2/HSPD1/IL1B/AIF1/EREG/CLEC7A/CD74/TLR2/IL6R/LILRB2/IRAK3/CEBPB/CD36/LGALS9/PYCARD/LILRB4/RIPK2/TNF/TREM2/ARRB2/KLF2/CD84/HLA-B/HMGB1/CYBA/MBP/CD47/HAVCR2/XBP1/IFNG/F2R/ORM1/SIRPA/TNFAIP3	35
GO:0043367	BP	GO:0043367	CD4-positive, alpha-beta T cell differentiation	23/1512	83/18723	0.000000100024245274798	0.00000271722490401627	0.00000196116021807023	PTGER4/RORA/SOCS1/ANXA1/GATA3/RELB/NLRP3/HLA-DRA/CD86/HLA-DRB1/CTSL/IL6R/GPR183/IL18/CD83/LGALS9/RIPK2/NFKBIZ/NFKBID/HMGB1/SPN/IFNG/BATF	23
GO:0050672	BP	GO:0050672	negative regulation of lymphocyte proliferation	23/1512	83/18723	0.000000100024245274798	0.00000271722490401627	0.00000196116021807023	XCL1/TYROBP/CASP3/LST1/CD86/MNDA/HLA-DRB1/LILRB2/CEBPB/LGALS9/GPNMB/VSIG4/LILRB4/PRNP/LYN/PELI1/HAVCR2/ATM/SPN/IL4I1/SDC4/NDFIP1/CD300A	23
GO:0002228	BP	GO:0002228	natural killer cell mediated immunity	21/1512	71/18723	0.000000104861485785167	0.00000283120480765164	0.00000204342534538404	LAG3/CD160/KLRC1/KLRD1/SH2D1A/IL18/LGALS9/SERPINB9/PRDX1/ARL8B/ARRB2/HLA-B/HLA-A/GZMB/SH2D1B/HLA-E/HAVCR2/NCR3/TUBB/CORO1A/RAB27A	21
GO:0045824	BP	GO:0045824	negative regulation of innate immune response	21/1512	71/18723	0.000000104861485785167	0.00000283120480765164	0.00000204342534538404	RPS19/LYAR/KLRC1/KLRD1/GRN/IRAK3/LGALS9/VSIG4/SERPINB9/A2M/SERPING1/SAMHD1/ARRB2/PARP14/HLA-B/HLA-A/HLA-E/HAVCR2/SLAMF8/OAS1/TNFAIP3	21
GO:0032869	BP	GO:0032869	cellular response to insulin stimulus	40/1512	203/18723	0.000000105161726417929	0.00000283120480765164	0.00000204342534538404	PIK3R1/SOCS1/GSTP1/SYAP1/PIP4K2A/LPIN1/SRSF5/IL1B/RAB31/SOCS3/PDK4/ATP2B1/RHOQ/PTEN/PTPRE/GNAI2/RAB10/YWHAG/PTPN1/CFLAR/SNX5/ADIPOR1/INSIG1/CCND3/XBP1/UCP2/PKM/NUCKS1/AHSG/RARRES2/AGT/IGFBP1/STAT1/RAB13/PAK1/GRB2/GCLC/APPL1/IRS2/PARP1	40
GO:0030100	BP	GO:0030100	regulation of endocytosis	41/1512	211/18723	0.000000109345471218133	0.00000292637034099804	0.00000211211117917518	CALM1/ARF6/RAB31/VEGFA/LGALS3/CD14/ABL2/CD36/DAB2/AXL/PPT1/APOC1/NUMB/RAC1/ANXA2/RAB21/PICALM/CD63/AP2S1/TREM2/ARRB2/C3/SDCBP/PTPN1/FLOT1/B2M/PPP3CC/HNRNPK/APOC2/TF/VTN/APOE/APOC3/CLU/BMP2K/LRP1/APPL1/CD151/CALM3/CD300A/LRPAP1	41
GO:0042180	BP	GO:0042180	cellular ketone metabolic process	41/1512	211/18723	0.000000109345471218133	0.00000292637034099804	0.00000211211117917518	ANXA1/ELOVL5/IL1B/KYNU/CD74/SLC7A7/PTGS2/EGR1/PDK4/ADM/APOC1/NR4A3/FABP5/COMT/AKR1A1/INSIG1/TPI1/PARK7/NDUFA9/HSD17B10/AKR1C2/FABP1/APOC2/HSD17B6/AKR1B10/APOC3/APOA1/CES1/AKR1C1/FABP3/CBR1/AKR1B1/VKORC1/NQO2/BCKDK/IRS2/AKR1C3/AKR7A2/GLO1/HAGH/NMT1	41
GO:0006690	BP	GO:0006690	icosanoid metabolic process	29/1512	123/18723	0.000000113185272459233	0.00000302017151570953	0.00000217981228554312	ANXA1/ALOX5AP/GSTP1/IL1B/GPX1/CD74/TLR2/PTGS2/MGST2/TBXAS1/FABP5/GPX4/LTA4H/TNFRSF1A/MGST3/PNPLA8/PTGDS/CYP2D6/EPHX1/AKR1C2/GSTA1/LTC4S/AKR1C1/PTGR1/CBR1/AKR1B1/MGLL/ABHD12/AKR1C3	29
GO:0010506	BP	GO:0010506	regulation of autophagy	54/1512	317/18723	0.000000122142117662791	0.00000324955681180152	0.00000234537138837665	EEF1A1/MCL1/PLK3/PIP4K2A/CASP3/NAMPT/PSAP/ABL2/HMOX1/C9orf72/PYCARD/ATP6V1B2/BNIP3L/ATP6V0B/VPS35/BID/DRAM2/BAG3/RIPK2/CAPNS1/ATF6/CHMP4B/HIF1A/TREM2/ATP6V0D1/CASP1/TSPO/ATP6V1C1/CTSA/FOXO3/SNX6/HSPB1/SNX5/HMGB1/ATM/IFNG/GAPDH/PARK7/SLC25A5/CISD2/NUPR1/CTTN/FEZ2/GPR137B/DRAM1/ATP6V1A/VDAC1/RHEB/POLDIP2/ZMPSTE24/ATP6V0E1/ATP6V1H/BNIP3/MTDH	54
GO:0051092	BP	GO:0051092	positive regulation of NF-kappaB transcription factor activity	33/1512	152/18723	0.000000128313412794151	0.00000338375610322685	0.00000244222988221998	RPS3/TERF2IP/PRKCH/IL1B/NLRP3/CLEC7A/TLR2/IRAK3/S100A9/IL18/ICAM1/CD36/LGALS9/PYCARD/RIPK2/MAP3K13/TNF/HSPA1A/S100A8/HSPA1B/PRDX3/CFLAR/FLOT1/CARD16/ADAM8/UBE2N/NPM1/LAMTOR5/AGT/CD40/CLU/TFRC/MTDH	33
GO:0006692	BP	GO:0006692	prostanoid metabolic process	17/1512	49/18723	0.000000129437393903234	0.00000338375610322685	0.00000244222988221998	ANXA1/GSTP1/IL1B/CD74/PTGS2/TBXAS1/FABP5/TNFRSF1A/PNPLA8/PTGDS/AKR1C2/GSTA1/AKR1C1/PTGR1/CBR1/AKR1B1/AKR1C3	17
GO:0006693	BP	GO:0006693	prostaglandin metabolic process	17/1512	49/18723	0.000000129437393903234	0.00000338375610322685	0.00000244222988221998	ANXA1/GSTP1/IL1B/CD74/PTGS2/TBXAS1/FABP5/TNFRSF1A/PNPLA8/PTGDS/AKR1C2/GSTA1/AKR1C1/PTGR1/CBR1/AKR1B1/AKR1C3	17
GO:0006953	BP	GO:0006953	acute-phase response	17/1512	49/18723	0.000000129437393903234	0.00000338375610322685	0.00000244222988221998	IL1B/CD163/IL6R/PTGS2/PLSCR1/CEBPB/SERPINA1/TNF/HP/SIGIRR/AHSG/F2/CRP/APCS/FN1/ORM1/ORM2	17
GO:0030195	BP	GO:0030195	negative regulation of blood coagulation	17/1512	49/18723	0.000000129437393903234	0.00000338375610322685	0.00000244222988221998	THBD/SH2B3/SERPING1/ANXA2/CD9/FGB/FGG/APOH/HRG/VTN/CPB2/APOE/KNG1/PLAU/TFPI/F2/FGA	17
GO:1902041	BP	GO:1902041	regulation of extrinsic apoptotic signaling pathway via death domain receptors	17/1512	49/18723	0.000000129437393903234	0.00000338375610322685	0.00000244222988221998	STK4/GPX1/LGALS3/HMOX1/ICAM1/PEA15/ATF3/PTEN/STX4/FGB/FGG/CFLAR/ITPRIP/HMGB2/PARK7/FGA/TNFAIP3	17
GO:0072678	BP	GO:0072678	T cell migration	20/1512	66/18723	0.000000134767240030398	0.00000351290675674612	0.00000253544451581375	CCL5/XCL1/XCL2/AIF1/CXCL16/GPR183/CCL20/ICAM1/PYCARD/CCL3/ADAM17/RHOA/ZAP70/ITGB7/MYO1G/ADAM8/SPN/CXCL13/CXCR3/CXCL10	20
GO:1905475	BP	GO:1905475	regulation of protein localization to membrane	36/1512	175/18723	0.000000147639463987301	0.00000383526401611715	0.00000276810624070453	ARF6/PIK3R1/EZR/FYN/TGFB1/HECTD1/SQSTM1/PRKCH/LGALS3/DAB2/GSN/NUMB/CLTC/PRNP/VAMP8/PICALM/TNF/TREM2/ACSL3/STX7/RHOQ/STX4/GBP1/CD81/CHP1/GZMB/ITGB2/IFNG/ACTB/LRP1/PAK1/RER1/APPL1/VTI1B/NMT1/RAB11A	36
GO:0002347	BP	GO:0002347	response to tumor cell	15/1512	39/18723	0.000000147984463644392	0.00000383526401611715	0.00000276810624070453	CD160/HSPD1/KLF4/HLA-DRB1/SPI1/HNMT/LAPTM5/HLA-A/HMGB1/PRF1/HAVCR2/TXNIP/PRDX2/HRG/IL4I1	15
GO:0097006	BP	GO:0097006	regulation of plasma lipoprotein particle levels	23/1512	85/18723	0.000000161316226207368	0.00000416879955347924	0.00000300883590066767	MSR1/HMOX1/CD36/LIPA/ABCA1/APOC1/ANXA2/TREM2/ACSL3/HNRNPK/APOM/AGT/APOC2/APOE/APOA2/APOB/APOC3/APOA1/SCARB1/PLA2G7/PLTP/SOAT1/LRPAP1	23
GO:1904375	BP	GO:1904375	regulation of protein localization to cell periphery	29/1512	125/18723	0.00000016417277208873	0.00000423049780419502	0.00000305336668450138	ARF6/PIK3R1/EZR/TGFB1/HECTD1/SQSTM1/PRKCH/LGALS3/DAB2/NUMB/CLTC/PRNP/VAMP8/PICALM/TNF/TREM2/ACSL3/STX7/RHOQ/STX4/GBP1/IFNG/ACTB/LRP1/EPB41L2/RER1/APPL1/VTI1B/RAB11A	29
GO:0043299	BP	GO:0043299	leukocyte degranulation	21/1512	73/18723	0.000000177623408171256	0.00000455109522243341	0.00000328475824201869	LAT2/HCK/SPI1/HMOX1/LGALS9/CCL3/NR4A3/LYN/VAMP8/STXBP2/STX4/FGR/CD84/PTGDS/ITGB2/RAC2/LAT/CORO1A/RAB27A/CD300A/SNAP23	21
GO:0050848	BP	GO:0050848	regulation of calcium-mediated signaling	21/1512	73/18723	0.000000177623408171256	0.00000455109522243341	0.00000328475824201869	CD3E/TRAT1/CALM1/SLA2/CLEC7A/CD4/PLEK/CCL3/PRNP/TNF/TREM2/CAMTA1/TMBIM4/GBP1/CHP1/ZAP70/TBC1D10C/IGF1/RCAN1/CALM2/CALM3	21
GO:0046638	BP	GO:0046638	positive regulation of alpha-beta T cell differentiation	17/1512	50/18723	0.000000181426388289427	0.00000462227287000662	0.00000333613079150109	SOCS1/ANXA1/ZBTB16/NLRP3/HLA-DRA/CD86/HLA-DRB1/IL18/CD83/LGALS9/LILRB4/RIPK2/NFKBIZ/NFKBID/RHOA/ZAP70/IFNG	17
GO:1900047	BP	GO:1900047	negative regulation of hemostasis	17/1512	50/18723	0.000000181426388289427	0.00000462227287000662	0.00000333613079150109	THBD/SH2B3/SERPING1/ANXA2/CD9/FGB/FGG/APOH/HRG/VTN/CPB2/APOE/KNG1/PLAU/TFPI/F2/FGA	17
GO:1901222	BP	GO:1901222	regulation of NIK/NF-kappaB signaling	27/1512	112/18723	0.000000189282356970035	0.00000480883824651477	0.00000347078456783601	RPS3/TERF2IP/PDCD4/TNFSF14/ACTN4/IL1B/NLRP3/CD86/LIMS1/TLR2/CD14/SPI1/IL18/LGALS9/NFKBIA/PRDX1/LAPTM5/TNF/TREM2/RHOA/ADIPOR1/HMGB1/HAVCR2/CD27/TMSB4X/C20orf27/LITAF	27
GO:0050920	BP	GO:0050920	regulation of chemotaxis	42/1512	223/18723	0.000000189841460679318	0.00000480949475805273	0.00000347125840579806	CXCR4/CCL5/AKIRIN1/XCL1/XCL2/GSTP1/DUSP1/TGFB1/MAPK1/AIF1/C5AR1/CXCL8/CD74/VEGFA/IL6R/CSF1R/SPI1/GPR183/LGALS9/CCL3/LGMN/C3AR1/MPP1/ADAM17/RAC1/LYN/TREM2/STX4/CORO1B/HSPB1/HMGB1/RAC2/CXCL13/TMSB4X/CXCL10/RARRES2/HRG/SLAMF8/NRP1/PLA2G7/SWAP70/DDT	42
GO:0071453	BP	GO:0071453	cellular response to oxygen levels	36/1512	177/18723	0.000000198714968670491	0.0000050201969255999	0.00000362333293898959	MALAT1/RGCC/RORA/PLK3/CITED2/CYBB/NAMPT/VEGFA/PTGS2/HMOX1/ICAM1/EGR1/BNIP3L/HIF1A/TREM2/ATP6V0D1/CPEB4/ATP6AP1/PTEN/RBPJ/EIF4EBP1/FOXO3/CFLAR/LMNA/CARD16/ADAM8/NFE2L2/ENO1/FABP1/ATP6V1A/P4HB/BNIP3/ACAA2/NDUFS2/TMBIM6/FAM162A	36
GO:0043410	BP	GO:0043410	positive regulation of MAPK cascade	72/1512	480/18723	0.000000214395691603763	0.00000540121436473279	0.0000038983327164883	RPS3/CCL5/PTPRC/XCL1/XCL2/TGFB1/IL1B/C5AR1/CLEC7A/CD74/HLA-DRB1/VEGFA/CSF1R/SPI1/GPR183/CD4/TIMP2/CCL20/CCL3L3/ICAM1/CD36/LGALS9/GPNMB/PYCARD/CCL3/SPAG9/RIPK2/CTNNB1/MAP3K13/MAP2K1/LAPTM5/TNF/TREM2/LAMTOR2/ARRB2/ATP6AP1/PTEN/GNAI2/AVPI1/CD44/CD81/FGB/SDCBP/PTPN1/MARCO/FGG/CFLAR/HMGB1/RAP1B/HAVCR2/ADAM8/F2R/CD27/PRDX2/SOD1/CD40/APOE/IGF1/NRP1/NENF/LRP1/PAK1/FGA/MYDGF/NCF1/RAPGEF2/NQO2/TGFBR1/GADD4…	72
GO:0002294	BP	GO:0002294	CD4-positive, alpha-beta T cell differentiation involved in immune response	20/1512	68/18723	0.00000023268230713741	0.00000579713184550359	0.00000418408661627724	PTGER4/RORA/ANXA1/GATA3/RELB/NLRP3/HLA-DRA/CD86/HLA-DRB1/IL6R/GPR183/IL18/LGALS9/RIPK2/NFKBIZ/NFKBID/HMGB1/SPN/IFNG/BATF	20
GO:0042267	BP	GO:0042267	natural killer cell mediated cytotoxicity	20/1512	68/18723	0.00000023268230713741	0.00000579713184550359	0.00000418408661627724	LAG3/CD160/KLRC1/KLRD1/SH2D1A/IL18/LGALS9/SERPINB9/PRDX1/ARL8B/ARRB2/HLA-B/HLA-A/GZMB/HLA-E/HAVCR2/NCR3/TUBB/CORO1A/RAB27A	20
GO:0046637	BP	GO:0046637	regulation of alpha-beta T cell differentiation	20/1512	68/18723	0.00000023268230713741	0.00000579713184550359	0.00000418408661627724	SOCS1/ANXA1/ZBTB16/GATA3/NLRP3/HLA-DRA/CD86/HLA-DRB1/IL18/CD83/LGALS9/LILRB4/RIPK2/NFKBIZ/NFKBID/RHOA/HMGB1/ZAP70/IFNG/PRDM1	20
GO:0046686	BP	GO:0046686	response to cadmium ion	20/1512	68/18723	0.00000023268230713741	0.00000579713184550359	0.00000418408661627724	JUN/MAPK1/SOD2/CYBB/HMOX1/PRNP/MT2A/B2M/CDK1/DTYMK/PCNA/SOD1/NUDT1/SUMO1/CYB5A/MMP9/GCLC/NCF1/AKR1C3/FOS	20
GO:0044282	BP	GO:0044282	small molecule catabolic process	60/1512	376/18723	0.000000264419359914833	0.00000656969203050105	0.00000474168282358512	LPIN1/KYNU/GK/GLUL/HNMT/ALDH2/MGAT1/DDAH2/NPL/NAGK/UPP1/PTEN/AKR1A1/ESD/GK5/TPI1/ENO1/NUDT1/ACAT2/PARK7/HSD17B10/APOBEC3G/AGXT/FABP1/HSD17B6/AKR1B10/APOE/SDS/SCARB1/RENBP/IL4I1/PON1/SRD5A3/SDSL/CYP27A1/ECHS1/AIG1/GNPDA1/ACADM/ETFB/HSD17B4/AHCY/AMDHD2/HMGCL/NQO2/MPST/BCKDK/PFKL/IRS2/AKR1C3/SHMT2/PGD/ECI2/ACAA2/QDPR/HAGH/NUDT3/GALM/ACAA1/HADHB	60
GO:0016137	BP	GO:0016137	glycoside metabolic process	11/1512	22/18723	0.000000281169585770331	0.0000069666716869852	0.00000502820334992402	AKR1A1/AKR1C2/AKR1B10/AKR1C1/AKR1B1/FUCA1/NAGA/GLA/AKR1C3/GUSB/AKR7A2	11
GO:0002224	BP	GO:0002224	toll-like receptor signaling pathway	28/1512	121/18723	0.000000282457253910557	0.00000697940266580633	0.00000503739194861682	IRF1/HSPD1/CTSS/LY96/TLR2/CD14/IRAK3/CD36/NINJ1/NFKBIA/RIPK2/LYN/PELI1/TREM2/ARRB2/RTN4/PIK3AP1/FLOT1/HMGB1/CYBA/HAVCR2/SLC15A4/CD40/UNC93B1/APPL1/OAS1/TNFAIP3/CD300A	28
GO:0030316	BP	GO:0030316	osteoclast differentiation	24/1512	94/18723	0.000000286553193905069	0.00000706126572631098	0.0000050964767072446	JUNB/PIK3R1/TYROBP/MAFB/CSF1R/GPR183/CEBPB/LILRB3/CCL3/LILRB4/SNX10/ANXA2/CTNNB1/TNF/TREM2/KLF10/ATP6AP1/CD81/IFNG/TF/GPR137B/TFRC/GLO1/FOS	24
GO:0002221	BP	GO:0002221	pattern recognition receptor signaling pathway	35/1512	172/18723	0.000000288678793238564	0.00000709426167906977	0.00000512029157432175	IRF1/OTULIN/RNF125/HSPD1/FCN1/CTSS/LY96/TLR2/CLEC4E/CD14/IRAK3/CD36/NINJ1/NFKBIA/RIPK2/LYN/PELI1/TREM2/ARRB2/RTN4/HSPA1A/HSPA1B/PIK3AP1/FLOT1/HMGB1/CYBA/HAVCR2/SLC15A4/CD40/UNC93B1/SLC15A3/APPL1/OAS1/TNFAIP3/CD300A	35
GO:0002287	BP	GO:0002287	alpha-beta T cell activation involved in immune response	20/1512	69/18723	0.000000302966753475393	0.00000736511361076704	0.00000531577926937674	PTGER4/RORA/ANXA1/GATA3/RELB/NLRP3/HLA-DRA/CD86/HLA-DRB1/IL6R/GPR183/IL18/LGALS9/RIPK2/NFKBIZ/NFKBID/HMGB1/SPN/IFNG/BATF	20
GO:0002293	BP	GO:0002293	alpha-beta T cell differentiation involved in immune response	20/1512	69/18723	0.000000302966753475393	0.00000736511361076704	0.00000531577926937674	PTGER4/RORA/ANXA1/GATA3/RELB/NLRP3/HLA-DRA/CD86/HLA-DRB1/IL6R/GPR183/IL18/LGALS9/RIPK2/NFKBIZ/NFKBID/HMGB1/SPN/IFNG/BATF	20
GO:0033344	BP	GO:0033344	cholesterol efflux	20/1512	69/18723	0.000000302966753475393	0.00000736511361076704	0.00000531577926937674	NPC2/ABCA1/APOC1/NFKBIA/TREM2/APOM/APOC2/APOE/APOA2/APOB/APOC3/APOA1/CES1/SCARB1/PLTP/PON1/LRP1/STX12/SOAT1/LAMTOR1	20
GO:1901224	BP	GO:1901224	positive regulation of NIK/NF-kappaB signaling	20/1512	69/18723	0.000000302966753475393	0.00000736511361076704	0.00000531577926937674	RPS3/TERF2IP/PDCD4/TNFSF14/ACTN4/IL1B/CD86/LIMS1/TLR2/CD14/IL18/LGALS9/LAPTM5/TNF/TREM2/RHOA/HMGB1/HAVCR2/CD27/C20orf27	20
GO:0051090	BP	GO:0051090	regulation of DNA-binding transcription factor activity	67/1512	440/18723	0.000000322882170027336	0.00000782815669751758	0.00000564998115294014	RPS3/TERF2IP/RGCC/XCL1/OTULIN/PRKCH/IL1B/NLRP3/KLF4/CLEC7A/HCK/TLR2/VEGFA/SPI1/IRAK3/S100A9/IL18/HMOX1/ICAM1/CD36/LGALS9/PYCARD/SGK1/TRIB1/NFKBIA/RIPK2/CTNNB1/PRNP/MAP3K13/PELI1/TNF/ARRB2/HES1/HSPA1A/PTEN/S100A8/HSPA1B/PRDX3/CHP1/CFLAR/FLOT1/HCLS1/CARD16/FLNA/HAVCR2/BHLHE40/ADAM8/SIGIRR/PRDX2/TMSB4X/PARK7/SUMO1/UBE2N/ID3/NPM1/LAMTOR5/NUPR1/AGT/CD40/RB1/ADORA3/CLU/NFKBIE/TFRC/ANXA4/MTDH/TNFAIP3	67
GO:1900180	BP	GO:1900180	regulation of protein localization to nucleus	30/1512	136/18723	0.000000328065699743402	0.00000791800439883548	0.00000571482883531243	PIK3R1/FYN/TGFB1/MAPK1/RASSF5/PTGS2/GLUL/CD36/LILRB4/CTNNA1/BAG3/CHP1/UFM1/HCLS1/LMNA/FLNA/PYHIN1/IFNG/CDK1/RAN/PARK7/SUMO1/TCP1/NPM1/CCT4/LAMTOR5/F2/TFRC/SUMO3/PARP1	30
GO:0090322	BP	GO:0090322	regulation of superoxide metabolic process	14/1512	36/18723	0.000000328343901226796	0.00000791800439883548	0.00000571482883531243	GSTP1/TGFB1/TYROBP/CLEC7A/CD36/ACP5/GNAI2/GCH1/CYBA/ITGB2/NFE2L2/SOD1/AGT/CRP	14
GO:0051348	BP	GO:0051348	negative regulation of transferase activity	47/1512	268/18723	0.000000332306950106372	0.00000799220368802498	0.00000576838225812716	RPS20/RPS7/RPL11/RPS15/ZFP36/PTPRC/EIF4A2/RPL5/PDCD4/SPRY1/GSTP1/DUSP1/PIK3IP1/PIP4K2A/CASP3/IL1B/IRAK3/SH2B3/PYCARD/CDKN1A/TRIB1/GNAQ/LILRB4/CORO1C/SH3BP5/LYN/PTEN/YWHAG/PRDX3/SNX6/PTPN1/CHP1/HSPB1/RPL37/IFNG/MAD2L1/PARK7/NPM1/AGT/APOE/RB1/IRS2/GADD45B/AIDA/PAK2/TNFAIP3/CD300A	47
GO:0019730	BP	GO:0019730	antimicrobial humoral response	28/1512	122/18723	0.00000033870262858715	0.00000812435906177528	0.00000586376555202389	RPL30/RPL39/RPS19/IGHA1/SPON2/LYZ/CXCL8/RNASE6/CXCL2/S100A9/SLC11A1/CXCL3/FGB/HLA-A/GNLY/HLA-E/CXCL13/GAPDH/HMGN2/CXCL10/RARRES2/HRG/TF/CXCL9/CXCL1/F2/ANG/FGA	28
GO:0010821	BP	GO:0010821	regulation of mitochondrion organization	31/1512	144/18723	0.000000372624692559611	0.00000891432918354146	0.00000643392740133641	SQSTM1/PLAUR/GPX1/PYCARD/BNIP3L/PPIF/VPS35/BID/HIF1A/TREM2/ARRB2/HSPA1A/TSPO/LMNA/GZMB/PARK7/SLC25A5/CTTN/IGF1/CHCHD10/CLU/MMP9/GCLC/VDAC1/TFRC/SLC35F6/BNIP3/ACAA2/NMT1/PRELID1/FAM162A	31
GO:0031100	BP	GO:0031100	animal organ regeneration	21/1512	76/18723	0.000000376123387453727	0.0000089742244218126	0.00000647715685885226	RPS15/RPL19/RPS16/GSTP1/LPIN1/SRSF5/C5AR1/CEBPB/HMOX1/CDKN1A/AXL/ADM/NR4A3/UCP2/TYMS/CDK1/PCNA/CPB2/APOA2/APOA1/CCND1	21
GO:0030888	BP	GO:0030888	regulation of B cell proliferation	19/1512	64/18723	0.000000395026129178998	0.00000940037113209865	0.00000678472874001646	PTPRC/TYROBP/CD38/CASP3/IKZF3/TNFSF13B/MNDA/CD74/MEF2C/GPR183/CDKN1A/LYN/PELI1/CD81/ATM/CD40/TFRC/IRS2/CD300A	19
GO:0015918	BP	GO:0015918	sterol transport	29/1512	130/18723	0.00000039927188384595	0.00000946760052058483	0.00000683325162893501	PIP4K2A/NFKB1/NPC2/MSR1/CD36/ABCA1/APOC1/NFKBIA/ANXA2/ARL8B/TREM2/TSPO/APOM/APOC2/APOE/APOA2/APOB/APOC3/APOA1/CLU/CES1/SCARB1/PLTP/AKR1C1/PON1/LRP1/STX12/SOAT1/LAMTOR1	29
GO:0071496	BP	GO:0071496	cellular response to external stimulus	53/1512	320/18723	0.000000399950748236259	0.00000946760052058483	0.00000683325162893501	JUN/PTGER4/PTPRC/TNFSF14/NR4A2/GSTP1/IRF1/SIPA1/MAPK1/NFKB1/IL1B/AIF1/CD68/NAMPT/PTGS2/GLUL/HMOX1/GABARAP/ICAM1/CDKN1A/AXL/PDK4/FOLR2/ATP2B1/RAC1/BAG3/ATF3/LYN/COMT/CPEB4/KLF10/LAMP2/UPP1/CASP1/ALB/FOXO3/TNFRSF1A/CYBA/XBP1/NFE2L2/UCP2/NUDT1/AGT/CD40/ASGR1/GCLC/WDR45B/USF2/TXN2/DNAJC15/AKR1C3/BNIP3/FOS	53
GO:0097028	BP	GO:0097028	dendritic cell differentiation	16/1512	47/18723	0.000000408120020246762	0.00000963569231048572	0.00000695457207276378	IRF8/RELB/LILRB2/SPI1/CEBPB/LGALS9/AXL/TMEM176B/LYN/TREM2/TMEM176A/RBPJ/HLA-B/HMGB1/BATF/UBD	16
GO:0022411	BP	GO:0022411	cellular component disassembly	67/1512	443/18723	0.000000415878112881343	0.00000979322375999174	0.00000706827057869514	TOMM7/CALM1/PBXIP1/ETS1/ARF6/PIK3R1/PLK3/TGFB1/LPIN1/SQSTM1/CTSS/CST3/IRAK3/GABARAP/C1QA/C1QC/PLEK/MMP19/C1QB/BNIP3L/GSN/VMP1/CAPG/VAMP8/HIF1A/TNF/TREM2/LAMP2/ATP2A2/TSPO/CAPZA2/MCTS1/ATG3/C3/UFM1/FLOT1/CHMP1B/ADAM8/DSTN/TOP2A/TPX2/STMN1/CDK1/VRK1/CFL1/PPP1CA/PARK7/HMGA1/SUPT16H/SLC25A5/CISD2/CTTN/RDX/LRP1/MMP9/WDR45B/VDAC1/DNASE2/MCOLN1/ZMPSTE24/TGFBR1/SWAP70/BNIP3/MTIF3/CHMP3/TWF2/CHMP5	67
GO:0006631	BP	GO:0006631	fatty acid metabolic process	61/1512	390/18723	0.000000427954832082342	0.0000100513662253923	0.00000725458520174671	ANXA1/ALOX5AP/ELOVL5/GSTP1/LPIN1/AOAH/IL1B/GPX1/ACSL1/CD74/PTGS2/ASAH1/CD36/PDK4/QKI/APOC1/NR4A3/TBXAS1/FABP5/GPX4/ACSL3/C3/TNFRSF1A/ADIPOR1/INSIG1/PNPLA8/PTGDS/XBP1/ACAT2/HSD17B10/CYP2D6/EPHX1/AKR1C2/FABP1/APOC2/GSTA1/APOC3/APOA1/CES1/LTC4S/AKR1C1/PTGR1/FABP3/CBR1/AKR1B1/ECHS1/SCD/AIG1/MGLL/ABHD12/ACADM/ETFB/CRYL1/HSD17B4/IRS2/AKR1C3/ECI2/ACAA2/ACAA1/ALKBH7/HADHB	61
GO:0050864	BP	GO:0050864	regulation of B cell activation	38/1512	198/18723	0.000000437897809470289	0.0000102581827106819	0.00000740385523927346	ZFP36L2/TRBC2/IGHA1/IGKC/PTPRC/IGLC2/TRDC/TGFB1/TYROBP/CD38/IGHG3/CASP3/IKZF3/TNFSF13B/MNDA/CD74/MEF2C/GPR183/CDKN1A/LYN/PELI1/LAPTM5/THEMIS2/CD81/SLC15A4/TBC1D10C/XBP1/TRBC1/ATM/CD27/CD40/SLAMF8/IL4I1/TFRC/IRS2/NDFIP1/TNFAIP3/CD300A	38
GO:0043372	BP	GO:0043372	positive regulation of CD4-positive, alpha-beta T cell differentiation	13/1512	32/18723	0.000000476238750335946	0.0000111274541173054	0.00000803125288267655	SOCS1/ANXA1/NLRP3/HLA-DRA/CD86/HLA-DRB1/IL18/CD83/LGALS9/RIPK2/NFKBIZ/NFKBID/IFNG	13
GO:0048545	BP	GO:0048545	response to steroid hormone	55/1512	339/18723	0.000000481192242713595	0.000011214141697762	0.00000809381974416121	ZFP36L2/CALM1/ZFP36/ANXA1/AREG/DDX5/GSTP1/DUSP1/TGFB1/CD38/CASP3/LBH/HSPD1/AIF1/CYBB/TLR2/PTGS2/IL1RN/HNMT/ICAM1/DAB2/CDKN1A/ADM/ATP2B1/NR4A3/FOSB/NCOA4/TNF/SPP1/TSPO/FOXO3/RHOA/CFLAR/UFM1/HMGB1/CYBA/IGFBP7/TXNIP/TYMS/HMGB2/PCNA/PARK7/AGXT/APOA2/TFPI/SERPINF1/CCND1/YWHAH/IDH1/PAK1/EIF4E/AKR1C3/CALM3/PARP1/FOS	55
GO:0002702	BP	GO:0002702	positive regulation of production of molecular mediator of immune response	27/1512	117/18723	0.000000485989298218067	0.0000112967460840947	0.00000815343955556301	PTPRC/SLC7A5/CD160/XCL1/GATA3/TGFB1/SPON2/IL1B/NLRP3/CLEC7A/CD86/CD74/IL18/CD36/NR4A3/LAPTM5/STX4/CD55/CD81/DDX21/HLA-A/B2M/HLA-E/XBP1/CD40/RBP4/TFRC	27
GO:0036293	BP	GO:0036293	response to decreased oxygen levels	53/1512	322/18723	0.000000488730113877508	0.0000113312516633965	0.00000817834399734409	CXCR4/MALAT1/ETS1/RGCC/RORA/PLK3/CITED2/NR4A2/CD38/CASP3/HSPD1/SOD2/CYBB/NAMPT/TLR2/VEGFA/PTGS2/HMOX1/ICAM1/EGR1/ATP1B1/BNIP3L/ADM/ADAM17/HIF1A/TREM2/CPEB4/PTEN/CASP1/RBPJ/EIF4EBP1/FOXO3/RHOA/CFLAR/LMNA/CARD16/CYBA/ADAM8/NFE2L2/UCP2/ENO1/FABP1/PLAU/KCNMA1/PAK1/ANG/AHCY/P4HB/TXN2/BNIP3/ACAA2/TMBIM6/FAM162A	53
GO:0002720	BP	GO:0002720	positive regulation of cytokine production involved in immune response	19/1512	65/18723	0.000000516228847332489	0.0000119075907265773	0.00000859431738296974	SLC7A5/CD160/XCL1/GATA3/SPON2/IL1B/NLRP3/CLEC7A/CD74/IL18/CD36/NR4A3/LAPTM5/CD55/CD81/DDX21/HLA-A/B2M/HLA-E	19
GO:0032507	BP	GO:0032507	maintenance of protein location in cell	19/1512	65/18723	0.000000516228847332489	0.0000119075907265773	0.00000859431738296974	SRGN/SKP1/CCDC88A/CD4/GSN/TMSB10/TXN/TSPO/INSIG1/SUN2/TMSB4X/PARK7/CHCHD10/RER1/GPAA1/KDELR2/OS9/KDELR1/TWF2	19
GO:0009615	BP	GO:0009615	response to virus	58/1512	367/18723	0.000000578591232218571	0.0000133120263351512	0.00000960797040826971	CXCR4/CCL5/RPS15A/PTPRC/XCL1/IFITM2/IRF1/IFITM1/GATA3/RNF125/TPT1/IFNGR1/SPON2/NFKB1/NPC2/RNASE6/FGL2/TLR2/ITGAX/IRAK3/IFNGR2/PLSCR1/LGALS9/PYCARD/BNIP3L/IFITM3/VAMP8/SAMHD1/HIF1A/TNF/GBP1/FGR/HSPB1/DDX21/IFI6/IFI27/ISG20/PRF1/IFNG/STMN1/ENO1/CFL1/BANF1/HMGA1/APOBEC3G/LAMTOR5/CXCL10/CD40/APOB/CXCL9/CLU/STAT1/UNC93B1/ZMPSTE24/OAS1/BNIP3/TNFAIP3/BST2	58
GO:0001666	BP	GO:0001666	response to hypoxia	51/1512	307/18723	0.000000599968279357571	0.0000137687376883612	0.00000993760235582488	CXCR4/MALAT1/ETS1/RGCC/RORA/PLK3/CITED2/NR4A2/CD38/CASP3/HSPD1/SOD2/CYBB/TLR2/VEGFA/PTGS2/HMOX1/ICAM1/EGR1/ATP1B1/BNIP3L/ADM/ADAM17/HIF1A/TREM2/PTEN/CASP1/RBPJ/EIF4EBP1/FOXO3/RHOA/CFLAR/LMNA/CARD16/CYBA/ADAM8/NFE2L2/UCP2/ENO1/FABP1/PLAU/KCNMA1/PAK1/ANG/AHCY/P4HB/TXN2/BNIP3/ACAA2/TMBIM6/FAM162A	51
GO:0042326	BP	GO:0042326	negative regulation of phosphorylation	60/1512	385/18723	0.000000601861959178784	0.0000137771396188666	0.00000994366645888753	TERF2IP/CALM1/PTPRC/SOCS1/MYADM/PDCD4/SPRY1/GSTP1/DUSP1/PIK3IP1/TGFB1/PIP4K2A/CASP3/IL1B/IRAK3/SH2B3/C9orf72/PYCARD/CDKN1A/SOCS3/TRIB1/GNAQ/LILRB4/CORO1C/SH3BP5/SPAG9/PRNP/LYN/PPP1R15B/DUSP6/ARRB2/PTEN/YWHAG/PRDX3/SNX6/PTPN1/PARP14/CHP1/HSPB1/IFNG/DYNLL1/PARK7/NPM1/NUPR1/AGT/APOE/RB1/LRP1/SIRPA/SPINK1/TMED2/FBP1/IRS2/GADD45B/AIDA/CALM2/CALM3/PAK2/TNFAIP3/CD300A	60
GO:0060759	BP	GO:0060759	regulation of response to cytokine stimulus	33/1512	162/18723	0.000000609399196590805	0.0000139143578583607	0.0000100427038819921	CXCR4/CCL5/PTPRC/SOCS1/TXK/GSTP1/OTULIN/KLF4/CD74/TLR2/IL1RN/IRAK3/SH2B3/PYCARD/AXL/ADAM17/RIPK2/SAMHD1/LAPTM5/HIF1A/TREM2/HSPA1A/HSPA1B/CASP1/PTPN1/PARP14/CARD16/HIPK1/SIGIRR/APOA1/OAS1/SPPL2A/TNFAIP3	33
GO:1990778	BP	GO:1990778	protein localization to cell periphery	54/1512	333/18723	0.000000619783435022514	0.0000141157242436062	0.0000101880403035067	ARF6/PIK3R1/MYADM/EZR/ATP1B3/TGFB1/HECTD1/SQSTM1/PRKCH/RAB31/LGALS3/CCDC88A/DAB2/ATP1B1/RILPL2/NUMB/CLTC/VPS35/ANXA2/PRNP/VAMP8/PICALM/TNF/TREM2/ACSL3/STX7/RHOQ/RAB10/STX4/GBP1/CD81/TNFRSF1A/RAB7A/FLOT1/VAMP5/FLNA/IFNG/ACTB/BSG/KRT18/EPB41L3/RDX/LRP1/EPB41L2/RAB13/RER1/TMED2/VAMP3/RAPGEF2/APPL1/PDZD11/VTI1B/EFR3A/RAB11A	54
GO:0044597	BP	GO:0044597	daunorubicin metabolic process	7/1512	9/18723	0.000000688098010494179	0.0000156321308731662	0.0000112825085427443	AKR1A1/AKR1C2/AKR1B10/AKR1C1/AKR1B1/AKR1C3/AKR7A2	7
GO:0032633	BP	GO:0032633	interleukin-4 production	13/1512	33/18723	0.000000727779478125138	0.0000164507346195755	0.0000118733367437696	CD3E/SLC7A5/GATA3/FCER1G/NLRP3/CD86/HLA-DRB1/CEBPB/CD83/LGALS9/HLA-E/HAVCR2/NDFIP1	13
GO:0032673	BP	GO:0032673	regulation of interleukin-4 production	13/1512	33/18723	0.000000727779478125138	0.0000164507346195755	0.0000118733367437696	CD3E/SLC7A5/GATA3/FCER1G/NLRP3/CD86/HLA-DRB1/CEBPB/CD83/LGALS9/HLA-E/HAVCR2/NDFIP1	13
GO:0019722	BP	GO:0019722	calcium-mediated signaling	38/1512	202/18723	0.000000738196548016122	0.0000166444866663935	0.000012013177507715	CD3E/CXCR4/TRAT1/CXCR6/CALM1/PTPRC/LAT2/MCTP2/SLA2/CXCL8/CLEC7A/CCRL2/CD4/CCL20/PLEK/CCL3/ATP1B1/GSTO1/PRNP/TNF/TREM2/CAMTA1/ATP2A2/TMBIM4/GBP1/CHP1/ZAP70/TBC1D10C/PPP3CC/CXCR3/LAT/IGF1/RCAN1/MCOLN1/ZMPSTE24/CALM2/CALM3/BCAP31	38
GO:0050878	BP	GO:0050878	regulation of body fluid levels	59/1512	379/18723	0.000000773770625799543	0.0000174030854715364	0.0000125606970729607	LCK/TXK/ACTG1/FCER1G/PLAUR/VEGFA/ANXA5/PLSCR1/THBD/CD36/SERPINA1/SH2B3/PLEK/AXL/GNAQ/PABPC4/ADM/SERPING1/ANXA2/LYN/VAMP8/HIF1A/CD9/GNAI2/CD59/FGB/FGG/HSPB1/APOH/IL6ST/CYBA/FLNA/XBP1/NFE2L2/F2R/STMN1/ACTB/NME1/PRDX2/CLIC1/RAB27A/HRG/CD40/VTN/CPB2/APOE/KNG1/PLAU/TFPI/SERPIND1/SERPINC1/F2/CCND1/FN1/AKR1B1/UGCG/FGA/VKORC1/USF2	59
GO:0010950	BP	GO:0010950	positive regulation of endopeptidase activity	35/1512	179/18723	0.000000781525399725947	0.0000175337750749461	0.0000126550224454183	RPS3/LCK/PRR7/FYN/HSPE1/CYCS/HSPD1/NLRP3/CLEC7A/CTSH/S100A9/LGALS9/PYCARD/LGMN/GSN/CTSD/BID/RIPK2/LYN/PICALM/LAPTM5/TNF/S100A8/CASP1/RHOA/CFLAR/HMGB1/MBP/F2R/PSME2/BCAP31/PSENEN/MTCH1/PRELID1/FAM162A	35
GO:0050792	BP	GO:0050792	regulation of viral process	33/1512	164/18723	0.000000816156809297625	0.0000182653058636607	0.0000131830056384916	CXCR4/CCL5/ZFP36/PABPC1/VPS37B/IFITM2/DDX5/IFITM1/CXCL8/FCN1/CD74/HLA-DRB1/PLSCR1/CD4/LGALS9/AXL/LGALS1/GSN/IFITM3/TNF/RAB7A/ISG20/TOP2A/BANF1/APOBEC3G/APCS/STAT1/SNX3/P4HB/OAS1/CHMP3/BST2/SNF8	33
GO:0071887	BP	GO:0071887	leukocyte apoptotic process	25/1512	106/18723	0.00000082737578635217	0.000018470550042352	0.000013331140861912	CD3G/IL7R/TSC22D3/CCL5/RPS6/ANXA1/CASP3/CD74/CTSL/MEF2C/LGALS3/LGALS9/AXL/ADAM17/LYN/HIF1A/PTEN/HCLS1/ADAM8/CD27/TCP1/RAPGEF2/IRS2/KDELR1/PRELID1	25
GO:0001911	BP	GO:0001911	negative regulation of leukocyte mediated cytotoxicity	11/1512	24/18723	0.000000854812279664243	0.0000189890442125414	0.0000137053646290995	IL7R/PTPRC/KLRC1/KLRD1/LGALS9/SERPINB9/ARRB2/HLA-B/HLA-A/HLA-E/HAVCR2	11
GO:0032928	BP	GO:0032928	regulation of superoxide anion generation	11/1512	24/18723	0.000000854812279664243	0.0000189890442125414	0.0000137053646290995	GSTP1/TGFB1/TYROBP/CLEC7A/ACP5/GNAI2/CYBA/ITGB2/SOD1/AGT/CRP	11
GO:2000514	BP	GO:2000514	regulation of CD4-positive, alpha-beta T cell activation	19/1512	67/18723	0.000000865504703568981	0.0000191793290454266	0.0000138427029273777	SOCS1/ANXA1/CD160/XCL1/GATA3/NLRP3/HLA-DRA/CD86/HLA-DRB1/IL18/CD83/LGALS9/RIPK2/NFKBIZ/NFKBID/CD55/CD81/HMGB1/IFNG	19
GO:0042255	BP	GO:0042255	ribosome assembly	18/1512	61/18723	0.000000878510492518629	0.0000194198189510429	0.0000140162767949825	RPS27/RPL23A/RPL3/RPS19/RPS14/RPS28/RPL11/RPL6/RPS15/RPSA/RPL10/RPL38/RPL5/RPL24/RPLP0/RPS5/NPM1/XRCC5	18
GO:0042554	BP	GO:0042554	superoxide anion generation	15/1512	44/18723	0.000000919312459813929	0.0000202226318903947	0.0000145957079627454	GSTP1/TGFB1/TYROBP/CYBB/CLEC7A/NCF2/ACP5/GNAI2/CYBA/ITGB2/SOD1/AGT/CRP/NCF4/NCF1	15
GO:0150076	BP	GO:0150076	neuroinflammatory response	15/1512	44/18723	0.000000919312459813929	0.0000202226318903947	0.0000145957079627454	PTPRC/IL1B/GRN/PTGS2/IL18/CCL3/TNF/TREM2/CTSC/CST7/IFNG/TNFRSF1B/NUPR1/IGF1/MMP9	15
GO:0001959	BP	GO:0001959	regulation of cytokine-mediated signaling pathway	31/1512	150/18723	0.000000954083456705095	0.0000209364445158717	0.0000151109030510035	CXCR4/CCL5/PTPRC/SOCS1/TXK/GSTP1/OTULIN/CD74/IL1RN/IRAK3/SH2B3/PYCARD/AXL/ADAM17/RIPK2/SAMHD1/LAPTM5/HIF1A/TREM2/HSPA1A/HSPA1B/CASP1/PTPN1/PARP14/CARD16/HIPK1/SIGIRR/APOA1/OAS1/SPPL2A/TNFAIP3	31
GO:0045807	BP	GO:0045807	positive regulation of endocytosis	24/1512	100/18723	0.00000097401212575437	0.0000213218819470356	0.0000153890929628641	RAB31/VEGFA/CD14/CD36/DAB2/AXL/PPT1/ANXA2/RAB21/CD63/TREM2/ARRB2/C3/FLOT1/B2M/PPP3CC/HNRNPK/TF/VTN/APOE/CLU/LRP1/APPL1/CD151	24
GO:1904019	BP	GO:1904019	epithelial cell apoptotic process	27/1512	121/18723	0.00000098702052645872	0.0000215543296080659	0.0000155568623311348	STK4/RGCC/ZFP36/ARF6/PDCD4/CD160/GATA3/HMOX1/ICAM1/GSN/BID/TNF/ARRB2/FOXO3/FGB/FGG/CFLAR/NFE2L2/HIPK1/NUPR1/CD40/RB1/KRT18/KRT8/FGA/AKR1C3/TNFAIP3	27
GO:0032930	BP	GO:0032930	positive regulation of superoxide anion generation	10/1512	20/18723	0.000000996240570576931	0.0000216508282073093	0.0000156265103067793	GSTP1/TGFB1/TYROBP/CLEC7A/GNAI2/CYBA/ITGB2/SOD1/AGT/CRP	10
GO:0043691	BP	GO:0043691	reverse cholesterol transport	10/1512	20/18723	0.000000996240570576931	0.0000216508282073093	0.0000156265103067793	ABCA1/APOM/APOC2/APOE/APOA2/APOC3/APOA1/CLU/CES1/SCARB1	10
GO:0038061	BP	GO:0038061	NIK/NF-kappaB signaling	30/1512	143/18723	0.00000101965564333538	0.0000221064284789465	0.000015955340329924	RPS3/TERF2IP/PDCD4/REL/TNFSF14/RELB/ACTN4/IL1B/NLRP3/CD86/LIMS1/TLR2/CD14/SPI1/IL18/LGALS9/NFKBIA/PRDX1/LAPTM5/TNF/TREM2/RHOA/ADIPOR1/HMGB1/HAVCR2/CD27/TMSB4X/COPS8/C20orf27/LITAF	30
GO:1902175	BP	GO:1902175	regulation of oxidative stress-induced intrinsic apoptotic signaling pathway	12/1512	29/18723	0.00000104301474014731	0.0000225046649315516	0.0000162427679503172	MCL1/SFPQ/SOD2/GPX1/HIF1A/TREM2/HSPB1/NFE2L2/SOD1/PARK7/P4HB/PARP1	12
GO:2000406	BP	GO:2000406	positive regulation of T cell migration	12/1512	29/18723	0.00000104301474014731	0.0000225046649315516	0.0000162427679503172	CCL5/XCL1/XCL2/AIF1/CCL20/PYCARD/ADAM17/RHOA/ADAM8/SPN/CXCL13/CXCL10	12
GO:0002448	BP	GO:0002448	mast cell mediated immunity	16/1512	50/18723	0.00000105932327564199	0.0000227477062452742	0.0000164181832996744	LAT2/SPON2/HMOX1/LGALS9/SERPINB9/NR4A3/LYN/VAMP8/STXBP2/FGR/CD84/PTGDS/RAC2/LAT/CD300A/SNAP23	16
GO:0071825	BP	GO:0071825	protein-lipid complex subunit organization	16/1512	50/18723	0.00000105932327564199	0.0000227477062452742	0.0000164181832996744	ABCA1/APOC1/SNX9/ACSL3/APOM/AGT/APOC2/APOE/APOA2/APOB/APOC3/APOA1/SCARB1/PLA2G7/PLTP/SOAT1	16
GO:0010952	BP	GO:0010952	positive regulation of peptidase activity	37/1512	197/18723	0.00000107048227450058	0.0000229327307214269	0.0000165517249293951	RPS3/LCK/PRR7/FYN/HSPE1/CYCS/HSPD1/NLRP3/CLEC7A/GRN/CTSH/S100A9/LGALS9/PYCARD/LGMN/GSN/CTSD/BID/RIPK2/LYN/PICALM/LAPTM5/TNF/S100A8/CASP1/RHOA/CFLAR/HMGB1/MBP/F2R/PSME2/FN1/BCAP31/PSENEN/MTCH1/PRELID1/FAM162A	37
GO:0001912	BP	GO:0001912	positive regulation of leukocyte mediated cytotoxicity	17/1512	56/18723	0.00000113217374164023	0.0000241396571533174	0.0000174228254779226	LAG3/PTPRC/CD160/XCL1/KLRD1/TYROBP/SH2D1A/HLA-DRA/HLA-DRB1/SPI1/STX7/HLA-B/HLA-A/B2M/HLA-E/NCR3/AZGP1	17
GO:0002711	BP	GO:0002711	positive regulation of T cell mediated immunity	17/1512	56/18723	0.00000113217374164023	0.0000241396571533174	0.0000174228254779226	PTPRC/XCL1/GATA3/HSPD1/IL1B/NLRP3/HLA-DRA/HLA-DRB1/IL18/STX7/CD55/CD81/HLA-B/HLA-A/B2M/HLA-E/AZGP1	17
GO:0032731	BP	GO:0032731	positive regulation of interleukin-1 beta production	18/1512	62/18723	0.00000114511273705951	0.0000243006394718581	0.0000175390146525721	TYROBP/NLRP3/CLEC7A/MNDA/CD36/EGR1/LGALS9/PYCARD/CCL3/RIPK2/TNF/CASP1/HSPB1/HMGB1/PYHIN1/IFNG/ORM1/ORM2	18
GO:0032757	BP	GO:0032757	positive regulation of interleukin-8 production	18/1512	62/18723	0.00000114511273705951	0.0000243006394718581	0.0000175390146525721	CD2/IL1B/FCN1/CLEC7A/CD74/TLR2/CD14/LGALS9/PYCARD/TNF/HSPA1A/HSPA1B/RAB1A/HMGB1/F2R/PARK7/LAMTOR5/APOA2	18
GO:2000106	BP	GO:2000106	regulation of leukocyte apoptotic process	21/1512	81/18723	0.00000119223227470941	0.0000252411804826389	0.0000182178512152286	CD3G/IL7R/TSC22D3/CCL5/ANXA1/CD74/MEF2C/LGALS3/LGALS9/AXL/ADAM17/LYN/HIF1A/PTEN/HCLS1/ADAM8/CD27/TCP1/RAPGEF2/IRS2/PRELID1	21
GO:1903362	BP	GO:1903362	regulation of cellular protein catabolic process	44/1512	255/18723	0.00000123206084200725	0.0000260233178783687	0.0000187823597854625	RPS7/RPL11/RNF19A/RPL5/PLK3/EZR/UBB/HECTD1/CSNK1D/GPX1/RNF144B/GABARAP/DAB2/TRIB1/VPS35/ANXA2/LAPTM5/TREM2/HSPA1A/PTEN/HSPA1B/CD81/SDCBP/CTSC/ZFAND2A/PYHIN1/NFE2L2/PARK7/PSME2/SUMO1/SUMO2/NUPR1/APOE/CLU/RDX/LRP1/HERPUD1/GCLC/PTTG1IP/PSMF1/BCAP31/TNFAIP3/PSMC2/PSMC1	44
GO:0032956	BP	GO:0032956	regulation of actin cytoskeleton organization	56/1512	358/18723	0.00000125735726684254	0.0000264955728730207	0.0000191232103742112	RGCC/PTGER4/ARF6/PIK3R1/RHOH/MYADM/ACTG1/RHOF/HCK/CSF1R/CCDC88A/ABL2/ICAM1/C9orf72/PLEK/PYCARD/GSN/TMSB10/CAPG/SNX9/RHOB/COTL1/RAC1/RHOQ/ARPC1B/CAPZA2/CORO1B/RHOA/ARHGAP18/ARPC5/ARPC3/HCLS1/PFN1/FLNA/CD47/DSTN/RAC2/STMN1/TMSB4X/CORO1A/CTTN/HRG/APOA1/NRP1/RDX/LRP1/PAK1/TPM1/GRB2/TGFBR1/SWAP70/SDC4/PAK2/TWF2/BST2/IQGAP2	56
GO:1901657	BP	GO:1901657	glycosyl compound metabolic process	22/1512	88/18723	0.00000130638662173206	0.0000274645709589777	0.0000198225858637985	TYMP/DNPH1/UPP1/AKR1A1/TK1/DTYMK/ERH/NUDT1/HPRT1/APOBEC3G/AKR1C2/AKR1B10/AKR1C1/AKR1B1/FUCA1/NME4/NAGA/AHCY/GLA/AKR1C3/GUSB/AKR7A2	22
GO:0006956	BP	GO:0006956	complement activation	28/1512	130/18723	0.0000013324563538516	0.0000279474973381106	0.0000201711385366421	TRBC2/IGHA1/RGCC/IGKC/IGLC2/TRDC/IGHG3/IL1B/FCN1/CFP/C1QA/C1QC/CFD/VSIG4/C1QB/A2M/SERPING1/C2/TREM2/CD55/CD59/C3/TRBC1/CFHR1/CLU/CFB/CRP/APCS	28
GO:0042730	BP	GO:0042730	fibrinolysis	11/1512	25/18723	0.00000141500052491033	0.000029609952979504	0.0000213710178191365	THBD/SERPING1/ANXA2/FGB/FGG/APOH/HRG/CPB2/PLAU/F2/FGA	11
GO:0033559	BP	GO:0033559	unsaturated fatty acid metabolic process	26/1512	116/18723	0.0000014238975651901	0.000029727157732522	0.0000214556104852231	ANXA1/ELOVL5/GSTP1/IL1B/GPX1/CD74/PTGS2/TBXAS1/FABP5/GPX4/TNFRSF1A/PNPLA8/PTGDS/CYP2D6/EPHX1/AKR1C2/GSTA1/AKR1C1/PTGR1/CBR1/AKR1B1/SCD/MGLL/ABHD12/AKR1C3/ACAA1	26
GO:0032677	BP	GO:0032677	regulation of interleukin-8 production	24/1512	102/18723	0.00000142735367330642	0.0000297304914077381	0.0000214580165691671	CD2/PTPRC/ANXA1/IL1B/KLF4/FCN1/CLEC7A/CD74/TLR2/CD14/LGALS9/PYCARD/TNF/HSPA1A/HSPA1B/RAB1A/HMGB1/F2R/TMSB4X/PARK7/LAMTOR5/APOA2/CRP/ANXA4	24
GO:0150077	BP	GO:0150077	regulation of neuroinflammatory response	14/1512	40/18723	0.00000147507975307634	0.000030653788693538	0.0000221244074533691	PTPRC/IL1B/GRN/PTGS2/IL18/CCL3/TNF/TREM2/CTSC/CST7/TNFRSF1B/NUPR1/IGF1/MMP9	14
GO:0016236	BP	GO:0016236	macroautophagy	48/1512	291/18723	0.00000156918327185056	0.0000325343998363683	0.0000234817407214129	TOMM7/CALM1/VPS37B/PIP4K2A/SQSTM1/CASP3/HMOX1/GABARAP/C9orf72/ATP6V1B2/BNIP3L/VMP1/ATP6V0B/VPS35/BAG3/RIPK2/ARL8B/VAMP8/CAPNS1/CHMP4B/HIF1A/ATP6V0D1/LAMP2/ATP2A2/ATP6V1C1/RAB1A/ATG3/SNX6/SNX5/RAB7A/UFM1/GAPDH/SLC25A5/NUPR1/FEZ2/ATP6V1A/WDR45B/VDAC1/STX12/RHEB/POLDIP2/MCOLN1/VTI1B/ATP6V0E1/ATP6V1H/BNIP3/CHMP3/SNF8	48
GO:0036294	BP	GO:0036294	cellular response to decreased oxygen levels	32/1512	161/18723	0.00000157941223964871	0.0000326312037244694	0.0000235516090396437	MALAT1/RGCC/RORA/PLK3/CITED2/CYBB/NAMPT/VEGFA/PTGS2/HMOX1/ICAM1/EGR1/BNIP3L/HIF1A/TREM2/CPEB4/PTEN/RBPJ/EIF4EBP1/FOXO3/CFLAR/LMNA/CARD16/ADAM8/NFE2L2/ENO1/FABP1/P4HB/BNIP3/ACAA2/TMBIM6/FAM162A	32
GO:0070486	BP	GO:0070486	leukocyte aggregation	8/1512	13/18723	0.00000158108837205822	0.0000326312037244694	0.0000235516090396437	IL1B/S100A9/NR4A3/S100A8/CD44/ZAP70/RAC2/STK10	8
GO:0046640	BP	GO:0046640	regulation of alpha-beta T cell proliferation	13/1512	35/18723	0.00000160817696077006	0.0000329416419199837	0.0000237756681664065	CD3E/PTPRC/XCL1/IRF1/IL18/LGALS9/RIPK2/CD55/CD81/HLA-A/HLA-E/ZAP70/EBI3	13
GO:2000403	BP	GO:2000403	positive regulation of lymphocyte migration	13/1512	35/18723	0.00000160817696077006	0.0000329416419199837	0.0000237756681664065	CCL5/XCL1/XCL2/AIF1/CCL20/PYCARD/CCL3/ADAM17/RHOA/ADAM8/SPN/CXCL13/CXCL10	13
GO:0034368	BP	GO:0034368	protein-lipid complex remodeling	12/1512	30/18723	0.00000161074000296184	0.0000329416419199837	0.0000237756681664065	APOC1/APOM/AGT/APOC2/APOE/APOA2/APOB/APOC3/APOA1/SCARB1/PLA2G7/PLTP	12
GO:0034369	BP	GO:0034369	plasma lipoprotein particle remodeling	12/1512	30/18723	0.00000161074000296184	0.0000329416419199837	0.0000237756681664065	APOC1/APOM/AGT/APOC2/APOE/APOA2/APOB/APOC3/APOA1/SCARB1/PLA2G7/PLTP	12
GO:0006887	BP	GO:0006887	exocytosis	55/1512	352/18723	0.00000161665654625761	0.0000329878402504466	0.0000238090118648656	CCL5/CALM1/ANXA1/LAT2/SYTL3/RAB11FIP1/RAB31/TNFAIP2/HCK/SPI1/HMOX1/LGALS9/PLEK/CCL3/NR4A3/LYN/ARL8B/VAMP8/RAB21/SYNGR2/STX11/ATP6AP1/ATP2A2/STXBP2/GNAI2/RAB10/STX4/FGR/CD84/FGB/TMEM167A/SDCBP/FGG/RAB7A/PTGDS/ITGB2/SYTL1/RAP1B/MYO1G/RAC2/IFNG/LAT/CORO1A/RAB27A/RAB13/PAK1/FGA/VAMP3/VTI1B/SDC4/CALM3/CD300A/RAB11A/SNF8/SNAP23	55
GO:0007015	BP	GO:0007015	actin filament organization	65/1512	442/18723	0.00000166827903544213	0.0000339643535454912	0.0000245138114653063	RGCC/PTGER4/ARF6/PIK3R1/RHOH/MYADM/EZR/ACTG1/RHOF/AIF1/MARCKS/HCK/PHACTR1/CCDC88A/ICAM1/C9orf72/PLEK/PYCARD/GSN/TMSB10/CORO1C/CAPG/SNX9/RHOB/COTL1/RAC1/CTNNA1/ZYX/ARPC1B/CAPZA2/CORO1B/RHOA/ARHGAP18/ARPC5/ARPC3/HCLS1/PFN1/FLNA/CD47/MYO1F/MYO1G/DSTN/RAC2/STMN1/CFL1/TMSB4X/CORO1A/ALDOA/CTTN/TF/APOA1/NRP1/MSRB2/RDX/PAK1/ANG/TPM1/GRB2/ACTN1/TGFBR1/SWAP70/SDC4/PAK2/TWF2/IQGAP2	65
GO:0032637	BP	GO:0032637	interleukin-8 production	24/1512	103/18723	0.0000017201500470748	0.0000348629961226239	0.0000251624077850043	CD2/PTPRC/ANXA1/IL1B/KLF4/FCN1/CLEC7A/CD74/TLR2/CD14/LGALS9/PYCARD/TNF/HSPA1A/HSPA1B/RAB1A/HMGB1/F2R/TMSB4X/PARK7/LAMTOR5/APOA2/CRP/ANXA4	24
GO:0045639	BP	GO:0045639	positive regulation of myeloid cell differentiation	24/1512	103/18723	0.0000017201500470748	0.0000348629961226239	0.0000251624077850043	JUN/ETS1/TGFB1/TYROBP/CD74/HLA-DRB1/CD4/TRIB1/HIF1A/TNF/TREM2/KLF10/HSPA1A/ATP6AP1/HSPA1B/EVI2B/FOXO3/HCLS1/HMGB1/IFNG/HMGB2/RB1/STAT1/FOS	24
GO:0071827	BP	GO:0071827	plasma lipoprotein particle organization	15/1512	46/18723	0.00000175333191621009	0.0000354558308347507	0.0000255902869243408	ABCA1/APOC1/ACSL3/APOM/AGT/APOC2/APOE/APOA2/APOB/APOC3/APOA1/SCARB1/PLA2G7/PLTP/SOAT1	15
GO:1903320	BP	GO:1903320	regulation of protein modification by small protein conjugation or removal	42/1512	242/18723	0.0000018279262790197	0.0000368815819026368	0.0000266193244070595	RPS2/RPS3/RPS20/RPS7/RPL11/RPS15/RPL5/PRR7/FYN/UBB/RASSF5/SQSTM1/NSMCE3/SKP1/GNL3/GABARAP/EGR1/RIPK2/CTNNB1/PELI1/LAPTM5/HIF1A/FKBP1A/ARRB2/HSPA1A/PTEN/HSPA1B/UBE2D1/TSPO/CHP1/RPL37/UBE2C/MAD2L1/PARK7/UBE2N/NPM1/HERPUD1/GCLC/PTTG1IP/TGFBR1/NDFIP1/TNFAIP3	42
GO:0070542	BP	GO:0070542	response to fatty acid	18/1512	64/18723	0.00000190876208501972	0.0000383575967825177	0.0000276846398542363	ACSL1/TLR2/PTGS2/CD36/PDK4/TBXAS1/FOXO3/UCP2/NME1/ID3/XRCC5/AKR1C2/AKR1C1/PON1/FABP3/SCD/HMGCL/AKR1C3	18
GO:0043277	BP	GO:0043277	apoptotic cell clearance	16/1512	52/18723	0.00000190958653457706	0.0000383575967825177	0.0000276846398542363	RHOH/ANXA1/JMJD6/TYROBP/FCN1/CD36/AXL/RAC1/C2/TREM2/C3/MARCO/HMGB1/RAC2/SCARB1/LRP1	16
GO:0008202	BP	GO:0008202	steroid metabolic process	51/1512	319/18723	0.00000193798782916333	0.0000388415827360534	0.000028033957276131	RORA/TIPARP/IDI1/NFKB1/NPC2/ASAH1/EGR1/LIPA/ABCA1/LGMN/ADM/APOC1/COMT/TNF/SPP1/CLN8/TSPO/INSIG1/IGFBP7/MVD/IFNG/SOD1/FDPS/HSD17B10/EBP/CYP2D6/AKR1C2/AGT/HSD17B6/GC/APOE/APOA2/APOB/APOA1/CES1/SCARB1/YWHAH/AKR1C1/HMGCS2/PON1/SRD5A3/CYP27A1/AKR1B1/HSD17B4/HINT2/AKR1C3/ACAA2/HSD17B11/SOAT1/ACAA1/LAMTOR1	51
GO:0031396	BP	GO:0031396	regulation of protein ubiquitination	38/1512	210/18723	0.00000198811906074627	0.0000397579729686709	0.0000286953629867077	RPS2/RPS3/RPS20/RPS7/RPL11/RPS15/RPL5/PRR7/FYN/UBB/RASSF5/SQSTM1/NSMCE3/SKP1/GABARAP/RIPK2/PELI1/LAPTM5/FKBP1A/ARRB2/HSPA1A/PTEN/HSPA1B/UBE2D1/TSPO/CHP1/RPL37/UBE2C/MAD2L1/PARK7/UBE2N/NPM1/HERPUD1/GCLC/PTTG1IP/TGFBR1/NDFIP1/TNFAIP3	38
GO:0006413	BP	GO:0006413	translational initiation	26/1512	118/18723	0.00000200544611509379	0.0000400157489204223	0.0000288814130781089	RPL13A/RPS3/CCL5/EIF4A2/EIF3F/EIF3G/EIF5/PPP1R15B/TNF/PPP1R15A/EIF4EBP1/MCTS1/HSPB1/RPS3A/RPS17/RPS5/PPP1CA/POLR2G/NPM1/EIF5B/CDC123/TMED2/EIF4E/MTIF3/PAIP1/EIF2S2	26
GO:1901216	BP	GO:1901216	positive regulation of neuron death	23/1512	97/18723	0.00000203917451181691	0.0000405989291878074	0.0000293023241107838	JUN/MCL1/FYN/TYROBP/CASP3/GRN/CTSZ/EGR1/C1QA/CCL3/CTNNB1/PRNP/PICALM/TNF/FOXO3/RHOA/ITGB2/IFNG/NUPR1/CLU/NQO2/PARP1/FOS	23
GO:0050856	BP	GO:0050856	regulation of T cell receptor signaling pathway	14/1512	41/18723	0.00000207409163850108	0.0000412031552591217	0.0000297384249767927	RPS3/TRAT1/LCK/EZR/CD160/SH2D1A/SLA2/LGALS3/LILRB4/PRNP/LAPTM5/GBP1/CD81/CD300A	14
GO:0002291	BP	GO:0002291	T cell activation via T cell receptor contact with antigen bound to MHC molecule on antigen presenting cell	7/1512	10/18723	0.00000213265113272093	0.0000418138707956741	0.0000301792096218449	FGL2/LGALS3/HLA-DMB/ICAM1/LGALS9/CD81/HAVCR2	7
GO:0030638	BP	GO:0030638	polyketide metabolic process	7/1512	10/18723	0.00000213265113272093	0.0000418138707956741	0.0000301792096218449	AKR1A1/AKR1C2/AKR1B10/AKR1C1/AKR1B1/AKR1C3/AKR7A2	7
GO:0030647	BP	GO:0030647	aminoglycoside antibiotic metabolic process	7/1512	10/18723	0.00000213265113272093	0.0000418138707956741	0.0000301792096218449	AKR1A1/AKR1C2/AKR1B10/AKR1C1/AKR1B1/AKR1C3/AKR7A2	7
GO:0035376	BP	GO:0035376	sterol import	7/1512	10/18723	0.00000213265113272093	0.0000418138707956741	0.0000301792096218449	CD36/APOA2/APOC3/APOA1/SCARB1/LRP1/LAMTOR1	7
GO:0044598	BP	GO:0044598	doxorubicin metabolic process	7/1512	10/18723	0.00000213265113272093	0.0000418138707956741	0.0000301792096218449	AKR1A1/AKR1C2/AKR1B10/AKR1C1/AKR1B1/AKR1C3/AKR7A2	7
GO:0070508	BP	GO:0070508	cholesterol import	7/1512	10/18723	0.00000213265113272093	0.0000418138707956741	0.0000301792096218449	CD36/APOA2/APOC3/APOA1/SCARB1/LRP1/LAMTOR1	7
GO:0046890	BP	GO:0046890	regulation of lipid biosynthetic process	33/1512	171/18723	0.0000021653044118808	0.0000423619967261453	0.0000305748201462973	ANXA1/ELOVL5/LPIN1/NFKB1/IL1B/CD74/PTGS2/ASAH1/EGR1/PDK4/ADM/APOC1/CREBL2/FABP5/TNF/ACSL3/TSPO/C3/CHP1/INSIG1/IGFBP7/IFNG/SOD1/APOC2/APOE/APOB/APOC3/APOA1/CES1/SCARB1/FABP3/IDH1/AKR1C3	33
GO:0031667	BP	GO:0031667	response to nutrient levels	68/1512	474/18723	0.00000235056546234217	0.0000458735044693577	0.0000331092549224745	CD3E/JUN/SRSF2/ZFP36/GSTP1/MAPK1/NUCB2/EEF2/SOD2/CD68/CYBB/NAMPT/KYNU/ACSL1/PTGS2/GLUL/HMOX1/GABARAP/ICAM1/ABCA1/CDKN1A/PDK4/FOLR2/ADM/ATP2B1/C2/ATF3/COMT/ACSL3/CPEB4/KLF10/SPP1/LAMP2/UPP1/PTEN/TSPO/GNAI2/EIF4EBP1/ALB/FOXO3/CYBA/XBP1/NFE2L2/UCP2/TYMS/SOD1/HAT1/CXCL10/RARRES2/CD40/APOE/APOA1/SERPINC1/KRT18/CCND1/NENF/PON1/STAT1/GCLC/WDR45B/ACADM/AHCY/HMGCL/USF2/TXN2/DNAJC15/AKR1C3/BNIP3	68
GO:0110053	BP	GO:0110053	regulation of actin filament organization	46/1512	278/18723	0.00000235516551802093	0.0000458735044693577	0.0000331092549224745	RGCC/PTGER4/ARF6/PIK3R1/MYADM/ACTG1/HCK/CCDC88A/ICAM1/C9orf72/PLEK/PYCARD/GSN/TMSB10/CAPG/SNX9/COTL1/RAC1/ARPC1B/CAPZA2/CORO1B/RHOA/ARHGAP18/ARPC5/ARPC3/HCLS1/PFN1/FLNA/CD47/DSTN/STMN1/TMSB4X/CORO1A/CTTN/APOA1/NRP1/RDX/PAK1/TPM1/GRB2/TGFBR1/SWAP70/SDC4/PAK2/TWF2/IQGAP2	46
GO:1902903	BP	GO:1902903	regulation of supramolecular fiber organization	58/1512	383/18723	0.00000236005167688014	0.0000458735044693577	0.0000331092549224745	RPS3/RGCC/PTGER4/ARF6/PIK3R1/MYADM/ACTG1/GPX1/HCK/CCDC88A/ICAM1/C9orf72/PLEK/PYCARD/GSN/TMSB10/CAPG/SNX9/COTL1/RAC1/TREM2/HSPA1A/HSPA1B/ARPC1B/CAPZA2/PFDN5/CORO1B/RHOA/ARHGAP18/ARPC5/ARPC3/HCLS1/PFN1/FLNA/CD47/DSTN/TPX2/STMN1/TMSB4X/CORO1A/PARK7/PFDN6/CTTN/APOE/RB1/APOA1/CLU/NRP1/RDX/PAK1/TPM1/GRB2/TGFBR1/SWAP70/SDC4/PAK2/TWF2/IQGAP2	58
GO:0043618	BP	GO:0043618	regulation of transcription from RNA polymerase II promoter in response to stress	15/1512	47/18723	0.00000238389999244288	0.0000462374065200911	0.0000333719016485949	JUN/CITED2/VEGFA/CEBPB/HMOX1/EGR1/BAG3/ATF3/ATF6/HIF1A/HSPA1A/RBPJ/KLF2/NFE2L2/TMBIM6	15
GO:1902042	BP	GO:1902042	negative regulation of extrinsic apoptotic signaling pathway via death domain receptors	12/1512	31/18723	0.00000243521697663086	0.0000471313774940638	0.0000340171262333075	GPX1/HMOX1/ICAM1/PEA15/FGB/FGG/CFLAR/ITPRIP/HMGB2/PARK7/FGA/TNFAIP3	12
GO:0002707	BP	GO:0002707	negative regulation of lymphocyte mediated immunity	16/1512	53/18723	0.00000253154061348831	0.0000488907169016082	0.0000352869314861077	IL7R/PTPRC/XCL1/KLRC1/KLRD1/LGALS9/SERPINB9/LILRB4/ARRB2/CD55/HLA-B/HLA-A/HLA-E/HAVCR2/IL4I1/NDFIP1	16
GO:0061045	BP	GO:0061045	negative regulation of wound healing	20/1512	78/18723	0.00000256563405831295	0.0000494432768630865	0.0000356857422775692	THBD/SH2B3/SERPING1/ANXA2/TNF/CD9/PTEN/FGB/FGG/APOH/HRG/VTN/CPB2/APOE/KNG1/PLAU/TFPI/F2/APCS/FGA	20
GO:0046394	BP	GO:0046394	carboxylic acid biosynthetic process	50/1512	314/18723	0.00000273942242801391	0.0000526798526188859	0.0000380217445737584	ANXA1/ALOX5AP/ELOVL5/GSTP1/IL1B/KYNU/CD74/PTGS2/GLUL/PDK4/SLC1A3/MGST2/QKI/APOC1/TBXAS1/FABP5/GPX4/ACSL3/LTA4H/AKR1A1/MGST3/INSIG1/PNPLA8/PTGDS/XBP1/PARK7/HSD17B10/CYP2D6/AGXT/GATM/APOC2/SDS/APOC3/APOA1/CES1/PCBD1/LTC4S/ALDH1A1/SDSL/CBR1/CYP27A1/GAMT/ADI1/BCAT1/SCD/MGLL/UGDH/AKR1C3/SHMT2/ASL	50
GO:0055072	BP	GO:0055072	iron ion homeostasis	21/1512	85/18723	0.00000277736856897086	0.0000532959300501026	0.0000384663991724878	ISCU/FTL/SLC11A1/HMOX1/FTH1/SLC40A1/SLC25A37/NCOA4/PICALM/HIF1A/ATP6V0D1/ATP6AP1/GLRX3/B2M/IFNG/SOD1/CP/TF/ATP6V1A/TFRC/NDFIP1	21
GO:1903036	BP	GO:1903036	positive regulation of response to wounding	19/1512	72/18723	0.0000028564286293373	0.0000546966662590087	0.0000394773821517976	CXCR4/ANXA1/ACTG1/CLEC7A/GRN/THBD/CD36/APOH/HMGB1/FLNA/XBP1/NFE2L2/F2R/PRDX2/HRG/VTN/CPB2/F2/LRP1	19
GO:1905952	BP	GO:1905952	regulation of lipid localization	34/1512	181/18723	0.00000287368853047767	0.0000549105865601232	0.0000396317793766145	NFKB1/IL1B/ACSL1/MSR1/CD36/ABCA1/APOC1/NFKBIA/ANXA2/TNF/TREM2/PLIN2/SPP1/TSPO/C3/AGT/APOC2/PRAP1/APOE/APOA2/APOB/APOC3/APOA1/CES1/SCARB1/PLTP/DBI/CRP/PON1/FABP3/LRP1/IRS2/LAMTOR1/PRELID1	34
GO:0071347	BP	GO:0071347	cellular response to interleukin-1	25/1512	113/18723	0.00000289961052032076	0.000055288768039689	0.0000399047322970147	CCL5/RORA/XCL1/XCL2/NFKB1/IL1B/CXCL8/IL1RN/IRAK3/CEBPB/CCL20/CCL3L3/ICAM1/EGR1/PYCARD/CCL3/HIF1A/GBP1/KLF2/FGB/FGG/CD47/CD40/TFPI/SIRPA	25
GO:0042093	BP	GO:0042093	T-helper cell differentiation	18/1512	66/18723	0.00000310643617001905	0.0000591074848468393	0.0000426608955705037	PTGER4/RORA/ANXA1/GATA3/RELB/NLRP3/HLA-DRA/CD86/HLA-DRB1/IL6R/GPR183/IL18/RIPK2/NFKBIZ/NFKBID/HMGB1/SPN/BATF	18
GO:0043112	BP	GO:0043112	receptor metabolic process	32/1512	166/18723	0.00000314615870888193	0.0000597372745166445	0.0000431154469932983	TRAT1/EZR/TGFB1/FCER1G/CXCL8/RAB31/VEGFA/CD36/LGMN/ADM/LILRB4/NUMB/CLTC/ANXA2/PICALM/LAPTM5/CD63/ARRB2/CD9/CD81/SDCBP/PTPN1/FLOT1/ITGB2/APOE/LRP1/GRB2/VAMP3/TFRC/CHMP5/LRPAP1/LAMTOR1	32
GO:0001933	BP	GO:0001933	negative regulation of protein phosphorylation	53/1512	342/18723	0.00000319094766182708	0.000060460413785753	0.0000436373735973876	TERF2IP/CALM1/PTPRC/SOCS1/MYADM/PDCD4/SPRY1/GSTP1/DUSP1/TGFB1/CASP3/IL1B/IRAK3/SH2B3/C9orf72/PYCARD/CDKN1A/SOCS3/TRIB1/GNAQ/LILRB4/CORO1C/SH3BP5/SPAG9/PRNP/LYN/PPP1R15B/DUSP6/ARRB2/PTEN/YWHAG/SNX6/PTPN1/PARP14/CHP1/HSPB1/IFNG/PARK7/NPM1/AGT/APOE/RB1/LRP1/SIRPA/SPINK1/TMED2/GADD45B/AIDA/CALM2/CALM3/PAK2/TNFAIP3/CD300A	53
GO:0007584	BP	GO:0007584	response to nutrient	33/1512	174/18723	0.00000322078168918033	0.0000608977569281287	0.0000439530265163658	CD3E/SRSF2/GSTP1/EEF2/SOD2/CYBB/KYNU/ACSL1/PTGS2/HMOX1/ABCA1/FOLR2/ATP2B1/C2/ACSL3/SPP1/PTEN/TSPO/GNAI2/XBP1/TYMS/HAT1/CXCL10/CD40/APOA1/SERPINC1/CCND1/STAT1/GCLC/AHCY/HMGCL/USF2/AKR1C3	33
GO:0016053	BP	GO:0016053	organic acid biosynthetic process	50/1512	316/18723	0.0000032976335408853	0.000062220411935658	0.0000449076542982486	ANXA1/ALOX5AP/ELOVL5/GSTP1/IL1B/KYNU/CD74/PTGS2/GLUL/PDK4/SLC1A3/MGST2/QKI/APOC1/TBXAS1/FABP5/GPX4/ACSL3/LTA4H/AKR1A1/MGST3/INSIG1/PNPLA8/PTGDS/XBP1/PARK7/HSD17B10/CYP2D6/AGXT/GATM/APOC2/SDS/APOC3/APOA1/CES1/PCBD1/LTC4S/ALDH1A1/SDSL/CBR1/CYP27A1/GAMT/ADI1/BCAT1/SCD/MGLL/UGDH/AKR1C3/SHMT2/ASL	50
GO:0071456	BP	GO:0071456	cellular response to hypoxia	30/1512	151/18723	0.00000333977809278937	0.0000628840472210173	0.0000453866338332259	MALAT1/RGCC/RORA/PLK3/CITED2/CYBB/VEGFA/PTGS2/HMOX1/ICAM1/EGR1/BNIP3L/HIF1A/TREM2/PTEN/RBPJ/EIF4EBP1/FOXO3/CFLAR/LMNA/CARD16/ADAM8/NFE2L2/ENO1/FABP1/P4HB/BNIP3/ACAA2/TMBIM6/FAM162A	30
GO:0048608	BP	GO:0048608	reproductive structure development	62/1512	424/18723	0.00000347960164750527	0.0000653802651226042	0.0000471882819916065	JUNB/RPS6/STK4/ANXA1/CITED2/TIPARP/UBB/GATA3/MAPK1/HECTD1/DNAJB6/CASP3/EREG/PSAP/CTSB/BASP1/VEGFA/PTGS2/CEBPB/ICAM1/SOCS3/AXL/ADM/YBX3/CTNNA1/CTNNB1/NCOA4/PRDX4/MAP2K1/HIF1A/ARRB2/HES1/SPP1/PTEN/RBPJ/FOXO3/PRDX3/C3/ADGRG1/FLNA/PRDM1/HMGB2/SOD1/NUDT1/BSG/CRIP1/NUPR1/RBP4/SERPINF1/MGST1/CCND1/IDH1/KRT8/RAB13/ANG/GRB2/SPINT2/TMED2/HSD17B4/TGFBR1/AKR1C3/EIF2S2	62
GO:0032755	BP	GO:0032755	positive regulation of interleukin-6 production	22/1512	93/18723	0.00000352278988855083	0.0000660541413822035	0.0000476746529615895	TYROBP/SPON2/HSPD1/IL1B/AIF1/EREG/CLEC7A/CD74/TLR2/IL6R/LILRB2/CD36/LGALS9/PYCARD/RIPK2/TNF/HMGB1/CYBA/MBP/XBP1/IFNG/F2R	22
GO:0045953	BP	GO:0045953	negative regulation of natural killer cell mediated cytotoxicity	9/1512	18/18723	0.00000354441581467835	0.0000663217556692616	0.0000478678038828804	KLRC1/KLRD1/LGALS9/SERPINB9/ARRB2/HLA-B/HLA-A/HLA-E/HAVCR2	9
GO:0032732	BP	GO:0032732	positive regulation of interleukin-1 production	19/1512	73/18723	0.00000357177447993943	0.000066557508335896	0.0000480379586427695	TYROBP/NLRP3/CLEC7A/MNDA/CD36/EGR1/LGALS9/PYCARD/CCL3/RIPK2/TNF/CASP1/HSPB1/HMGB1/HAVCR2/PYHIN1/IFNG/ORM1/ORM2	19
GO:0042274	BP	GO:0042274	ribosomal small subunit biogenesis	19/1512	73/18723	0.00000357177447993943	0.000066557508335896	0.0000480379586427695	RPS27/RPS25/RPS19/RPS6/RPS14/RPS28/RPS7/RPS21/RPS15/RPSA/RPS16/RPL38/RPS17/RPS24/RPS8/RPS5/NPM1/XRCC5/GTF2H5	19
GO:0019835	BP	GO:0019835	cytolysis	12/1512	32/18723	0.0000036106039124078	0.0000670041907119464	0.0000483603521644571	GZMH/GZMA/GZMM/TGFB1/LYZ/NINJ1/GZMB/PRF1/HRG/CFHR1/F2/CFHR2	12
GO:0034367	BP	GO:0034367	protein-containing complex remodeling	12/1512	32/18723	0.0000036106039124078	0.0000670041907119464	0.0000483603521644571	APOC1/APOM/AGT/APOC2/APOE/APOA2/APOB/APOC3/APOA1/SCARB1/PLA2G7/PLTP	12
GO:0006879	BP	GO:0006879	cellular iron ion homeostasis	18/1512	67/18723	0.0000039296354842252	0.0000727749125918421	0.0000525253773575027	ISCU/FTL/SLC11A1/HMOX1/FTH1/SLC40A1/NCOA4/HIF1A/ATP6V0D1/ATP6AP1/GLRX3/IFNG/SOD1/CP/TF/ATP6V1A/TFRC/NDFIP1	18
GO:1901215	BP	GO:1901215	negative regulation of neuron death	37/1512	208/18723	0.00000408691306965562	0.0000755325183918525	0.000054515682533974	REL/FYN/NR4A2/HSPD1/C5AR1/SOD2/GRN/MEF2C/CEBPB/HMOX1/GPNMB/AXL/LGMN/PPT1/NR4A3/VPS35/CTNNB1/CHMP4B/HIF1A/ARRB2/CPEB4/SNX6/RHOA/BTG2/ADAM8/TNFRSF1B/F2R/SOD1/CORO1A/PARK7/APOE/SERPINF1/NRP1/NENF/LRP1/GCLC/PSMC1	37
GO:0001776	BP	GO:0001776	leukocyte homeostasis	21/1512	87/18723	0.00000414192945479352	0.0000763927643206192	0.0000551365660282922	TSC22D3/RPS6/ANXA1/TNFSF14/CASP3/TNFSF13B/CD74/MEF2C/GPR183/LGALS9/SH2B3/AXL/ADAM17/LYN/HIF1A/PDE4B/HMGB1/SLC15A4/LAT/CORO1A/TNFAIP3	21
GO:0045185	BP	GO:0045185	maintenance of protein location	22/1512	94/18723	0.00000425241571559303	0.0000782704843651704	0.0000564918126428083	SRGN/SKP1/CCDC88A/CD4/GSN/TMSB10/NFKBIA/TXN/TSPO/INSIG1/SUN2/FLNA/TMSB4X/PARK7/CHCHD10/NFKBIE/RER1/GPAA1/KDELR2/OS9/KDELR1/TWF2	22
GO:0010823	BP	GO:0010823	negative regulation of mitochondrion organization	15/1512	49/18723	0.00000428275891151217	0.0000786684371139069	0.0000567790354996061	GPX1/PPIF/ARRB2/HSPA1A/TSPO/LMNA/SLC25A5/IGF1/CLU/GCLC/TFRC/SLC35F6/BNIP3/ACAA2/PRELID1	15
GO:0061458	BP	GO:0061458	reproductive system development	62/1512	427/18723	0.00000438813446522619	0.0000804402128899898	0.0000580578167157868	JUNB/RPS6/STK4/ANXA1/CITED2/TIPARP/UBB/GATA3/MAPK1/HECTD1/DNAJB6/CASP3/EREG/PSAP/CTSB/BASP1/VEGFA/PTGS2/CEBPB/ICAM1/SOCS3/AXL/ADM/YBX3/CTNNA1/CTNNB1/NCOA4/PRDX4/MAP2K1/HIF1A/ARRB2/HES1/SPP1/PTEN/RBPJ/FOXO3/PRDX3/C3/ADGRG1/FLNA/PRDM1/HMGB2/SOD1/NUDT1/BSG/CRIP1/NUPR1/RBP4/SERPINF1/MGST1/CCND1/IDH1/KRT8/RAB13/ANG/GRB2/SPINT2/TMED2/HSD17B4/TGFBR1/AKR1C3/EIF2S2	62
GO:0007040	BP	GO:0007040	lysosome organization	19/1512	74/18723	0.00000444522588563379	0.0000811568669282008	0.0000585750625969729	GRN/RAB20/TPP1/ABCA1/PPT1/SCARB2/GAA/ARL8B/LAPTM5/CLN8/ATP6AP2/RAB7A/CORO1A/CLN5/ACP2/HEXB/CHMP3/CHMP5/LAMTOR1	19
GO:0080171	BP	GO:0080171	lytic vacuole organization	19/1512	74/18723	0.00000444522588563379	0.0000811568669282008	0.0000585750625969729	GRN/RAB20/TPP1/ABCA1/PPT1/SCARB2/GAA/ARL8B/LAPTM5/CLN8/ATP6AP2/RAB7A/CORO1A/CLN5/ACP2/HEXB/CHMP3/CHMP5/LAMTOR1	19
GO:1902905	BP	GO:1902905	positive regulation of supramolecular fiber organization	37/1512	209/18723	0.00000458678970067199	0.0000835722349704256	0.0000603183572758226	RPS3/RGCC/ARF6/GPX1/HCK/CCDC88A/ICAM1/PLEK/PYCARD/GSN/SNX9/RAC1/HSPA1A/HSPA1B/ARPC1B/CORO1B/RHOA/ARPC5/ARPC3/PFN1/FLNA/CD47/DSTN/CORO1A/CTTN/APOE/RB1/APOA1/CLU/NRP1/PAK1/TPM1/GRB2/TGFBR1/SWAP70/SDC4/IQGAP2	37
GO:0010742	BP	GO:0010742	macrophage derived foam cell differentiation	13/1512	38/18723	0.00000468819511560939	0.0000849052846338978	0.000061280487412658	TGFB1/PRKCH/NFKB1/MSR1/IL18/CD36/ABCA1/NFKBIA/AGT/APOB/CRP/STAT1/SOAT1	13
GO:0046633	BP	GO:0046633	alpha-beta T cell proliferation	13/1512	38/18723	0.00000468819511560939	0.0000849052846338978	0.000061280487412658	CD3E/PTPRC/XCL1/IRF1/IL18/LGALS9/RIPK2/CD55/CD81/HLA-A/HLA-E/ZAP70/EBI3	13
GO:0090077	BP	GO:0090077	foam cell differentiation	13/1512	38/18723	0.00000468819511560939	0.0000849052846338978	0.000061280487412658	TGFB1/PRKCH/NFKB1/MSR1/IL18/CD36/ABCA1/NFKBIA/AGT/APOB/CRP/STAT1/SOAT1	13
GO:0001894	BP	GO:0001894	tissue homeostasis	44/1512	268/18723	0.00000477428947439271	0.0000862912159710377	0.0000622807849586426	IGHA1/IGKC/ACTG1/CD38/IGHG3/LYZ/VEGFA/CTSH/CSF1R/PTGS2/TPP1/LIPA/PDK4/SNX10/RAC1/DRAM2/CTNNB1/PRDX1/CHMP4B/PECAM1/ACP5/SPP1/CLN8/ATP6AP1/ALB/HSPB1/B2M/MBP/ADAM8/RAC2/F2R/ACTB/SOD1/CORO1A/TF/RB1/RBP4/AZGP1/ALDH1A1/GPR137B/AKR1B1/TFRC/OAS1/TNFAIP3	44
GO:0050765	BP	GO:0050765	negative regulation of phagocytosis	10/1512	23/18723	0.00000492298360595113	0.0000886235312217031	0.0000639641361890993	TLR2/PLSCR1/PTEN/ATG3/HMGB1/CD47/SIRPA/SNX3/APPL1/CD300A	10
GO:1904666	BP	GO:1904666	regulation of ubiquitin protein ligase activity	10/1512	23/18723	0.00000492298360595113	0.0000886235312217031	0.0000639641361890993	RPS20/RPS7/RPL11/RPS15/RPL5/SKP1/PTEN/RPL37/UBE2C/MAD2L1	10
GO:0002431	BP	GO:0002431	Fc receptor mediated stimulatory signaling pathway	12/1512	33/18723	0.00000525793216056936	0.0000944647214266435	0.0000681800219772718	PTPRC/FYN/FCER1G/HCK/PLSCR1/NR4A3/LYN/FGR/CD47/MYO1G/PAK1/APPL1	12
GO:1901654	BP	GO:1901654	response to ketone	35/1512	194/18723	0.0000053273799251153	0.000095522146211958	0.0000689432195394225	CALM1/PTGER4/DUSP1/TGFB1/CD38/GNG2/KLF4/CYBB/TLR2/ICAM1/CDKN1A/ATP2B1/FOSB/NCOA4/SPP1/TSPO/KLF2/FOXO3/CFLAR/CYBA/IGFBP7/TXNIP/TYMS/PCNA/NME1/PARK7/AKR1C2/SERPINF1/CCND1/AKR1B1/EIF4E/AKR1C3/CALM3/PARP1/FOS	35
GO:0045576	BP	GO:0045576	mast cell activation	17/1512	62/18723	0.00000536301188809718	0.0000957618664004312	0.0000691162378627887	RHOH/LAT2/LCP2/PLSCR1/HMOX1/LGALS9/NR4A3/LYN/VAMP8/STXBP2/FGR/CD84/PTGDS/RAC2/LAT/CD300A/SNAP23	17
GO:0009266	BP	GO:0009266	response to temperature stimulus	33/1512	178/18723	0.00000536836736823594	0.0000957618664004312	0.0000691162378627887	CXCR4/DNAJB6/HSPD1/SOD2/PTGS2/CD14/HMOX1/CDKN1A/ADM/ATP2B1/NFKBIA/HSBP1/BAG3/IER5/DNAJA4/LYN/ARRB2/HSPA1A/ATP2A2/HSPA1B/YWHAE/PLAC8/IGFBP7/UCP2/ATM/SOD1/SUMO1/CXCL10/CPB2/IGF1/GCLC/ACADM/FOS	33
GO:0031295	BP	GO:0031295	T cell costimulation	14/1512	44/18723	0.00000537260277177272	0.0000957618664004312	0.0000691162378627887	CD3E/LCK/CD160/TMIGD2/TNFSF14/FYN/MAP3K8/TNFSF13B/CD86/LILRB2/LGALS1/LILRB4/LYN/CD81	14
GO:0002507	BP	GO:0002507	tolerance induction	11/1512	28/18723	0.00000543169835647177	0.0000964340304665727	0.0000696013730551626	CD3E/LILRB2/IRAK3/LGALS9/LILRB4/LYN/HLA-B/HMGB1/HLA-E/HAVCR2/TNFAIP3	11
GO:0031342	BP	GO:0031342	negative regulation of cell killing	11/1512	28/18723	0.00000543169835647177	0.0000964340304665727	0.0000696013730551626	IL7R/PTPRC/KLRC1/KLRD1/LGALS9/SERPINB9/ARRB2/HLA-B/HLA-A/HLA-E/HAVCR2	11
GO:0033077	BP	GO:0033077	T cell differentiation in thymus	19/1512	75/18723	0.0000055070263952273	0.0000975793144568862	0.0000704279831001668	CD3D/ZFP36L2/CD3E/CD3G/IL7R/RPS6/PTPRC/PRR7/JMJD6/GATA3/IL1B/MAFB/CD74/ADAM17/CTNNB1/B2M/ZAP70/ADAM8/SOD1	19
GO:0002886	BP	GO:0002886	regulation of myeloid leukocyte mediated immunity	16/1512	56/18723	0.00000563127565705692	0.0000995852453941105	0.0000718757660747987	TYROBP/SPI1/HMOX1/LGALS9/LYN/VAMP8/STXBP2/STX4/FGR/CD84/C3/DDX21/ITGB2/HLA-E/RAC2/CD300A	16
GO:0071214	BP	GO:0071214	cellular response to abiotic stimulus	51/1512	331/18723	0.00000574840354170899	0.000101259475669284	0.0000730841437128461	RPL26/PTGER4/PIK3R1/TNFSF14/CCND2/IRF1/SIPA1/GATA3/RELB/NSMCE3/CASP3/NFKB1/IL1B/TIMP1/NAMPT/PTGS2/EGR1/CDKN1A/YBX3/RHOB/RAC1/BAG3/PTEN/CASP1/TSPO/TNFRSF1A/CHP1/SERPINB6/CARD16/EEF1D/CYBA/ATM/PCNA/DDB2/CRIP1/NUCKS1/NPM1/XRCC5/AGT/PRAP1/CD40/MMP9/AKR1B1/GRB2/GCLC/MCOLN1/ZMPSTE24/GTF2H5/BNIP3/PARP1/NMT1	51
GO:0104004	BP	GO:0104004	cellular response to environmental stimulus	51/1512	331/18723	0.00000574840354170899	0.000101259475669284	0.0000730841437128461	RPL26/PTGER4/PIK3R1/TNFSF14/CCND2/IRF1/SIPA1/GATA3/RELB/NSMCE3/CASP3/NFKB1/IL1B/TIMP1/NAMPT/PTGS2/EGR1/CDKN1A/YBX3/RHOB/RAC1/BAG3/PTEN/CASP1/TSPO/TNFRSF1A/CHP1/SERPINB6/CARD16/EEF1D/CYBA/ATM/PCNA/DDB2/CRIP1/NUCKS1/NPM1/XRCC5/AGT/PRAP1/CD40/MMP9/AKR1B1/GRB2/GCLC/MCOLN1/ZMPSTE24/GTF2H5/BNIP3/PARP1/NMT1	51
GO:0014812	BP	GO:0014812	muscle cell migration	24/1512	110/18723	0.00000587496464569069	0.000102886031338805	0.0000742581121491083	CCL5/ANXA1/AKIRIN1/GSTP1/AIF1/MEF2C/S100A11/TRIB1/NR4A3/GNA13/CORO1B/RHOA/ARPC5/NFE2L2/AGT/VTN/PLAU/IGF1/NRP1/LRP1/PAK1/TPM1/PLEKHO1/APEX1	24
GO:0048259	BP	GO:0048259	regulation of receptor-mediated endocytosis	24/1512	110/18723	0.00000587496464569069	0.000102886031338805	0.0000742581121491083	ARF6/VEGFA/DAB2/PPT1/APOC1/NUMB/RAC1/ANXA2/RAB21/PICALM/CD63/ARRB2/C3/SDCBP/FLOT1/B2M/HNRNPK/APOC2/TF/VTN/APOC3/CLU/BMP2K/LRPAP1	24
GO:1905954	BP	GO:1905954	positive regulation of lipid localization	24/1512	110/18723	0.00000587496464569069	0.000102886031338805	0.0000742581121491083	NFKB1/IL1B/ACSL1/MSR1/CD36/ABCA1/NFKBIA/ANXA2/TREM2/PLIN2/SPP1/C3/PRAP1/APOE/APOB/APOA1/CES1/SCARB1/PLTP/DBI/PON1/FABP3/LRP1/PRELID1	24
GO:0060249	BP	GO:0060249	anatomical structure homeostasis	49/1512	314/18723	0.00000609993247310293	0.000106618780959138	0.0000769522285060557	IGHA1/IGKC/ACTG1/CD38/IGHG3/LYZ/VEGFA/CTSH/CSF1R/PTGS2/TPP1/LIPA/PDK4/ATP2B1/SNX10/RAC1/DRAM2/BAG3/GAA/CTNNB1/PRDX1/CHMP4B/HIF1A/PECAM1/ACP5/SPP1/CLN8/ATP6AP1/ALB/HSPB1/B2M/MBP/ADAM8/RAC2/F2R/ACTB/SOD1/CORO1A/ALDOA/TF/RB1/RBP4/AZGP1/ALDH1A1/GPR137B/AKR1B1/TFRC/OAS1/TNFAIP3	49
GO:0000028	BP	GO:0000028	ribosomal small subunit assembly	9/1512	19/18723	0.00000625101291273339	0.000108837616718036	0.0000785536757820428	RPS27/RPS19/RPS14/RPS28/RPS15/RPSA/RPL38/RPS5/XRCC5	9
GO:0002716	BP	GO:0002716	negative regulation of natural killer cell mediated immunity	9/1512	19/18723	0.00000625101291273339	0.000108837616718036	0.0000785536757820428	KLRC1/KLRD1/LGALS9/SERPINB9/ARRB2/HLA-B/HLA-A/HLA-E/HAVCR2	9
GO:2001056	BP	GO:2001056	positive regulation of cysteine-type endopeptidase activity	29/1512	148/18723	0.00000642688660104613	0.000111684181608545	0.000080608187285	RPS3/LCK/PRR7/FYN/HSPE1/CYCS/HSPD1/NLRP3/CLEC7A/CTSH/S100A9/LGALS9/PYCARD/LGMN/GSN/CTSD/BID/RIPK2/LAPTM5/TNF/S100A8/CASP1/RHOA/CFLAR/HMGB1/F2R/BCAP31/MTCH1/FAM162A	29
GO:0001914	BP	GO:0001914	regulation of T cell mediated cytotoxicity	13/1512	39/18723	0.0000065145419694796	0.000112989719274493	0.0000815504606057932	IL7R/PTPRC/XCL1/KLRC1/KLRD1/HLA-DRA/HLA-DRB1/STX7/HLA-B/HLA-A/B2M/HLA-E/AZGP1	13
GO:0033157	BP	GO:0033157	regulation of intracellular protein transport	39/1512	229/18723	0.00000671459900418403	0.000116236023836345	0.0000838934846790061	TOMM7/PIK3R1/PLK3/FYN/TGFB1/MAPK1/IL1B/PTGS2/CD36/BNIP3L/BAG3/PRNP/OAZ2/OAZ1/TXN/CD81/LEPROT/PTPN1/CHP1/UFM1/INSIG1/HCLS1/YWHAE/IFI27/GZMB/ITGB2/FLNA/RAC2/IFNG/CDK1/RAN/PARK7/SUMO1/CAMK1/PAK1/NUCB1/OS9/NMT1/BCAP31	39
GO:0050854	BP	GO:0050854	regulation of antigen receptor-mediated signaling pathway	17/1512	63/18723	0.00000679692051181851	0.00011743568217642	0.0000847593394738569	RPS3/TRAT1/LCK/PTPRC/EZR/CD160/SH2D1A/PRKCH/SLA2/LGALS3/LILRB4/PRNP/LYN/LAPTM5/GBP1/CD81/CD300A	17
GO:0034384	BP	GO:0034384	high-density lipoprotein particle clearance	8/1512	15/18723	0.00000682177742327509	0.000117639790784929	0.0000849066550981849	TREM2/APOM/APOC2/APOE/APOA2/APOC3/APOA1/SCARB1	8
GO:0007033	BP	GO:0007033	vacuole organization	33/1512	180/18723	0.00000687806130570125	0.000118384036099465	0.000085443815014979	PIP4K2A/GRN/RAB20/TPP1/GABARAP/C9orf72/ABCA1/VMP1/PPT1/SCARB2/BAG3/GAA/ANXA2/ARL8B/LAPTM5/CHMP4B/CLN8/ATP2A2/RAB1A/ATG3/ATP6AP2/RAB7A/CORO1A/NUPR1/CLN5/FEZ2/ACP2/HEXB/WDR45B/STX12/CHMP3/CHMP5/LAMTOR1	33
GO:0016241	BP	GO:0016241	regulation of macroautophagy	28/1512	141/18723	0.00000706900739882325	0.000121438814723785	0.0000876486050211989	PIP4K2A/CASP3/HMOX1/C9orf72/ATP6V1B2/BNIP3L/ATP6V0B/VPS35/BAG3/RIPK2/CAPNS1/CHMP4B/HIF1A/ATP6V0D1/ATP6V1C1/SNX6/SNX5/GAPDH/SLC25A5/NUPR1/FEZ2/ATP6V1A/VDAC1/RHEB/POLDIP2/ATP6V0E1/ATP6V1H/BNIP3	28
GO:0032970	BP	GO:0032970	regulation of actin filament-based process	58/1512	397/18723	0.00000732409073701979	0.000125376581236972	0.0000904906925577507	RGCC/PTGER4/ARF6/PIK3R1/RHOH/MYADM/ACTG1/RHOF/HCK/CSF1R/CCDC88A/ABL2/ICAM1/C9orf72/PLEK/PYCARD/GSN/TMSB10/CAPG/SNX9/RHOB/COTL1/RAC1/ATP2A2/RHOQ/ARPC1B/CAPZA2/CORO1B/RHOA/ARHGAP18/ARPC5/ARPC3/PDE4B/HCLS1/PFN1/FLNA/CD47/DSTN/RAC2/STMN1/TMSB4X/CORO1A/CTTN/HRG/APOA1/NRP1/RDX/LRP1/PAK1/TPM1/GRB2/TGFBR1/SWAP70/SDC4/PAK2/TWF2/BST2/IQGAP2	58
GO:1990868	BP	GO:1990868	response to chemokine	22/1512	97/18723	0.00000733993069000125	0.000125376581236972	0.0000904906925577507	CXCR4/CCL5/CXCR6/XCL1/XCL2/DUSP1/CXCL8/CXCL2/CCRL2/CCL20/CCL3L3/CXCL3/SH2B3/CCL3/HIF1A/TREM2/RHOA/CXCL13/CXCR3/CXCL10/CXCL9/CXCL1	22
GO:1990869	BP	GO:1990869	cellular response to chemokine	22/1512	97/18723	0.00000733993069000125	0.000125376581236972	0.0000904906925577507	CXCR4/CCL5/CXCR6/XCL1/XCL2/DUSP1/CXCL8/CXCL2/CCRL2/CCL20/CCL3L3/CXCL3/SH2B3/CCL3/HIF1A/TREM2/RHOA/CXCL13/CXCR3/CXCL10/CXCL9/CXCL1	22
GO:0045834	BP	GO:0045834	positive regulation of lipid metabolic process	29/1512	149/18723	0.00000737392873953168	0.000125719212290806	0.0000907379869172498	ANXA1/ELOVL5/TGFB1/IL1B/CD74/PTGS2/ADM/APOC1/NR4A3/CREBL2/LYN/TNF/ACSL3/FGR/CD81/CHP1/IFNG/AGT/FABP1/APOC2/APOE/APOA2/APOA1/AADAC/CES1/SCARB1/F2/FABP3/IRS2	29
GO:0006120	BP	GO:0006120	mitochondrial electron transport, NADH to ubiquinone	15/1512	51/18723	0.0000074291213795492	0.00012618313695321	0.0000910728250790609	ISCU/NDUFB5/NDUFB1/NDUFA4/PARK7/NDUFS6/NDUFB3/NDUFA9/NDUFA1/NDUFB2/DNAJC15/NDUFC2/NDUFS2/NDUFC1/NDUFA2	15
GO:0043370	BP	GO:0043370	regulation of CD4-positive, alpha-beta T cell differentiation	15/1512	51/18723	0.0000074291213795492	0.00012618313695321	0.0000910728250790609	SOCS1/ANXA1/GATA3/NLRP3/HLA-DRA/CD86/HLA-DRB1/IL18/CD83/LGALS9/RIPK2/NFKBIZ/NFKBID/HMGB1/IFNG	15
GO:0034504	BP	GO:0034504	protein localization to nucleus	46/1512	290/18723	0.0000075134355967747	0.000127375330164118	0.0000919332919082998	RPL11/PIK3R1/FYN/ZBTB16/RANBP2/TGFB1/MAPK1/RASSF5/DNAJB6/SKP1/PTGS2/GLUL/CD36/NUP214/CDKN1A/LILRB4/NFKBIA/CTNNA1/BAG3/TXN/CHP1/UFM1/HCLS1/YWHAE/LMNA/SUN2/FLNA/PYHIN1/TXNIP/IFNG/CDK1/RAN/PARK7/SUMO1/TCP1/NPM1/CCT4/LAMTOR5/AGT/CHCHD10/F2/PTTG1IP/TFRC/APPL1/SUMO3/PARP1	46
GO:0002548	BP	GO:0002548	monocyte chemotaxis	18/1512	70/18723	0.000007708304640085	0.00013043377026065	0.0000941407245863249	CCL5/RPS19/ANXA1/XCL1/XCL2/DUSP1/AIF1/IL6R/LGALS3/CCL20/CCL3L3/CCL3/LGMN/LYN/HMGB1/CXCL10/SLAMF8/PLA2G7	18
GO:2000679	BP	GO:2000679	positive regulation of transcription regulatory region DNA binding	10/1512	24/18723	0.00000782882026758455	0.000132224962534354	0.0000954335196821267	GATA3/TGFB1/KLF4/CTNNB1/IFNG/PARK7/LAMTOR5/RB1/IGF1/PARP1	10
GO:0070301	BP	GO:0070301	cellular response to hydrogen peroxide	22/1512	98/18723	0.0000087516123468858	0.000147534190199183	0.000106482972460682	RPS3/ETS1/ANXA1/KDM6B/KLF4/AXL/PPIF/NR4A3/RHOB/TXN/KLF2/FOXO3/NFE2L2/CDK1/PCNA/PARK7/FABP1/SIRPA/IL18BP/BNIP3/TNFAIP3/APEX1	22
GO:0045429	BP	GO:0045429	positive regulation of nitric oxide biosynthetic process	13/1512	40/18723	0.00000894094970330338	0.000150444823459129	0.000108583725383402	IL1B/AIF1/KLF4/CLEC7A/PTGS2/ICAM1/CD36/DDAH2/TNF/KLF2/IFNG/AGT/CLU	13
GO:0002763	BP	GO:0002763	positive regulation of myeloid leukocyte differentiation	16/1512	58/18723	0.00000926248684513769	0.00015556493269329	0.000112279170146685	JUN/TGFB1/TYROBP/CD74/HLA-DRB1/CD4/TRIB1/TNF/TREM2/KLF10/ATP6AP1/EVI2B/HCLS1/IFNG/RB1/FOS	16
GO:0043254	BP	GO:0043254	regulation of protein-containing complex assembly	61/1512	428/18723	0.00000946270962879179	0.000158632301379318	0.000114493047044509	RPL13A/RPS3/PTGER4/ARF6/MYADM/TGFB1/CLEC7A/HCK/FNIP2/VEGFA/LGALS3/ICAM1/CD36/PLEK/PYCARD/ABCA1/GSN/TMSB10/CAPG/SNX9/COTL1/RAC1/BID/TNF/TREM2/HSPA1A/HSPA1B/ARPC1B/CAPZA2/EIF4EBP1/CORO1B/RHOA/ARHGAP18/ARPC5/ARPC3/HCLS1/HMGB1/PFN1/RAP1B/ATM/IFNG/CXCL13/STMN1/TMSB4X/CORO1A/PARK7/SUMO1/CTTN/HRG/APOE/RB1/CLU/RDX/PAK1/GRB2/TFRC/DNAJC15/AIDA/PARP1/TWF2/IQGAP2	61
GO:0031294	BP	GO:0031294	lymphocyte costimulation	14/1512	46/18723	0.00000961522775052266	0.000160890053955406	0.000116122582578327	CD3E/LCK/CD160/TMIGD2/TNFSF14/FYN/MAP3K8/TNFSF13B/CD86/LILRB2/LGALS1/LILRB4/LYN/CD81	14
GO:0002218	BP	GO:0002218	activation of innate immune response	15/1512	52/18723	0.0000096667706410243	0.000161452971132219	0.000116528868701938	FYN/KLRD1/TYROBP/SFPQ/FCN1/CLEC7A/HCK/MNDA/PYCARD/LYN/HMGB1/PYHIN1/XRCC5/PAK1/PAK2	15
GO:0008630	BP	GO:0008630	intrinsic apoptotic signaling pathway in response to DNA damage	22/1512	99/18723	0.0000104045632324016	0.000173454262094325	0.000125190814338304	RPS3/MCL1/RPL26/PIK3R1/TPT1/FNIP2/CD74/BCL2A1/HMOX1/PYCARD/CDKN1A/BID/TNF/CD44/TNFRSF1A/ATM/TNFRSF1B/HIPK1/HNRNPK/CRIP1/NUPR1/CLU	22
GO:0019932	BP	GO:0019932	second-messenger-mediated signaling	48/1512	312/18723	0.0000111587562870748	0.000185684175190273	0.000134017768264267	CD3E/CXCR4/TRAT1/CXCR6/CALM1/PTPRC/PDE7A/LAT2/MCTP2/SLA2/CXCL8/CLEC7A/FPR1/VEGFA/CCRL2/CD4/CCL20/CD36/PLEK/CCL3/ATP1B1/ADM/GSTO1/DDAH2/PRNP/TNF/TREM2/CAMTA1/ATP2A2/TMBIM4/GBP1/CHP1/ZAP70/TBC1D10C/PPP3CC/CXCR3/LAT/AGT/APOE/IGF1/RCAN1/SPINK1/RAPGEF2/MCOLN1/ZMPSTE24/CALM2/CALM3/BCAP31	48
GO:0043280	BP	GO:0043280	positive regulation of cysteine-type endopeptidase activity involved in apoptotic process	26/1512	129/18723	0.0000112437254561053	0.000186753517290265	0.000134789567162073	RPS3/LCK/PRR7/HSPE1/CYCS/HSPD1/NLRP3/CLEC7A/CTSH/S100A9/LGALS9/PYCARD/GSN/CTSD/BID/LAPTM5/TNF/S100A8/CASP1/RHOA/CFLAR/HMGB1/F2R/BCAP31/MTCH1/FAM162A	26
GO:0010631	BP	GO:0010631	epithelial cell migration	53/1512	357/18723	0.0000113157388654362	0.00018760413387384	0.000135403500665359	ETS1/RGCC/ARF6/ANXA1/GATA3/TGFB1/KLF4/GPX1/GRN/VEGFA/CTSH/PTGS2/MEF2C/GLUL/HMOX1/NR4A1/LGMN/CORO1C/RHOB/ADAM17/RAC1/DNAJA4/HIF1A/TNF/RTN4/PTEN/PRCP/CORO1B/RHOA/HSPB1/ADIPOR1/APOH/HMGB1/PFN1/NFE2L2/ZEB2/IFNG/CXCL13/TMSB4X/AGT/HRG/CD40/APOE/NRP2/APOA1/SERPINF1/SCARB1/NRP1/MMP9/RAB13/PLXND1/TGFBR1/RAB11A	53
GO:0001836	BP	GO:0001836	release of cytochrome c from mitochondria	16/1512	59/18723	0.0000117640078910355	0.000193966338517824	0.00013999542922768	JUN/PLAUR/SOD2/GPX1/PYCARD/PPIF/BID/ARRB2/IFI6/LMNA/IGF1/CLU/MMP9/BNIP3/PRELID1/FAM162A	16
GO:0051353	BP	GO:0051353	positive regulation of oxidoreductase activity	16/1512	59/18723	0.0000117640078910355	0.000193966338517824	0.00013999542922768	CALM1/IL1B/ABL2/HIF1A/TNF/GNAI2/GCH1/COX17/CYBA/IFNG/NDUFA4/PARK7/AGT/APOE/SCARB1/CALM3	16
GO:0090303	BP	GO:0090303	positive regulation of wound healing	16/1512	59/18723	0.0000117640078910355	0.000193966338517824	0.00013999542922768	CXCR4/ANXA1/ACTG1/CLEC7A/THBD/CD36/APOH/HMGB1/XBP1/NFE2L2/F2R/PRDX2/HRG/VTN/CPB2/F2	16
GO:0072594	BP	GO:0072594	establishment of protein localization to organelle	60/1512	422/18723	0.0000120352960896331	0.000197800846704101	0.000142762989947323	TOMM7/CALM1/PIK3R1/VPS37B/RANBP2/TGFB1/MAPK1/HSPD1/CD68/PTGS2/CD36/NUP214/CDKN1A/BNIP3L/SCARB2/NFKBIA/BID/BAG3/NCOA4/LAPTM5/CHMP4B/SSR3/LAMP2/TSPO/RAB10/LEPROT/CHP1/RAB7A/UFM1/ZFAND2A/HCLS1/LMNA/GZMB/FLNA/TXNIP/RAC2/IFNG/CDK1/RAN/SRP14/SRP9/SUMO1/TCP1/CCT4/AGT/CLU/HERPUD1/PTTG1IP/APPL1/TIMM10/DNAJC15/CALM3/NMT1/TIMM8B/BCAP31/TNFAIP3/RAB11A/SEC61G/SNF8/TRAM1	60
GO:0032753	BP	GO:0032753	positive regulation of interleukin-4 production	10/1512	25/18723	0.0000121047000960341	0.000197800846704101	0.000142762989947323	CD3E/SLC7A5/GATA3/FCER1G/NLRP3/CD86/CEBPB/LGALS9/HLA-E/HAVCR2	10
GO:1901798	BP	GO:1901798	positive regulation of signal transduction by p53 class mediator	10/1512	25/18723	0.0000121047000960341	0.000197800846704101	0.000142762989947323	RPS20/RPS7/RPL11/RPS15/RPL26/DDX5/UBB/RPL37/PYHIN1/ATM	10
GO:0032735	BP	GO:0032735	positive regulation of interleukin-12 production	13/1512	41/18723	0.0000121291338048188	0.000197800846704101	0.000142762989947323	LTB/IRF8/IRF1/HSPD1/CLEC7A/TLR2/CD36/LGALS9/RIPK2/LAPTM5/HMGB1/IFNG/CD40	13
GO:1904407	BP	GO:1904407	positive regulation of nitric oxide metabolic process	13/1512	41/18723	0.0000121291338048188	0.000197800846704101	0.000142762989947323	IL1B/AIF1/KLF4/CLEC7A/PTGS2/ICAM1/CD36/DDAH2/TNF/KLF2/IFNG/AGT/CLU	13
GO:1905521	BP	GO:1905521	regulation of macrophage migration	13/1512	41/18723	0.0000121291338048188	0.000197800846704101	0.000142762989947323	CCL5/AKIRIN1/MAPK1/C5AR1/CSF1R/CCL3/C3AR1/TREM2/CD9/CD81/RARRES2/SLAMF8/DDT	13
GO:0072376	BP	GO:0072376	protein activation cascade	7/1512	12/18723	0.0000121720223883774	0.000197800846704101	0.000142762989947323	PRCP/FGB/FGG/APOH/SERPINC1/FN1/FGA	7
GO:1904667	BP	GO:1904667	negative regulation of ubiquitin protein ligase activity	7/1512	12/18723	0.0000121720223883774	0.000197800846704101	0.000142762989947323	RPS20/RPS7/RPL11/RPS15/RPL5/RPL37/MAD2L1	7
GO:0043620	BP	GO:0043620	regulation of DNA-templated transcription in response to stress	15/1512	53/18723	0.0000124833088097885	0.000202494536250868	0.000146150665807899	JUN/CITED2/VEGFA/CEBPB/HMOX1/EGR1/BAG3/ATF3/ATF6/HIF1A/HSPA1A/RBPJ/KLF2/NFE2L2/TMBIM6	15
GO:0034116	BP	GO:0034116	positive regulation of heterotypic cell-cell adhesion	8/1512	16/18723	0.0000126754242875235	0.000204142235087812	0.000147339894349709	LCK/IL1B/TNF/CD44/FGB/FGG/FLOT1/FGA	8
GO:0034375	BP	GO:0034375	high-density lipoprotein particle remodeling	8/1512	16/18723	0.0000126754242875235	0.000204142235087812	0.000147339894349709	APOC1/APOM/APOE/APOA2/APOC3/APOA1/SCARB1/PLTP	8
GO:0070431	BP	GO:0070431	nucleotide-binding oligomerization domain containing 2 signaling pathway	8/1512	16/18723	0.0000126754242875235	0.000204142235087812	0.000147339894349709	OTULIN/NFKBIA/RIPK2/HSPA1A/HSPA1B/SLC15A4/SLC15A3/TNFAIP3	8
GO:0097284	BP	GO:0097284	hepatocyte apoptotic process	8/1512	16/18723	0.0000126754242875235	0.000204142235087812	0.000147339894349709	STK4/ARF6/GSN/BID/CFLAR/RB1/KRT18/KRT8	8
GO:0046916	BP	GO:0046916	cellular transition metal ion homeostasis	24/1512	115/18723	0.0000130916686741772	0.00021047016002211	0.000151907081491906	LCK/ISCU/FTL/S100A9/SLC11A1/SLC31A2/HMOX1/FTH1/SLC40A1/PRNP/MT2A/NCOA4/HIF1A/ATP6V0D1/ATP6AP1/S100A8/GLRX3/IFNG/SOD1/CP/TF/ATP6V1A/TFRC/NDFIP1	24
GO:0055076	BP	GO:0055076	transition metal ion homeostasis	27/1512	138/18723	0.0000136087269453501	0.000218393431174577	0.000157625711612745	LCK/ISCU/FTL/S100A9/SLC11A1/SLC31A2/HMOX1/FTH1/SLC40A1/SLC25A37/PRNP/MT2A/NCOA4/PICALM/HIF1A/ATP6V0D1/ATP6AP1/S100A8/GLRX3/B2M/IFNG/SOD1/CP/TF/ATP6V1A/TFRC/NDFIP1	27
GO:0009743	BP	GO:0009743	response to carbohydrate	41/1512	253/18723	0.0000136994813399606	0.000219459364485088	0.0001583950502128	GSTP1/CASP3/SOD2/CLEC7A/NAMPT/HLA-DRB1/PTGS2/GLUL/ICAM1/EGR1/LGALS1/RAC1/LYN/HIF1A/TREM2/PTEN/STX4/FOXO3/PIM3/RHOA/CYBA/RAP1B/XBP1/TXNIP/UCP2/NME1/DYNLL1/MPC2/NDUFA9/APOM/CPB2/APOA2/APOB/SERPINF1/KHK/KRT18/LRP1/GCLC/PFKL/IRS2/TXN2	41
GO:0030168	BP	GO:0030168	platelet activation	25/1512	123/18723	0.0000141422270545755	0.000226150258519887	0.000163224210723208	LCK/TXK/ACTG1/FCER1G/PLSCR1/THBD/SH2B3/PLEK/AXL/LYN/CD9/FGB/FGG/HSPB1/IL6ST/FLNA/F2R/ACTB/CLIC1/HRG/CD40/APOE/F2/FN1/FGA	25
GO:0090132	BP	GO:0090132	epithelium migration	53/1512	360/18723	0.0000143820200128652	0.000229577767249613	0.000165698019114222	ETS1/RGCC/ARF6/ANXA1/GATA3/TGFB1/KLF4/GPX1/GRN/VEGFA/CTSH/PTGS2/MEF2C/GLUL/HMOX1/NR4A1/LGMN/CORO1C/RHOB/ADAM17/RAC1/DNAJA4/HIF1A/TNF/RTN4/PTEN/PRCP/CORO1B/RHOA/HSPB1/ADIPOR1/APOH/HMGB1/PFN1/NFE2L2/ZEB2/IFNG/CXCL13/TMSB4X/AGT/HRG/CD40/APOE/NRP2/APOA1/SERPINF1/SCARB1/NRP1/MMP9/RAB13/PLXND1/TGFBR1/RAB11A	53
GO:0050830	BP	GO:0050830	defense response to Gram-positive bacterium	22/1512	101/18723	0.0000145824164539339	0.000232365395756237	0.000167709993213925	IL7R/RPL39/C5AR1/LYZ/RNASE6/TLR2/MPEG1/CD36/PYCARD/ADAM17/RIPK2/TNF/ACP5/FGR/HLA-A/HLA-E/HAVCR2/HMGB2/RARRES2/CRP/ANG/GBP4	22
GO:1903035	BP	GO:1903035	negative regulation of response to wounding	21/1512	94/18723	0.0000150521489338024	0.000239427391947026	0.000172806997134752	THBD/SH2B3/SERPING1/ANXA2/TNF/CD9/SPP1/PTEN/FGB/FGG/APOH/HRG/VTN/CPB2/APOE/KNG1/PLAU/TFPI/F2/APCS/FGA	21
GO:0019915	BP	GO:0019915	lipid storage	20/1512	87/18723	0.0000152429928473708	0.000241610812812719	0.000174382883670597	NFKB1/IL1B/MSR1/CD36/ABCA1/NFKBIA/TNF/TREM2/PLIN2/C3/APOE/APOB/APOA1/CES1/SCARB1/CRP/HEXB/GM2A/SOAT1/ALKBH7	20
GO:1900182	BP	GO:1900182	positive regulation of protein localization to nucleus	20/1512	87/18723	0.0000152429928473708	0.000241610812812719	0.000174382883670597	PIK3R1/FYN/TGFB1/MAPK1/PTGS2/BAG3/HCLS1/FLNA/PYHIN1/IFNG/CDK1/RAN/PARK7/TCP1/NPM1/CCT4/LAMTOR5/F2/TFRC/PARP1	20
GO:0031334	BP	GO:0031334	positive regulation of protein-containing complex assembly	39/1512	237/18723	0.0000153433262351738	0.000242774490026373	0.000175222769045826	RPS3/ARF6/TGFB1/CLEC7A/HCK/FNIP2/VEGFA/LGALS3/ICAM1/CD36/PLEK/PYCARD/ABCA1/GSN/SNX9/RAC1/BID/TNF/HSPA1A/HSPA1B/ARPC1B/CORO1B/RHOA/ARPC5/ARPC3/PFN1/RAP1B/ATM/IFNG/CXCL13/CORO1A/PARK7/SUMO1/CTTN/CLU/PAK1/GRB2/TFRC/IQGAP2	39
GO:0006457	BP	GO:0006457	protein folding	36/1512	212/18723	0.000015968662706571	0.000252226565587678	0.00018204481551744	TBCC/RANBP2/HSPE1/DNAJB6/HSPD1/GRN/CD74/PPIF/BAG3/CRTAP/DNAJA4/PRDX4/ATF6/FKBP1A/HSPA1A/HSPA1B/PFDN5/HSPB1/FKBP5/B2M/PDIA3/FKBP11/TCP1/PFDN6/CCT4/CLU/APCS/SDF2L1/P4HB/PDIA6/SIL1/FKBP2/PPIB/PDIA4/CANX/ERP29	36
GO:0006968	BP	GO:0006968	cellular defense response	15/1512	54/18723	0.0000160040066639162	0.000252342895282973	0.000182128776609603	TRAT1/KLRG1/TYROBP/SH2D1A/C5AR1/LY96/MNDA/LILRB2/NCF2/LGALS3BP/GNLY/PRF1/SPN/CXCL9/NCF1	15
GO:0046596	BP	GO:0046596	regulation of viral entry into host cell	13/1512	42/18723	0.0000162749006393337	0.000256166368003753	0.000184888372469256	IFITM2/IFITM1/FCN1/CD74/HLA-DRB1/CD4/LGALS9/LGALS1/GSN/IFITM3/APCS/SNX3/P4HB	13
GO:0002715	BP	GO:0002715	regulation of natural killer cell mediated immunity	14/1512	48/18723	0.0000165837392112805	0.000259088848058362	0.000186997675829729	LAG3/CD160/KLRC1/KLRD1/SH2D1A/LGALS9/SERPINB9/ARRB2/HLA-B/HLA-A/SH2D1B/HLA-E/HAVCR2/NCR3	14
GO:0043303	BP	GO:0043303	mast cell degranulation	14/1512	48/18723	0.0000165837392112805	0.000259088848058362	0.000186997675829729	LAT2/HMOX1/LGALS9/NR4A3/LYN/VAMP8/STXBP2/FGR/CD84/PTGDS/RAC2/LAT/CD300A/SNAP23	14
GO:2001238	BP	GO:2001238	positive regulation of extrinsic apoptotic signaling pathway	14/1512	48/18723	0.0000165837392112805	0.000259088848058362	0.000186997675829729	STK4/PTPRC/G0S2/PYCARD/PEA15/BID/CTNNA1/ATF3/TNF/PTEN/PDIA3/PPP1CA/AGT/PAK2	14
GO:0042130	BP	GO:0042130	negative regulation of T cell proliferation	17/1512	67/18723	0.0000165926324639871	0.000259088848058362	0.000186997675829729	XCL1/CASP3/CD86/HLA-DRB1/LILRB2/CEBPB/LGALS9/GPNMB/VSIG4/LILRB4/PRNP/PELI1/HAVCR2/SPN/IL4I1/SDC4/NDFIP1	17
GO:0051924	BP	GO:0051924	regulation of calcium ion transport	41/1512	255/18723	0.0000166042082467827	0.000259088848058362	0.000186997675829729	CXCR4/SARAF/CCL5/CALM1/XCL1/FYN/PTGS2/LGALS3/LILRB2/CD4/ICAM1/CCL3/ATP1B1/GSTO1/VMP1/ATP2B1/CTNNB1/PRNP/LYN/AHNAK/FKBP1A/ARRB2/TSPO/GNAI2/CD84/RHOA/PDE4B/YWHAE/CYBA/F2R/CORO1A/CXCL10/AGT/CXCL9/F2/SPINK1/GEM/VDAC1/CALM2/CALM3/TMBIM6	41
GO:0065005	BP	GO:0065005	protein-lipid complex assembly	11/1512	31/18723	0.0000170723472921156	0.000265933506437981	0.000191937815933903	ABCA1/APOC1/SNX9/ACSL3/APOM/APOE/APOA2/APOB/APOC3/APOA1/SOAT1	11
GO:1902106	BP	GO:1902106	negative regulation of leukocyte differentiation	22/1512	102/18723	0.0000171931115386979	0.000267352884426753	0.000192962253639397	LAG3/PIK3R1/SOCS1/ANXA1/IRF1/MAFB/FGL2/CD74/C1QC/LILRB3/CCL3/TRIB1/LILRB4/TMEM176B/CTNNB1/LYN/TMEM176A/HMGB1/NME1/PRDX2/APCS/GPR137B	22
GO:0070972	BP	GO:0070972	protein localization to endoplasmic reticulum	18/1512	74/18723	0.0000176992537995619	0.000274749690220738	0.000198300906778677	CHMP4B/SSR3/RTN4/PPP1R15A/RAB10/ZFAND2A/INSIG1/SRP14/SRP9/HERPUD1/RER1/GPAA1/KDELR2/OS9/KDELR1/BCAP31/SEC61G/TRAM1	18
GO:0070098	BP	GO:0070098	chemokine-mediated signaling pathway	20/1512	88/18723	0.0000182466137771707	0.000282759810406017	0.000204082220289425	CXCR4/CCL5/CXCR6/XCL1/XCL2/CXCL8/CXCL2/CCRL2/CCL20/CCL3L3/CXCL3/SH2B3/CCL3/HIF1A/TREM2/CXCL13/CXCR3/CXCL10/CXCL9/CXCL1	20
GO:1903900	BP	GO:1903900	regulation of viral life cycle	28/1512	148/18723	0.0000182808675460392	0.000282804707371745	0.000204114624726381	CCL5/PABPC1/VPS37B/IFITM2/DDX5/IFITM1/CXCL8/FCN1/CD74/HLA-DRB1/PLSCR1/CD4/LGALS9/AXL/LGALS1/GSN/IFITM3/TNF/ISG20/TOP2A/BANF1/APOBEC3G/APCS/SNX3/P4HB/OAS1/CHMP3/BST2	28
GO:0030865	BP	GO:0030865	cortical cytoskeleton organization	16/1512	61/18723	0.0000186336234765708	0.000287768236532864	0.000207697057640797	ARF6/RHOH/EZR/RHOF/PLEK/RHOB/RAC1/TNF/RHOQ/RHOA/FMNL1/RAC2/FMNL2/EPB41L3/EPB41L2/RAB13	16
GO:0009408	BP	GO:0009408	response to heat	23/1512	110/18723	0.0000190535054512229	0.000293595095251646	0.000211902599662255	DNAJB6/HSPD1/PTGS2/CD14/HMOX1/CDKN1A/HSBP1/BAG3/IER5/DNAJA4/LYN/HSPA1A/ATP2A2/HSPA1B/YWHAE/IGFBP7/ATM/SOD1/SUMO1/CXCL10/CPB2/IGF1/GCLC	23
GO:0019262	BP	GO:0019262	N-acetylneuraminate catabolic process	5/1512	6/18723	0.0000191085842014321	0.000293595095251646	0.000211902599662255	NPL/NAGK/RENBP/GNPDA1/AMDHD2	5
GO:2001188	BP	GO:2001188	regulation of T cell activation via T cell receptor contact with antigen bound to MHC molecule on antigen presenting cell	5/1512	6/18723	0.0000191085842014321	0.000293595095251646	0.000211902599662255	LGALS3/HLA-DMB/LGALS9/CD81/HAVCR2	5
GO:1903052	BP	GO:1903052	positive regulation of proteolysis involved in cellular protein catabolic process	26/1512	133/18723	0.0000198127971161183	0.00030389730814672	0.000219338233738052	RNF19A/PLK3/HECTD1/CSNK1D/RNF144B/GABARAP/DAB2/TRIB1/LAPTM5/TREM2/HSPA1A/PTEN/HSPA1B/CTSC/ZFAND2A/PYHIN1/NFE2L2/SUMO1/SUMO2/NUPR1/CLU/HERPUD1/GCLC/BCAP31/PSMC2/PSMC1	26
GO:0010632	BP	GO:0010632	regulation of epithelial cell migration	45/1512	292/18723	0.0000198556661870032	0.000304037781562957	0.000219439620588737	ETS1/RGCC/ARF6/ANXA1/GATA3/TGFB1/KLF4/GRN/VEGFA/CTSH/PTGS2/MEF2C/GLUL/HMOX1/LGMN/CORO1C/RHOB/ADAM17/RAC1/DNAJA4/HIF1A/TNF/RTN4/PTEN/PRCP/RHOA/HSPB1/ADIPOR1/APOH/HMGB1/PFN1/NFE2L2/IFNG/CXCL13/TMSB4X/AGT/HRG/CD40/APOE/NRP2/SERPINF1/SCARB1/NRP1/MMP9/RAB11A	45
GO:0032535	BP	GO:0032535	regulation of cellular component size	55/1512	383/18723	0.0000206199742181174	0.000315206012666442	0.000227500304308364	IL7R/ARF6/MYADM/EZR/HCK/VEGFA/ICAM1/PLEK/PYCARD/GSN/TMSB10/CAPG/DPYSL2/SNX9/COTL1/RAC1/TMEM123/MAP3K13/RAB21/PICALM/RTN4/PPP1R15A/SPP1/CLN8/PTEN/LAMTOR4/ARPC1B/CAPZA2/CORO1B/RHOA/ARHGAP18/ARPC5/ARPC3/HCLS1/PFN1/DSTN/TMSB4X/PPP1CA/CORO1A/NPM1/LAMTOR5/CTTN/APOE/KCNMA1/NRP1/FN1/RDX/LRP1/PAK1/GRB2/SWAP70/CHMP3/TWF2/RAB11A/IQGAP2	55
GO:1902600	BP	GO:1902600	proton transmembrane transport	29/1512	157/18723	0.0000209477554505253	0.000319674799337204	0.00023072565625799	ACTN4/ATP6V1B2/PPIF/ATP6V0B/ATP6V1F/ATP6V0D1/ATP6AP1/ATP6V1C1/CHP1/COX17/SLC15A4/UCP2/TMSB4X/NDUFA4/PARK7/COX6A1/COX8A/SLC25A5/COX6B1/CYB5A/SLC15A3/SLC22A18/ATP6V1A/CYC1/ATP6V0E1/ATP6V1H/UQCRC1/UQCR10/COX5A	29
GO:0090130	BP	GO:0090130	tissue migration	53/1512	365/18723	0.0000212459049977142	0.000323677056037812	0.000233614289661922	ETS1/RGCC/ARF6/ANXA1/GATA3/TGFB1/KLF4/GPX1/GRN/VEGFA/CTSH/PTGS2/MEF2C/GLUL/HMOX1/NR4A1/LGMN/CORO1C/RHOB/ADAM17/RAC1/DNAJA4/HIF1A/TNF/RTN4/PTEN/PRCP/CORO1B/RHOA/HSPB1/ADIPOR1/APOH/HMGB1/PFN1/NFE2L2/ZEB2/IFNG/CXCL13/TMSB4X/AGT/HRG/CD40/APOE/NRP2/APOA1/SERPINF1/SCARB1/NRP1/MMP9/RAB13/PLXND1/TGFBR1/RAB11A	53
GO:0002279	BP	GO:0002279	mast cell activation involved in immune response	14/1512	49/18723	0.0000215041313311877	0.000325425454934531	0.000234876198588376	LAT2/HMOX1/LGALS9/NR4A3/LYN/VAMP8/STXBP2/FGR/CD84/PTGDS/RAC2/LAT/CD300A/SNAP23	14
GO:0030225	BP	GO:0030225	macrophage differentiation	14/1512	49/18723	0.0000215041313311877	0.000325425454934531	0.000234876198588376	TGFB1/HLA-DRB1/TLR2/VEGFA/CSF1R/SPI1/CD4/C1QC/TRIB1/HCLS1/IFNG/RB1/MMP9/PARP1	14
GO:0052372	BP	GO:0052372	modulation by symbiont of entry into host	14/1512	49/18723	0.0000215041313311877	0.000325425454934531	0.000234876198588376	IFITM2/IFITM1/CXCL8/FCN1/CD74/HLA-DRB1/CD4/LGALS9/LGALS1/GSN/IFITM3/APCS/SNX3/P4HB	14
GO:0048662	BP	GO:0048662	negative regulation of smooth muscle cell proliferation	18/1512	75/18723	0.0000215494308746149	0.000325425454934531	0.000234876198588376	PDCD4/GSTP1/AIF1/SOD2/KLF4/MEF2C/HMOX1/CDKN1A/TRIB1/GNA13/COMT/PTEN/RHOA/IFNG/APOE/ANG/TPM1/TNFAIP3	18
GO:0034142	BP	GO:0034142	toll-like receptor 4 signaling pathway	13/1512	43/18723	0.000021613243985562	0.000325425454934531	0.000234876198588376	LY96/CD14/NINJ1/NFKBIA/RIPK2/LYN/PELI1/TREM2/PIK3AP1/HMGB1/APPL1/OAS1/TNFAIP3	13
GO:0036230	BP	GO:0036230	granulocyte activation	13/1512	43/18723	0.000021613243985562	0.000325425454934531	0.000234876198588376	CCL5/KMT2E/FCER1G/TYROBP/CXCL8/GRN/SPI1/IL18/CCL3/STXBP2/STX4/ITGB2/CD300A	13
GO:0042088	BP	GO:0042088	T-helper 1 type immune response	13/1512	43/18723	0.000021613243985562	0.000325425454934531	0.000234876198588376	ANXA1/XCL1/RELB/IL1B/HLA-DRB1/SLC11A1/IL18/RIPK2/HMGB1/HAVCR2/SPN/EBI3/IL18BP	13
GO:0014910	BP	GO:0014910	regulation of smooth muscle cell migration	20/1512	89/18723	0.0000217706156567264	0.000326704130795367	0.000235799084370253	CCL5/GSTP1/AIF1/MEF2C/S100A11/TRIB1/NR4A3/GNA13/CORO1B/RHOA/NFE2L2/AGT/VTN/PLAU/IGF1/NRP1/LRP1/PAK1/TPM1/APEX1	20
GO:1900407	BP	GO:1900407	regulation of cellular response to oxidative stress	20/1512	89/18723	0.0000217706156567264	0.000326704130795367	0.000235799084370253	MCL1/FYN/SFPQ/SOD2/GPX1/CD36/NR4A3/CTNNB1/HIF1A/TREM2/TXN/FOXO3/HSPB1/GCH1/PNPLA8/NFE2L2/SOD1/PARK7/P4HB/PARP1	20
GO:0045591	BP	GO:0045591	positive regulation of regulatory T cell differentiation	8/1512	17/18723	0.0000222452501524145	0.000332719587271354	0.000240140747041165	SOCS1/HLA-DRA/HLA-DRB1/LILRB2/LGALS9/LILRB4/IFNG/IL4I1	8
GO:0060263	BP	GO:0060263	regulation of respiratory burst	8/1512	17/18723	0.0000222452501524145	0.000332719587271354	0.000240140747041165	RPS19/IGHA1/CLEC7A/GRN/RAC1/RAC2/SLAMF8/NCF1	8
GO:0010639	BP	GO:0010639	negative regulation of organelle organization	51/1512	348/18723	0.0000234811057100933	0.000350622669535317	0.000253062317377513	TERF2IP/PIK3R1/MYADM/ODF2L/DUSP1/GPX1/LILRB2/PPIF/GSN/TMSB10/CAPG/CHMP4B/ARRB2/HSPA1A/TSPO/NBN/CAPZA2/CORO1B/RAB7A/LMNA/PFN1/ATM/TOP2A/CENPF/TPX2/ZWINT/STMN1/MAD2L1/PTTG1/TMSB4X/CORO1A/NPM1/SLC25A5/NUPR1/PRAP1/IGF1/CLU/RDX/FEZ2/GCLC/TFRC/SWAP70/SLC35F6/BNIP3/ACAA2/PARP1/PAK2/TWF2/AURKAIP1/PSMG2/PRELID1	51
GO:0035767	BP	GO:0035767	endothelial cell chemotaxis	11/1512	32/18723	0.0000241237366814865	0.000359029671832222	0.000259130081011486	VEGFA/NR4A1/LGMN/CORO1B/HSPB1/HMGB1/CXCL13/TMSB4X/HRG/NRP1/RAB13	11
GO:0097345	BP	GO:0097345	mitochondrial outer membrane permeabilization	11/1512	32/18723	0.0000241237366814865	0.000359029671832222	0.000259130081011486	BNIP3L/BID/HSPA1A/GZMB/SLC25A5/CHCHD10/GCLC/SLC35F6/BNIP3/ACAA2/NMT1	11
GO:0033700	BP	GO:0033700	phospholipid efflux	7/1512	13/18723	0.0000245281120740831	0.000363847109862098	0.000262607072482912	ABCA1/APOC1/APOC2/APOE/APOA2/APOC3/APOA1	7
GO:2001198	BP	GO:2001198	regulation of dendritic cell differentiation	7/1512	13/18723	0.0000245281120740831	0.000363847109862098	0.000262607072482912	LILRB2/CEBPB/LGALS9/TMEM176B/TMEM176A/HLA-B/HMGB1	7
GO:0014909	BP	GO:0014909	smooth muscle cell migration	21/1512	97/18723	0.0000249750631790237	0.000369868792794113	0.000266953229105665	CCL5/GSTP1/AIF1/MEF2C/S100A11/TRIB1/NR4A3/GNA13/CORO1B/RHOA/ARPC5/NFE2L2/AGT/VTN/PLAU/IGF1/NRP1/LRP1/PAK1/TPM1/APEX1	21
GO:0034284	BP	GO:0034284	response to monosaccharide	37/1512	225/18723	0.0000254850513334007	0.000376802750780231	0.000271957821304141	GSTP1/CASP3/SOD2/NAMPT/HLA-DRB1/PTGS2/GLUL/ICAM1/EGR1/LGALS1/RAC1/HIF1A/TREM2/PTEN/STX4/FOXO3/PIM3/RHOA/CYBA/XBP1/TXNIP/UCP2/NME1/DYNLL1/MPC2/NDUFA9/APOM/CPB2/APOA2/SERPINF1/KHK/KRT18/LRP1/GCLC/PFKL/IRS2/TXN2	37
GO:0046456	BP	GO:0046456	icosanoid biosynthetic process	15/1512	56/18723	0.0000257701756331708	0.000380394785655594	0.000274550376631111	ANXA1/ALOX5AP/IL1B/CD74/PTGS2/MGST2/TBXAS1/FABP5/LTA4H/MGST3/PNPLA8/PTGDS/LTC4S/CBR1/AKR1C3	15
GO:0001101	BP	GO:0001101	response to acid chemical	26/1512	135/18723	0.000026015066719882	0.000383382167886626	0.000276706523212504	SOCS1/FYN/GSTP1/SIPA1/CASP3/CYBB/VEGFA/CEBPB/ICAM1/LYN/TNF/LAMTOR2/CPEB4/CD9/LAMTOR4/KLF2/RHOA/CYBA/XBP1/PCNA/LAMTOR5/KRT8/AKR1B1/GCLC/LAMTOR1/TMBIM6	26
GO:0031397	BP	GO:0031397	negative regulation of protein ubiquitination	19/1512	83/18723	0.0000263274659506868	0.000386722174933622	0.000279117177162776	RPS3/RPS20/RPS7/RPL11/RPS15/RPL5/PRR7/FYN/SQSTM1/ARRB2/HSPA1A/HSPA1B/TSPO/CHP1/RPL37/MAD2L1/PARK7/GCLC/TNFAIP3	19
GO:0048678	BP	GO:0048678	response to axon injury	19/1512	83/18723	0.0000263274659506868	0.000386722174933622	0.000279117177162776	TYROBP/AIF1/KLF4/GRN/LGALS1/CTNNA1/LYN/MAP2K1/TREM2/SPP1/PTEN/TSPO/FLNA/CDK1/SOD1/APOA1/LRP1/TXN2/BNIP3	19
GO:0002719	BP	GO:0002719	negative regulation of cytokine production involved in immune response	10/1512	27/18723	0.0000268914387568674	0.000392372222477637	0.00028319510551429	XCL1/TGFB1/IRAK3/HMOX1/LILRB4/TNF/APOA2/APOA1/BST2/CUEDC2	10
GO:0034377	BP	GO:0034377	plasma lipoprotein particle assembly	10/1512	27/18723	0.0000268914387568674	0.000392372222477637	0.00028319510551429	ABCA1/APOC1/ACSL3/APOM/APOE/APOA2/APOB/APOC3/APOA1/SOAT1	10
GO:0060333	BP	GO:0060333	interferon-gamma-mediated signaling pathway	10/1512	27/18723	0.0000268914387568674	0.000392372222477637	0.00028319510551429	SOCS1/TXK/IRF1/JAK1/IFNGR1/HCK/IFNGR2/PARP14/IFNG/STAT1	10
GO:0032069	BP	GO:0032069	regulation of nuclease activity	9/1512	22/18723	0.0000269296380656012	0.000392372222477637	0.00028319510551429	RPS3/GZMA/HSPA1A/HMGB1/HMGB2/PCNA/NPM1/OAS1/TMBIM6	9
GO:0050860	BP	GO:0050860	negative regulation of T cell receptor signaling pathway	9/1512	22/18723	0.0000269296380656012	0.000392372222477637	0.00028319510551429	EZR/CD160/SH2D1A/SLA2/LGALS3/LILRB4/PRNP/LAPTM5/GBP1	9
GO:0021762	BP	GO:0021762	substantia nigra development	13/1512	44/18723	0.0000284238354623125	0.000412809294741701	0.00029794558606482	CALM1/BASP1/RHOA/YWHAE/MBP/YWHAQ/ACTB/DYNLL1/COX6B1/YWHAH/GNB4/CALM2/CALM3	13
GO:0042269	BP	GO:0042269	regulation of natural killer cell mediated cytotoxicity	13/1512	44/18723	0.0000284238354623125	0.000412809294741701	0.00029794558606482	LAG3/CD160/KLRC1/KLRD1/SH2D1A/LGALS9/SERPINB9/ARRB2/HLA-B/HLA-A/HLA-E/HAVCR2/NCR3	13
GO:0045765	BP	GO:0045765	regulation of angiogenesis	50/1512	342/18723	0.0000299907082945548	0.000434616411021184	0.000313684897468502	BTG1/CXCR4/ETS1/RGCC/CD160/TMIGD2/JAK1/IL1B/C5AR1/CXCL8/KLF4/CYBB/GRN/VEGFA/CTSH/ITGAX/GLUL/HMOX1/NINJ1/GPNMB/ADM/C3AR1/RHOB/CTNNB1/HIF1A/TNF/KLF2/C3/HSPB1/APOH/RNH1/HMGB1/XBP1/NFE2L2/HIPK1/CXCL13/PKM/CXCL10/AGT/HRG/CD40/SERPINF1/NRP1/STAT1/MYDGF/PLXND1/STAB1/HTATIP2/MTDH/TNFAIP3	50
GO:0043542	BP	GO:0043542	endothelial cell migration	43/1512	279/18723	0.0000300217345677123	0.000434616411021184	0.000313684897468502	ETS1/RGCC/ANXA1/GATA3/TGFB1/KLF4/GPX1/GRN/VEGFA/PTGS2/MEF2C/GLUL/HMOX1/NR4A1/LGMN/RHOB/ADAM17/RAC1/DNAJA4/HIF1A/TNF/PTEN/PRCP/CORO1B/RHOA/HSPB1/APOH/HMGB1/NFE2L2/CXCL13/TMSB4X/AGT/HRG/CD40/APOE/NRP2/APOA1/SERPINF1/SCARB1/NRP1/RAB13/PLXND1/TGFBR1	43
GO:0051258	BP	GO:0051258	protein polymerization	45/1512	297/18723	0.0000305103277323912	0.000440981804196211	0.000318279127356793	RPS3/ARF6/MYADM/CSNK1D/AIF1/HCK/ICAM1/PYCARD/GSN/TMSB10/CAPG/SNX9/COTL1/RAC1/GPX4/CHMP4B/HSPA1A/HSPA1B/ARPC1B/CAPZA2/FGB/CORO1B/RHOA/ARHGAP18/FGG/ARPC5/ARPC3/HCLS1/PFN1/UBE2C/TPX2/STMN1/TMSB4X/MZT1/CORO1A/CTTN/MSRB2/RDX/PAK1/ANG/FGA/GRB2/CHMP3/TWF2/IQGAP2	45
GO:0060191	BP	GO:0060191	regulation of lipase activity	20/1512	91/18723	0.0000306987956005149	0.000441619957600763	0.000318739715314817	CCL5/ANXA1/TXK/C5AR1/CD86/ABL2/GNAQ/PPT1/APOC1/GNA13/RHOA/APOH/S1PR4/AGT/APOC2/APOA2/APOC3/APOA1/LRP1/ANG	20
GO:1990874	BP	GO:1990874	vascular associated smooth muscle cell proliferation	20/1512	91/18723	0.0000306987956005149	0.000441619957600763	0.000318739715314817	JUN/PDCD4/GSTP1/SOD2/MEF2C/HMOX1/CDKN1A/NR4A3/GNA13/TNF/PTEN/GNAI2/RHOA/AGT/IGF1/MMP9/PAK1/TPM1/POLDIP2/NQO2	20
GO:0007565	BP	GO:0007565	female pregnancy	33/1512	193/18723	0.000030701376362754	0.000441619957600763	0.000318739715314817	JUNB/ETS1/CITED2/CD38/MAPK1/SLC38A1/IL1B/TIMP1/NAMPT/CTSB/VEGFA/PTGS2/THBD/LGALS9/ADM/VMP1/FOSB/COMT/SPP1/PRDX3/RPL29/IGFBP7/HAVCR2/UCP2/PRDM1/SOD1/BSG/AMBP/AGT/MMP9/AKR1B1/TMED2/FOS	33
GO:0032418	BP	GO:0032418	lysosome localization	18/1512	77/18723	0.0000315559872827185	0.00045319020589624	0.000327090555407864	LAT2/HMOX1/LGALS9/NR4A3/SPAG9/LYN/ARL8B/VAMP8/STXBP2/FGR/BLOC1S1/CD84/PTGDS/RAC2/LAT/CD300A/LAMTOR1/SNAP23	18
GO:0046822	BP	GO:0046822	regulation of nucleocytoplasmic transport	22/1512	106/18723	0.000032374546662188	0.000462735398330069	0.00033397980908995	PIK3R1/TGFB1/MAPK1/IL1B/PTGS2/CD36/NUP214/BAG3/TXN/CHP1/UFM1/HCLS1/YWHAE/IFI27/FLNA/IFNG/CDK1/RAN/PARK7/SUMO1/CAMK1/PPP1CC	22
GO:1903707	BP	GO:1903707	negative regulation of hemopoiesis	22/1512	106/18723	0.000032374546662188	0.000462735398330069	0.00033397980908995	LAG3/PIK3R1/SOCS1/ANXA1/IRF1/MAFB/FGL2/CD74/C1QC/LILRB3/CCL3/TRIB1/LILRB4/TMEM176B/CTNNB1/LYN/TMEM176A/HMGB1/NME1/PRDX2/APCS/GPR137B	22
GO:1905477	BP	GO:1905477	positive regulation of protein localization to membrane	22/1512	106/18723	0.000032374546662188	0.000462735398330069	0.00033397980908995	ARF6/PIK3R1/EZR/FYN/SQSTM1/PRKCH/LGALS3/PRNP/TNF/TREM2/ACSL3/STX4/CD81/CHP1/GZMB/ITGB2/IFNG/LRP1/PAK1/RER1/NMT1/RAB11A	22
GO:0062012	BP	GO:0062012	regulation of small molecule metabolic process	49/1512	334/18723	0.0000327494276856425	0.000467352987811408	0.000337312559640262	RORA/ANXA1/ELOVL5/RANBP2/NFKB1/IL1B/CD74/SLC7A7/PTGS2/EGR1/PLEK/PDK4/ADM/APOC1/NR4A3/FABP5/COMT/HIF1A/TNF/TREM2/ADIPOR1/INSIG1/HMGB1/IFNG/ENO1/TMSB4X/PGAM1/PPP1CA/SOD1/PARK7/FAM3C/NUPR1/FABP1/APOC2/APOE/APOB/IGF1/APOC3/APOA1/CES1/KHK/FABP3/ACADM/ZMPSTE24/FBP1/BCKDK/IRS2/AKR1C3/PARP1	49
GO:0034764	BP	GO:0034764	positive regulation of transmembrane transport	36/1512	219/18723	0.0000328509001953872	0.000468060456338384	0.000337823175868087	CALM1/PIK3R1/XCL1/ATP1B3/ACTN4/CTSS/ACSL1/IFNGR2/ATP1B1/GSTO1/VMP1/NR4A3/CREBL2/TREM2/RHOQ/AZIN1/C3/CHP1/GLRX/COX17/FLNA/NFE2L2/IFNG/F2R/TMSB4X/NDUFA4/ARL6IP1/CXCL10/AGT/IGF1/CXCL9/F2/APPL1/IRS2/CALM2/CALM3	36
GO:0010165	BP	GO:0010165	response to X-ray	11/1512	33/18723	0.000033556638941945	0.000477361713907575	0.000344536369279409	ANXA1/CCND2/GATA3/CASP3/THBD/CDKN1A/ATM/NUCKS1/XRCC5/PRAP1/CCND1	11
GO:0043524	BP	GO:0043524	negative regulation of neuron apoptotic process	27/1512	145/18723	0.0000343359685992401	0.0004876788988922	0.000351982809478162	FYN/NR4A2/HSPD1/C5AR1/SOD2/GRN/MEF2C/CEBPB/HMOX1/AXL/LGMN/PPT1/HIF1A/ARRB2/CPEB4/SNX6/RHOA/BTG2/ADAM8/F2R/SOD1/CORO1A/PARK7/APOE/NRP1/LRP1/GCLC	27
GO:0042100	BP	GO:0042100	B cell proliferation	21/1512	99/18723	0.0000345136999911618	0.000489432484623095	0.000353248462008184	IL7R/PTPRC/TYROBP/CD38/CASP3/HSPD1/IKZF3/TNFSF13B/MNDA/CD74/MEF2C/GPR183/CDKN1A/LYN/PELI1/CD81/ATM/CD40/TFRC/IRS2/CD300A	21
GO:0033673	BP	GO:0033673	negative regulation of kinase activity	38/1512	237/18723	0.0000354799605799372	0.000502344999168687	0.000362568084320138	PTPRC/PDCD4/SPRY1/GSTP1/DUSP1/PIK3IP1/PIP4K2A/CASP3/IL1B/IRAK3/SH2B3/PYCARD/CDKN1A/TRIB1/GNAQ/LILRB4/CORO1C/SH3BP5/LYN/PTEN/YWHAG/PRDX3/SNX6/PTPN1/CHP1/HSPB1/IFNG/PARK7/NPM1/AGT/APOE/RB1/IRS2/GADD45B/AIDA/PAK2/TNFAIP3/CD300A	38
GO:0042254	BP	GO:0042254	ribosome biogenesis	45/1512	299/18723	0.0000360789506804488	0.000510025166437253	0.000368111253931521	RPS27/RPL23A/RPS25/RPL3/RPL35A/RPS19/RPS6/RPS14/RPS28/RPS7/RPL11/RPL6/RPS21/RPL10A/RPS15/RPSA/RPL10/RPS16/RPL14/LYAR/RPL7A/RPL38/RPL26/RPL7/RPL5/GLUL/NUDT16/MPHOSPH6/PTEN/NOP10/DDX21/ISG20/RPS17/RPL24/RPS24/RPS8/RPLP0/RPS5/NOP58/RAN/NPM1/XRCC5/GTF2H5/PIN4/EIF4A3	45
GO:1901361	BP	GO:1901361	organic cyclic compound catabolic process	66/1512	495/18723	0.0000363677183172993	0.000513302741007391	0.000370476847169391	ZFP36L2/ZFP36/HNRNPA0/CNOT6L/PABPC1/PDE7A/DDX5/RNASE6/KYNU/BLVRB/SLC11A1/HNMT/HMOX1/BLVRA/VIM/TYMP/PABPC4/YBX3/NUDT16/MGAT1/SLCO2B1/RNASET2/SAMHD1/COMT/HSPA1A/SPP1/YBX1/DNPH1/UPP1/HSPA1B/PDE4B/RNH1/ISG20/BTG2/NFE2L2/ATM/TNFRSF1B/LSM5/NUDT1/DUT/HPRT1/POLR2G/AMBP/NPM1/LSM4/CARHSP1/APOBEC3G/HSD17B6/APOE/SCARB1/YWHAH/IL4I1/SMPDL3A/CYP27A1/ANG/AHCY/DNASE2/SLIRP/HINT1/QDPR/HSD17B11/PAIP1/NUDT3/ACAA1/EI…	66
GO:0002701	BP	GO:0002701	negative regulation of production of molecular mediator of immune response	12/1512	39/18723	0.0000367378767019886	0.000517717046836305	0.000373662877508384	XCL1/TGFB1/IRAK3/HMOX1/LILRB4/TNF/APOA2/APOA1/NDFIP1/BST2/CUEDC2/TMBIM6	12
GO:0007346	BP	GO:0007346	regulation of mitotic cell cycle	62/1512	457/18723	0.000037032200455993	0.000521050570846491	0.000376068852319337	ZFP36L2/BTG1/RPL26/RGCC/BTG3/ANXA1/RBL2/KMT2E/PLK3/CCND2/DUSP1/TGFB1/IL1B/AIF1/KLF4/EREG/TIMP2/GPNMB/CDKN1A/LGMN/ADAM17/BID/CTNNB1/TNF/HES1/PTEN/NBN/EIF4EBP1/SDCBP/PIM3/NABP1/YWHAE/BTG2/CCND3/ATM/NUSAP1/UBE2C/CENPF/ZWINT/CKS1B/MAD2L1/CDK1/RPA3/CKS2/PSME2/ANAPC11/PRAP1/RB1/IGF1/UBD/UBE2E2/CCND1/RDX/POLDIP2/ZMPSTE24/APPL1/EIF4E/TMEM14B/RAB11A/AURKAIP1/PSMG2/APEX1	62
GO:0034134	BP	GO:0034134	toll-like receptor 2 signaling pathway	8/1512	18/18723	0.0000372059176226034	0.000521866517944417	0.000376657763081247	TLR2/RIPK2/LYN/TREM2/PIK3AP1/HMGB1/CYBA/TNFAIP3	8
GO:2000641	BP	GO:2000641	regulation of early endosome to late endosome transport	8/1512	18/18723	0.0000372059176226034	0.000521866517944417	0.000376657763081247	EZR/MAPK1/DAB2/RAB21/MAP2K1/RDX/SNX3/CHMP3	8
GO:0051341	BP	GO:0051341	regulation of oxidoreductase activity	22/1512	107/18723	0.0000376898146051905	0.000527832978143188	0.000380964062632393	CALM1/GZMA/NFKB1/IL1B/ABL2/DDAH2/HIF1A/TNF/GNAI2/HP/GCH1/COX17/CYBA/IFNG/NDUFA4/PARK7/AGT/APOE/SLAMF8/SCARB1/GLA/CALM3	22
GO:0034250	BP	GO:0034250	positive regulation of cellular amide metabolic process	29/1512	162/18723	0.000038385663869724	0.00053674465494735	0.000387396075675844	RPS4X/CCL5/RPL26/RPL5/PABPC1/MAPK1/SERP1/IFNGR1/CASP3/EEF2/VIM/YBX3/PICALM/TNF/PPP1R15A/RHOA/RPS9/GSAP/NFE2L2/IFNG/PKM/POLR2G/NPM1/CDC123/CLU/COA3/UQCC2/PAIP1/EIF4A3	29
GO:0010818	BP	GO:0010818	T cell chemotaxis	10/1512	28/18723	0.0000388135167570873	0.000539382292191326	0.000389299793408204	CCL5/XCL1/XCL2/CXCL16/GPR183/CCL3/ADAM17/CXCL13/CXCR3/CXCL10	10
GO:0038094	BP	GO:0038094	Fc-gamma receptor signaling pathway	10/1512	28/18723	0.0000388135167570873	0.000539382292191326	0.000389299793408204	PTPRC/FYN/FCER1G/HCK/LYN/FGR/CD47/MYO1G/PAK1/APPL1	10
GO:0045589	BP	GO:0045589	regulation of regulatory T cell differentiation	10/1512	28/18723	0.0000388135167570873	0.000539382292191326	0.000389299793408204	LAG3/SOCS1/IRF1/HLA-DRA/HLA-DRB1/LILRB2/LGALS9/LILRB4/IFNG/IL4I1	10
GO:0061082	BP	GO:0061082	myeloid leukocyte cytokine production	10/1512	28/18723	0.0000388135167570873	0.000539382292191326	0.000389299793408204	TGFB1/SPON2/CD74/IRAK3/HMOX1/CD36/NR4A3/LAPTM5/DDX21/CUEDC2	10
GO:0016050	BP	GO:0016050	vesicle organization	45/1512	300/18723	0.0000391990521819938	0.000543901925583696	0.000392561844037976	ANXA1/VPS37B/SRGN/PIP4K2A/SQSTM1/CSNK1D/RAB20/ABCA1/SCARB2/CORO1C/SNX10/ANXA2/ARL8B/VAMP8/PICALM/CHMP4B/STX11/STX7/STX4/RAB1A/BLOC1S1/SDCBP/CHP1/RAB7A/INSIG1/CHMP1B/ZEB2/F2R/CORO1A/RAB27A/RAB32/RAB13/SNX3/TMED2/VAMP3/STX12/VTI1B/CHMP3/SDC4/TMED9/RAB11A/CHMP5/SNF8/LAMTOR1/SNAP23	45
GO:1903050	BP	GO:1903050	regulation of proteolysis involved in cellular protein catabolic process	36/1512	221/18723	0.0000400437939911628	0.000554769551468966	0.000400405565593581	RPS7/RPL11/RNF19A/RPL5/PLK3/UBB/HECTD1/CSNK1D/GPX1/RNF144B/GABARAP/DAB2/TRIB1/LAPTM5/TREM2/HSPA1A/PTEN/HSPA1B/SDCBP/CTSC/ZFAND2A/PYHIN1/NFE2L2/PARK7/PSME2/SUMO1/SUMO2/NUPR1/APOE/CLU/HERPUD1/GCLC/PSMF1/BCAP31/PSMC2/PSMC1	36
GO:2001244	BP	GO:2001244	positive regulation of intrinsic apoptotic signaling pathway	15/1512	58/18723	0.0000404521263385808	0.000559567066637515	0.000403868177716796	RPS3/RPS7/RPL11/LCK/MCL1/RPL26/UBB/SFPQ/S100A9/BID/S100A8/SOD1/PARK7/NUPR1/BCAP31	15
GO:0002758	BP	GO:0002758	innate immune response-activating signal transduction	9/1512	23/18723	0.0000410767730753761	0.000565605215827202	0.000408226218880074	FYN/KLRD1/TYROBP/FCN1/CLEC7A/HCK/LYN/PAK1/PAK2	9
GO:0030194	BP	GO:0030194	positive regulation of blood coagulation	9/1512	23/18723	0.0000410767730753761	0.000565605215827202	0.000408226218880074	THBD/CD36/APOH/NFE2L2/F2R/PRDX2/HRG/CPB2/F2	9
GO:1900048	BP	GO:1900048	positive regulation of hemostasis	9/1512	23/18723	0.0000410767730753761	0.000565605215827202	0.000408226218880074	THBD/CD36/APOH/NFE2L2/F2R/PRDX2/HRG/CPB2/F2	9
GO:0032386	BP	GO:0032386	regulation of intracellular transport	49/1512	337/18723	0.0000413776819931382	0.000568880051670905	0.000410589835438971	TOMM7/PIK3R1/PLK3/EZR/FYN/TGFB1/MAPK1/IL1B/PTGS2/CD36/NUP214/DAB2/BNIP3L/BAG3/ANXA2/PRNP/OAZ2/RAB21/MAP2K1/OAZ1/TXN/CD81/LEPROT/PTPN1/CHP1/UFM1/INSIG1/HCLS1/YWHAE/IFI27/GZMB/ITGB2/FLNA/RAC2/IFNG/CDK1/RAN/PARK7/SUMO1/RDX/CAMK1/PAK1/SNX3/NUCB1/OS9/PPP1CC/CHMP3/NMT1/BCAP31	49
GO:0043393	BP	GO:0043393	regulation of protein binding	33/1512	196/18723	0.0000422342825759329	0.000579074349619149	0.000417947581777046	RPL11/STK4/CTSZ/DAB2/CDKN1A/ANXA2/RIPK2/FKBP1A/ARRB2/ATP2A2/FLOT1/CARD16/B2M/HOPX/ACTB/RAN/PPP1CA/PARK7/CFHR1/VTN/APOE/PCBD1/NRP1/CFHR2/CAMK1/LRP1/MMP9/PLXND1/POLDIP2/RAPGEF2/TGFBR1/LRPAP1/TMBIM6	33
GO:0010916	BP	GO:0010916	negative regulation of very-low-density lipoprotein particle clearance	4/1512	4/18723	0.0000423759918781061	0.000579074349619149	0.000417947581777046	APOC1/APOC2/APOC3/LRPAP1	4
GO:0060620	BP	GO:0060620	regulation of cholesterol import	4/1512	4/18723	0.0000423759918781061	0.000579074349619149	0.000417947581777046	APOA2/APOC3/LRP1/LAMTOR1	4
GO:2000909	BP	GO:2000909	regulation of sterol import	4/1512	4/18723	0.0000423759918781061	0.000579074349619149	0.000417947581777046	APOA2/APOC3/LRP1/LAMTOR1	4
GO:0042063	BP	GO:0042063	gliogenesis	45/1512	301/18723	0.0000425642691318616	0.000580767236460302	0.000419169424813173	CXCR4/ANXA1/AREG/GSTP1/TGFB1/MAPK1/PRKCH/IFNGR1/EEF2/IL1B/C5AR1/GRN/TLR2/GPR183/S100A9/C1QA/VIM/CCL3/CTNNB1/LYN/MAP2K1/TNF/TREM2/HES1/CD9/RTN4/PTEN/S100A8/TSPO/RHOA/IL6ST/ADGRG1/SUN2/IFNG/TNFRSF1B/CDK1/SOD1/CLU/F2/LRP1/HEXB/RHEB/BNIP3/PPP1CC/NDUFS2	45
GO:1901796	BP	GO:1901796	regulation of signal transduction by p53 class mediator	20/1512	93/18723	0.0000427659301340131	0.000582637347248737	0.000420519179438284	RPS20/RPS7/RPL11/RPS15/RPL26/RPL5/PLK3/DDX5/UBB/CD74/SGK1/CD44/RPL37/PYHIN1/ATM/HNRNPK/NPM1/PTTG1IP/ZMPSTE24/ARMC10	20
GO:0072331	BP	GO:0072331	signal transduction by p53 class mediator	29/1512	163/18723	0.000043153631711913	0.000587032585836716	0.000423691447974073	RPS20/RPS7/RPL11/RPS15/RPL26/RPL5/PLK3/DDX5/UBB/CD74/PYCARD/SGK1/CDKN1A/NBN/CD44/FOXO3/RPL37/PYHIN1/ATM/HIPK1/HNRNPK/NPM1/BATF/NUPR1/PRAP1/PTTG1IP/ZMPSTE24/ARMC10/HINT1	29
GO:0003330	BP	GO:0003330	regulation of extracellular matrix constituent secretion	6/1512	10/18723	0.0000433973757795966	0.000588572830310048	0.000424803121204631	RGCC/TNFRSF1A/TNFRSF1B/AGT/CPB2/IER3IP1	6
GO:0072378	BP	GO:0072378	blood coagulation, fibrin clot formation	6/1512	10/18723	0.0000433973757795966	0.000588572830310048	0.000424803121204631	FGB/FGG/APOH/SERPINC1/FN1/FGA	6
GO:0045453	BP	GO:0045453	bone resorption	16/1512	65/18723	0.00004373579851076	0.000592272022174992	0.000427473017212802	CD38/CSF1R/TPP1/PDK4/SNX10/RAC1/CTNNB1/ACP5/SPP1/ATP6AP1/ADAM8/RAC2/TF/GPR137B/TFRC/TNFAIP3	16
GO:0022406	BP	GO:0022406	membrane docking	19/1512	86/18723	0.0000445470448297782	0.000602353519220045	0.000434749349368498	CALM1/EZR/ICAM1/PLEK/VMP1/VAMP8/STX11/STX7/ATP2A2/STXBP2/RAB10/STX4/CHP1/RAB7A/RAB13/SNX3/VAMP3/STX12/VTI1B	19
GO:0061844	BP	GO:0061844	antimicrobial humoral immune response mediated by antimicrobial peptide	18/1512	79/18723	0.0000454975976882868	0.000614285678968052	0.000443361399471109	RPL30/RPL39/RPS19/CXCL8/RNASE6/CXCL2/S100A9/CXCL3/GNLY/CXCL13/GAPDH/HMGN2/CXCL10/HRG/CXCL9/CXCL1/F2/ANG	18
GO:0046348	BP	GO:0046348	amino sugar catabolic process	7/1512	14/18723	0.000045629316926747	0.000615143212798701	0.000443980325505473	MGAT1/NPL/NAGK/RENBP/ALDH1A1/GNPDA1/AMDHD2	7
GO:0032743	BP	GO:0032743	positive regulation of interleukin-2 production	11/1512	34/18723	0.0000460038699176256	0.000619267019085172	0.000446956687463624	CD3E/RPS3/PTPRC/ANXA1/IL1B/CLEC7A/CD86/CD4/CD83/RIPK2/PDE4B	11
GO:1901342	BP	GO:1901342	regulation of vasculature development	50/1512	348/18723	0.0000474970269978256	0.000638413839781503	0.000460775927452433	BTG1/CXCR4/ETS1/RGCC/CD160/TMIGD2/JAK1/IL1B/C5AR1/CXCL8/KLF4/CYBB/GRN/VEGFA/CTSH/ITGAX/GLUL/HMOX1/NINJ1/GPNMB/ADM/C3AR1/RHOB/CTNNB1/HIF1A/TNF/KLF2/C3/HSPB1/APOH/RNH1/HMGB1/XBP1/NFE2L2/HIPK1/CXCL13/PKM/CXCL10/AGT/HRG/CD40/SERPINF1/NRP1/STAT1/MYDGF/PLXND1/STAB1/HTATIP2/MTDH/TNFAIP3	50
GO:0010543	BP	GO:0010543	regulation of platelet activation	12/1512	40/18723	0.000048650845415711	0.000651979160184692	0.000470566713147348	TXK/FCER1G/THBD/SH2B3/PLEK/LYN/CD9/FGG/IL6ST/HRG/APOE/F2	12
GO:1902686	BP	GO:1902686	mitochondrial outer membrane permeabilization involved in programmed cell death	12/1512	40/18723	0.000048650845415711	0.000651979160184692	0.000470566713147348	BNIP3L/PPIF/BID/HSPA1A/GZMB/SLC25A5/CHCHD10/GCLC/SLC35F6/BNIP3/ACAA2/NMT1	12
GO:0045766	BP	GO:0045766	positive regulation of angiogenesis	31/1512	181/18723	0.0000510087072236177	0.000680543684097349	0.000491183191328016	BTG1/CXCR4/ETS1/TMIGD2/JAK1/IL1B/C5AR1/CXCL8/KLF4/CYBB/GRN/VEGFA/CTSH/ITGAX/HMOX1/NINJ1/ADM/C3AR1/RHOB/HIF1A/C3/HSPB1/HMGB1/XBP1/NFE2L2/HIPK1/PKM/CD40/NRP1/MYDGF/MTDH	31
GO:0097696	BP	GO:0097696	receptor signaling pathway via STAT	31/1512	181/18723	0.0000510087072236177	0.000680543684097349	0.000491183191328016	IL7R/CCL5/PTPRC/SOCS1/FYN/STAT4/JAK1/TGFB1/IL6R/CSF1R/IL18/SH2B3/SOCS3/LYN/TNF/HES1/LEPROT/TNFRSF1A/PARP14/ADIPOR1/HCLS1/IL6ST/IFNG/F2R/AGT/CD40/IGF1/F2/STAT1/AKR1B1/CD300A	31
GO:1904018	BP	GO:1904018	positive regulation of vasculature development	31/1512	181/18723	0.0000510087072236177	0.000680543684097349	0.000491183191328016	BTG1/CXCR4/ETS1/TMIGD2/JAK1/IL1B/C5AR1/CXCL8/KLF4/CYBB/GRN/VEGFA/CTSH/ITGAX/HMOX1/NINJ1/ADM/C3AR1/RHOB/HIF1A/C3/HSPB1/HMGB1/XBP1/NFE2L2/HIPK1/PKM/CD40/NRP1/MYDGF/MTDH	31
GO:0072676	BP	GO:0072676	lymphocyte migration	23/1512	117/18723	0.0000533667868068087	0.000709904203850454	0.000512374180427426	CCL5/XCL1/XCL2/GATA3/AIF1/CXCL16/GPR183/CCL20/CCL3L3/ICAM1/PYCARD/CCL3/ADAM17/RHOA/ZAP70/ITGB7/MYO1G/ADAM8/SPN/STK10/CXCL13/CXCR3/CXCL10	23
GO:1903828	BP	GO:1903828	negative regulation of cellular protein localization	23/1512	117/18723	0.0000533667868068087	0.000709904203850454	0.000512374180427426	ARF6/TGFB1/HECTD1/SPI1/CD36/DAB2/LILRB4/NUMB/CLTC/CTNNA1/BAG3/PICALM/TXN/RHOQ/GBP1/LEPROT/CHP1/UFM1/INSIG1/ABHD17A/PARK7/SUMO1/OS9	23
GO:0010959	BP	GO:0010959	regulation of metal ion transport	56/1512	406/18723	0.0000549071038261523	0.000729097683648135	0.000526227096676614	CXCR4/SARAF/CCL5/CALM1/ISCU/XCL1/FYN/ATP1B3/ACTN4/PTGS2/LGALS3/LILRB2/CD4/SLC31A2/ICAM1/CCL3/ATP1B1/GSTO1/VMP1/ATP2B1/CTNNB1/PRNP/LYN/AHNAK/CD63/FKBP1A/TREM2/ARRB2/PTEN/TSPO/GNAI2/CD84/RHOA/CHP1/GLRX/PDE4B/YWHAE/B2M/CYBA/FLNA/IFNG/F2R/CORO1A/SUMO1/CXCL10/AGT/TF/CXCL9/F2/YWHAH/SPINK1/GEM/VDAC1/CALM2/CALM3/TMBIM6	56
GO:0001916	BP	GO:0001916	positive regulation of T cell mediated cytotoxicity	10/1512	29/18723	0.0000549713299568391	0.000729097683648135	0.000526227096676614	PTPRC/XCL1/HLA-DRA/HLA-DRB1/STX7/HLA-B/HLA-A/B2M/HLA-E/AZGP1	10
GO:0051017	BP	GO:0051017	actin filament bundle assembly	28/1512	157/18723	0.0000555137605375198	0.000735210875606301	0.00053063930004486	RGCC/PTGER4/PIK3R1/EZR/ACTG1/AIF1/MARCKS/PHACTR1/CCDC88A/PLEK/RAC1/ZYX/CORO1B/RHOA/PFN1/FLNA/CD47/STMN1/APOA1/NRP1/RDX/PAK1/TPM1/ACTN1/TGFBR1/SWAP70/SDC4/PAK2	28
GO:0006605	BP	GO:0006605	protein targeting	46/1512	314/18723	0.0000583664314430514	0.000771857544259356	0.00055708907554226	RPL11/TOMM7/VPS37B/FYN/HSPD1/GABARAP/BNIP3L/SCARB2/BID/BAG3/PRNP/NCOA4/LAPTM5/CHMP4B/SSR3/LAMP2/TSPO/YWHAG/LEPROT/ATG3/SDCBP/CHP1/RAB7A/ZFAND2A/ITGB2/RAC2/YWHAQ/SRP14/SRP9/ARL6IP1/RAB27A/CLU/PAK1/HERPUD1/NCF1/TIMM10/NUCB1/SIL1/DNAJC15/SSR1/OS9/YIF1B/TIMM8B/BCAP31/SEC61G/TRAM1	46
GO:1903321	BP	GO:1903321	negative regulation of protein modification by small protein conjugation or removal	20/1512	95/18723	0.0000588920074513481	0.00077766766501275	0.000561282536917834	RPS3/RPS20/RPS7/RPL11/RPS15/RPL5/PRR7/FYN/SQSTM1/CTNNB1/ARRB2/HSPA1A/HSPA1B/TSPO/CHP1/RPL37/MAD2L1/PARK7/GCLC/TNFAIP3	20
GO:0002483	BP	GO:0002483	antigen processing and presentation of endogenous peptide antigen	8/1512	19/18723	0.000059718575593418	0.000785133867750782	0.000566671277381766	HLA-DRA/HLA-DRB1/HLA-B/HLA-A/HLA-C/B2M/HLA-E/AZGP1	8
GO:0051444	BP	GO:0051444	negative regulation of ubiquitin-protein transferase activity	8/1512	19/18723	0.000059718575593418	0.000785133867750782	0.000566671277381766	RPS20/RPS7/RPL11/RPS15/RPL5/RPL37/MAD2L1/PARK7	8
GO:1900221	BP	GO:1900221	regulation of amyloid-beta clearance	8/1512	19/18723	0.000059718575593418	0.000785133867750782	0.000566671277381766	IFNGR1/TNF/TREM2/IFNG/APOE/CLU/LRP1/LRPAP1	8
GO:0006869	BP	GO:0006869	lipid transport	55/1512	398/18723	0.0000605576471483205	0.000795006433232464	0.000573796812939882	ANXA1/PIP4K2A/NFKB1/IL1B/NPC2/PSAP/ACSL1/AQP9/MSR1/PLSCR1/CD36/ABCA1/APOC1/SCARB2/SLCO2B1/NFKBIA/ANXA2/ARL8B/FABP5/TREM2/ACSL3/PLIN2/SPP1/CLN8/TSPO/APOH/PNPLA8/APOM/AGT/FABP1/APOC2/PRAP1/APOE/APOA2/APOB/RBP4/APOC3/APOA1/CLU/CES1/SCARB1/PLTP/DBI/AKR1C1/PON1/FABP3/LRP1/UGCG/NME4/GM2A/STX12/IRS2/SOAT1/LAMTOR1/PRELID1	55
GO:0002726	BP	GO:0002726	positive regulation of T cell cytokine production	9/1512	24/18723	0.0000610255447600512	0.000797665779986814	0.00057571619953647	XCL1/GATA3/IL1B/NLRP3/IL18/CD55/CD81/HLA-A/B2M	9
GO:0050820	BP	GO:0050820	positive regulation of coagulation	9/1512	24/18723	0.0000610255447600512	0.000797665779986814	0.00057571619953647	THBD/CD36/APOH/NFE2L2/F2R/PRDX2/HRG/CPB2/F2	9
GO:0051043	BP	GO:0051043	regulation of membrane protein ectodomain proteolysis	9/1512	24/18723	0.0000610255447600512	0.000797665779986814	0.00057571619953647	IL1B/TIMP1/TIMP2/SNX9/TNF/ADAM8/IFNG/TNFRSF1B/APOE	9
GO:0010803	BP	GO:0010803	regulation of tumor necrosis factor-mediated signaling pathway	13/1512	47/18723	0.0000612814724136153	0.00079985180853603	0.000577293968170915	GSTP1/OTULIN/PYCARD/ADAM17/LAPTM5/HSPA1A/HSPA1B/CASP1/CARD16/HIPK1/APOA1/SPPL2A/TNFAIP3	13
GO:0006081	BP	GO:0006081	cellular aldehyde metabolic process	15/1512	60/18723	0.000062026403084153	0.000808404811294763	0.000583467107807123	TKT/TALDO1/AKR1A1/ESD/TPI1/PARK7/AGXT/ALDH1A1/AKR1C1/IDH1/PDXK/AKR1C3/AKR7A2/GLO1/HAGH	15
GO:0045454	BP	GO:0045454	cell redox homeostasis	11/1512	35/18723	0.0000622212130168191	0.000808606801439036	0.000583612894427437	GPX1/SLC11A1/PRDX1/PRDX4/TXN/PRDX3/NFE2L2/PRDX2/GCLC/TXN2/APEX1	11
GO:0097421	BP	GO:0097421	liver regeneration	11/1512	35/18723	0.0000622212130168191	0.000808606801439036	0.000583612894427437	RPS15/RPL19/RPS16/SRSF5/CEBPB/HMOX1/UCP2/TYMS/PCNA/CPB2/CCND1	11
GO:0034447	BP	GO:0034447	very-low-density lipoprotein particle clearance	5/1512	7/18723	0.0000624019274429366	0.000808624976448053	0.000583626012261222	APOC1/APOC2/APOE/APOC3/LRPAP1	5
GO:0150093	BP	GO:0150093	amyloid-beta clearance by transcytosis	5/1512	7/18723	0.0000624019274429366	0.000808624976448053	0.000583626012261222	CLTC/PICALM/LRP1/RAB11A/LRPAP1	5
GO:0072665	BP	GO:0072665	protein localization to vacuole	16/1512	67/18723	0.0000650127953805856	0.000841248782693689	0.000607172282161959	VPS37B/MFSD1/SCARB2/NCOA4/LAPTM5/RTN4/LAMP2/LAMTOR4/GBP1/CD81/RAB7A/LAMTOR5/CLU/GPR137B/TNFAIP3/SNF8	16
GO:1903201	BP	GO:1903201	regulation of oxidative stress-induced cell death	17/1512	74/18723	0.0000657273155204074	0.000848570087277584	0.000612456442215508	MCL1/FYN/SFPQ/SOD2/GPX1/NR4A3/CTNNB1/HIF1A/TREM2/TXN/FOXO3/HSPB1/NFE2L2/SOD1/PARK7/P4HB/PARP1	17
GO:0048771	BP	GO:0048771	tissue remodeling	30/1512	175/18723	0.0000657667691547878	0.000848570087277584	0.000612456442215508	TGFB1/CD38/TIMP1/CST3/CSF1R/MEF2C/IL18/TPP1/GPNMB/LIPA/AXL/PDK4/SNX10/RAC1/CTNNB1/HIF1A/ACP5/SPP1/ATP6AP1/RBPJ/FLNA/ADAM8/RAC2/F2R/AGT/HRG/TF/GPR137B/TFRC/TNFAIP3	30
GO:1904035	BP	GO:1904035	regulation of epithelial cell apoptotic process	20/1512	96/18723	0.0000688222336496253	0.000886725321837101	0.000639995026901177	RGCC/ZFP36/PDCD4/CD160/GATA3/HMOX1/ICAM1/GSN/TNF/ARRB2/FOXO3/FGB/FGG/CFLAR/NFE2L2/NUPR1/CD40/FGA/AKR1C3/TNFAIP3	20
GO:0010720	BP	GO:0010720	positive regulation of cell development	44/1512	298/18723	0.0000694750376972041	0.000893859293853187	0.000645143979457182	CXCR4/MYADM/TGFB1/TYROBP/PRKCH/IL1B/CLEC7A/LIMS1/TLR2/VEGFA/TRIB1/NUMB/RAC1/CTNNB1/MAP3K13/LYN/RAB21/MAP2K1/HIF1A/TNF/HES1/ATP6AP1/TSPO/FGB/FGG/IL6ST/FLNA/IFNG/TNFRSF1B/XRCC5/APOA1/SERPINF1/NRP1/FN1/LRP1/PAK1/FGA/PLXND1/RHEB/P4HB/CAPRIN1/PPP1CC/TWF2/RAB11A	44
GO:0070228	BP	GO:0070228	regulation of lymphocyte apoptotic process	14/1512	54/18723	0.0000704883336291754	0.000905604388891072	0.000653621015388845	CD3G/IL7R/TSC22D3/CCL5/CD74/LGALS3/LGALS9/LYN/HIF1A/PTEN/ADAM8/CD27/IRS2/PRELID1	14
GO:0010876	BP	GO:0010876	lipid localization	60/1512	448/18723	0.0000712768608111927	0.000914432443323111	0.000659992673888472	ANXA1/PIP4K2A/NFKB1/IL1B/NPC2/PSAP/ACSL1/AQP9/MSR1/PLSCR1/CD36/ABCA1/APOC1/SCARB2/SLCO2B1/NFKBIA/ANXA2/ARL8B/FABP5/TNF/TREM2/ACSL3/PLIN2/SPP1/CLN8/TSPO/C3/APOH/PNPLA8/APOM/AGT/FABP1/APOC2/PRAP1/APOE/APOA2/APOB/RBP4/APOC3/APOA1/CLU/CES1/SCARB1/PLTP/DBI/CRP/AKR1C1/PON1/FABP3/LRP1/UGCG/HEXB/NME4/GM2A/STX12/IRS2/SOAT1/ALKBH7/LAMTOR1/PRELID1	60
GO:0048661	BP	GO:0048661	positive regulation of smooth muscle cell proliferation	21/1512	104/18723	0.0000740234872399267	0.00094832078326264	0.000684451622445733	CCL5/JUN/TGFB1/AIF1/EREG/NAMPT/IL6R/PTGS2/IL18/HMOX1/NR4A3/TNF/GNAI2/CYBA/AGT/IGF1/STAT1/MMP9/AKR1B1/PAK1/NQO2	21
GO:0009746	BP	GO:0009746	response to hexose	35/1512	219/18723	0.000075878227690965	0.000970703170985552	0.00070060613667925	CASP3/NAMPT/HLA-DRB1/PTGS2/GLUL/ICAM1/EGR1/LGALS1/RAC1/HIF1A/TREM2/PTEN/STX4/FOXO3/PIM3/RHOA/CYBA/XBP1/TXNIP/UCP2/NME1/DYNLL1/MPC2/NDUFA9/APOM/CPB2/APOA2/SERPINF1/KHK/KRT18/LRP1/GCLC/PFKL/IRS2/TXN2	35
GO:0050858	BP	GO:0050858	negative regulation of antigen receptor-mediated signaling pathway	10/1512	30/18723	0.0000765177315064645	0.00097749776268669	0.000705510141100307	EZR/CD160/SH2D1A/SLA2/LGALS3/LILRB4/PRNP/LAPTM5/GBP1/CD300A	10
GO:0001892	BP	GO:0001892	embryonic placenta development	18/1512	82/18723	0.0000766565910769129	0.000977886555760505	0.000705790752951134	JUNB/STK4/CITED2/MAPK1/HECTD1/DNAJB6/CEBPB/SOCS3/ADM/MAP2K1/HIF1A/HES1/RBPJ/PRDM1/KRT8/GRB2/SPINT2/TMED2	18
GO:0032388	BP	GO:0032388	positive regulation of intracellular transport	33/1512	202/18723	0.000077783373798384	0.000989339682664711	0.000714057060544532	TOMM7/PIK3R1/PLK3/EZR/FYN/TGFB1/MAPK1/IL1B/PTGS2/DAB2/BAG3/ANXA2/PRNP/OAZ2/RAB21/OAZ1/CD81/LEPROT/CHP1/HCLS1/YWHAE/GZMB/ITGB2/FLNA/RAC2/IFNG/CDK1/RAN/RDX/CAMK1/PAK1/NMT1/BCAP31	33
GO:0090199	BP	GO:0090199	regulation of release of cytochrome c from mitochondria	13/1512	48/18723	0.0000778834876030541	0.000989339682664711	0.000714057060544532	PLAUR/GPX1/PYCARD/PPIF/BID/ARRB2/LMNA/IGF1/CLU/MMP9/BNIP3/PRELID1/FAM162A	13
GO:1905710	BP	GO:1905710	positive regulation of membrane permeability	13/1512	48/18723	0.0000778834876030541	0.000989339682664711	0.000714057060544532	BNIP3L/PPIF/BID/LAPTM5/HSPA1A/GZMB/SLC25A5/CHCHD10/GCLC/SLC35F6/BNIP3/ACAA2/NMT1	13
GO:0090316	BP	GO:0090316	positive regulation of intracellular protein transport	28/1512	160/18723	0.0000783891538811665	0.000994362558163488	0.000717682326746811	TOMM7/PIK3R1/PLK3/FYN/TGFB1/MAPK1/IL1B/PTGS2/BAG3/PRNP/OAZ2/OAZ1/CD81/LEPROT/CHP1/HCLS1/YWHAE/GZMB/ITGB2/FLNA/RAC2/IFNG/CDK1/RAN/CAMK1/PAK1/NMT1/BCAP31	28
GO:0034121	BP	GO:0034121	regulation of toll-like receptor signaling pathway	17/1512	75/18723	0.0000786760058476224	0.000995715499792517	0.0007186588139328	IRF1/TLR2/IRAK3/CD36/NINJ1/LYN/PELI1/TREM2/ARRB2/RTN4/FLOT1/HMGB1/CYBA/SLC15A4/APPL1/TNFAIP3/CD300A	17
GO:0042987	BP	GO:0042987	amyloid precursor protein catabolic process	16/1512	68/18723	0.0000787166150739622	0.000995715499792517	0.0007186588139328	IFNGR1/CASP3/ADAM17/PRNP/LYN/PICALM/TNF/FKBP1A/RTN4/GSAP/IFNG/APOE/IGF1/CLU/RTN3/PSENEN	16
GO:0002679	BP	GO:0002679	respiratory burst involved in defense response	7/1512	15/18723	0.0000795859139922848	0.00100530162226389	0.000725577608916836	RPS19/GRN/HCK/TREM2/PRDX2/SLAMF8/NCF1	7
GO:0031668	BP	GO:0031668	cellular response to extracellular stimulus	38/1512	246/18723	0.0000808655953128054	0.00102003748828838	0.000736213237268147	JUN/PTPRC/NR4A2/GSTP1/SIPA1/MAPK1/AIF1/CD68/NAMPT/GLUL/HMOX1/GABARAP/ICAM1/CDKN1A/AXL/PDK4/FOLR2/ATP2B1/ATF3/LYN/COMT/CPEB4/KLF10/LAMP2/UPP1/ALB/FOXO3/XBP1/NFE2L2/UCP2/NUDT1/ASGR1/WDR45B/USF2/TXN2/DNAJC15/AKR1C3/FOS	38
GO:0001890	BP	GO:0001890	placenta development	26/1512	144/18723	0.0000815643339679898	0.00102598148961967	0.000740503327105702	JUNB/RPS6/STK4/CITED2/MAPK1/HECTD1/DNAJB6/CTSB/PTGS2/CEBPB/SOCS3/ADM/MAP2K1/HIF1A/HES1/SPP1/RBPJ/PRDX3/PRDM1/SOD1/BSG/KRT8/ANG/GRB2/SPINT2/TMED2	26
GO:0010324	BP	GO:0010324	membrane invagination	26/1512	144/18723	0.0000815643339679898	0.00102598148961967	0.000740503327105702	TRBC2/IGHA1/IGKC/RHOH/IGLC2/TRDC/IGHG3/AIF1/RAB31/MSR1/CD36/ABCA1/GSN/SNX9/RAC1/TREM2/C3/RHOA/MARCO/BIN2/ITGB2/TRBC1/RAC2/FCGR1A/SNX3/CD300A	26
GO:0099024	BP	GO:0099024	plasma membrane invagination	25/1512	136/18723	0.0000821074387328601	0.00103137463778784	0.000744395838035489	TRBC2/IGHA1/IGKC/RHOH/IGLC2/TRDC/IGHG3/AIF1/RAB31/MSR1/CD36/ABCA1/GSN/SNX9/RAC1/TREM2/C3/RHOA/MARCO/BIN2/ITGB2/TRBC1/RAC2/FCGR1A/CD300A	25
GO:0030890	BP	GO:0030890	positive regulation of B cell proliferation	12/1512	42/18723	0.0000827586286732613	0.0010337877610407	0.000746137512535018	PTPRC/CD38/TNFSF13B/CD74/MEF2C/GPR183/CDKN1A/PELI1/CD81/CD40/TFRC/IRS2	12
GO:0072595	BP	GO:0072595	maintenance of protein localization in organelle	12/1512	42/18723	0.0000827586286732613	0.0010337877610407	0.000746137512535018	SKP1/TXN/TSPO/INSIG1/SUN2/PARK7/CHCHD10/RER1/GPAA1/KDELR2/OS9/KDELR1	12
GO:1902895	BP	GO:1902895	positive regulation of pri-miRNA transcription by RNA polymerase II	12/1512	42/18723	0.0000827586286732613	0.0010337877610407	0.000746137512535018	JUN/ETS1/GATA3/TGFB1/GNL3/KLF4/SPI1/EGR1/HIF1A/TNF/FOXO3/FOS	12
GO:2000404	BP	GO:2000404	regulation of T cell migration	12/1512	42/18723	0.0000827586286732613	0.0010337877610407	0.000746137512535018	CCL5/XCL1/XCL2/AIF1/CCL20/PYCARD/ADAM17/RHOA/ADAM8/SPN/CXCL13/CXCL10	12
GO:0042119	BP	GO:0042119	neutrophil activation	11/1512	36/18723	0.0000831019100515029	0.0010337877610407	0.000746137512535018	CCL5/KMT2E/FCER1G/TYROBP/CXCL8/GRN/SPI1/IL18/STXBP2/ITGB2/CD300A	11
GO:0051385	BP	GO:0051385	response to mineralocorticoid	11/1512	36/18723	0.0000831019100515029	0.0010337877610407	0.000746137512535018	CALM1/CYBB/CDKN1A/ATP2B1/FOSB/FOXO3/CYBA/CCND1/CALM3/PARP1/FOS	11
GO:0071402	BP	GO:0071402	cellular response to lipoprotein particle stimulus	11/1512	36/18723	0.0000831019100515029	0.0010337877610407	0.000746137512535018	FCER1G/CD68/CD36/ABCA1/ADAM17/TREM2/CD9/CD81/ITGB2/APOE/CES1	11
GO:0044706	BP	GO:0044706	multi-multicellular organism process	35/1512	220/18723	0.0000833687690156609	0.00103567896384607	0.000747502490347755	JUNB/ETS1/CITED2/CD38/MAPK1/SLC38A1/MAFF/IL1B/TIMP1/NAMPT/CTSB/VEGFA/PTGS2/THBD/LGALS9/ADM/VMP1/FOSB/COMT/SPP1/PRDX3/RPL29/IGFBP7/HAVCR2/UCP2/PRDM1/SOD1/BSG/AMBP/AGT/MMP9/AKR1B1/HEXB/TMED2/FOS	35
GO:0032231	BP	GO:0032231	regulation of actin filament bundle assembly	21/1512	105/18723	0.0000855939839150439	0.00106040129248596	0.000765345859645217	RGCC/PTGER4/PIK3R1/ACTG1/CCDC88A/PLEK/RAC1/RHOA/PFN1/FLNA/CD47/STMN1/APOA1/NRP1/RDX/PAK1/TPM1/TGFBR1/SWAP70/SDC4/PAK2	21
GO:0062207	BP	GO:0062207	regulation of pattern recognition receptor signaling pathway	21/1512	105/18723	0.0000855939839150439	0.00106040129248596	0.000765345859645217	IRF1/RNF125/TLR2/IRAK3/CD36/NINJ1/LYN/PELI1/TREM2/ARRB2/RTN4/HSPA1A/HSPA1B/FLOT1/HMGB1/CYBA/SLC15A4/SLC15A3/APPL1/TNFAIP3/CD300A	21
GO:0034109	BP	GO:0034109	homotypic cell-cell adhesion	19/1512	90/18723	0.0000858775686292318	0.00106099971433841	0.000765777771309545	CCL5/JAK1/ACTG1/PLAUR/SH2B3/PLEK/LGALS1/LYN/CD9/FGB/FGG/HSPB1/IL6ST/FLNA/ACTB/CLIC1/FN1/RDX/FGA	19
GO:1904705	BP	GO:1904705	regulation of vascular associated smooth muscle cell proliferation	19/1512	90/18723	0.0000858775686292318	0.00106099971433841	0.000765777771309545	JUN/PDCD4/GSTP1/SOD2/MEF2C/HMOX1/CDKN1A/NR4A3/GNA13/TNF/PTEN/GNAI2/RHOA/AGT/IGF1/MMP9/PAK1/TPM1/NQO2	19
GO:0051047	BP	GO:0051047	positive regulation of secretion	45/1512	310/18723	0.0000870822008317798	0.00107441090191768	0.000775457311460474	RGCC/ARF6/EZR/TGFB1/CD38/SERP1/IL1B/HLA-DRB1/TLR2/GLUL/RAC1/VAMP8/HIF1A/TREM2/ACSL3/SPP1/ATP6AP1/S100A8/GNAI2/STX4/FGR/FGB/SDCBP/FGG/SNX5/RAB7A/CYBA/ITGB2/ADAM8/XBP1/IFNG/DYNLL1/MPC2/RAB27A/AGT/CPB2/RBP4/IGF1/LRP1/ANG/FGA/IRS2/SDC4/IER3IP1/SNF8	45
GO:0061614	BP	GO:0061614	pri-miRNA transcription by RNA polymerase II	14/1512	55/18723	0.0000875999211134313	0.00107630819956387	0.000776826688231623	JUN/ETS1/DDX5/GATA3/TGFB1/GNL3/KLF4/SPI1/EGR1/LILRB4/HIF1A/TNF/FOXO3/FOS	14
GO:1902991	BP	GO:1902991	regulation of amyloid precursor protein catabolic process	14/1512	55/18723	0.0000875999211134313	0.00107630819956387	0.000776826688231623	IFNGR1/CASP3/PRNP/LYN/PICALM/TNF/FKBP1A/RTN4/GSAP/IFNG/APOE/IGF1/CLU/RTN3	14
GO:1905517	BP	GO:1905517	macrophage migration	14/1512	55/18723	0.0000875999211134313	0.00107630819956387	0.000776826688231623	CCL5/AKIRIN1/MAPK1/C5AR1/CSF1R/LGALS3/CCL3/C3AR1/TREM2/CD9/CD81/RARRES2/SLAMF8/DDT	14
GO:0061572	BP	GO:0061572	actin filament bundle organization	28/1512	161/18723	0.0000877133303780289	0.00107630819956387	0.000776826688231623	RGCC/PTGER4/PIK3R1/EZR/ACTG1/AIF1/MARCKS/PHACTR1/CCDC88A/PLEK/RAC1/ZYX/CORO1B/RHOA/PFN1/FLNA/CD47/STMN1/APOA1/NRP1/RDX/PAK1/TPM1/ACTN1/TGFBR1/SWAP70/SDC4/PAK2	28
GO:0031664	BP	GO:0031664	regulation of lipopolysaccharide-mediated signaling pathway	9/1512	25/18723	0.000088543519883561	0.00108395185690396	0.000782343506759893	LY96/LY86/CD36/TRIB1/CD55/CARD16/SIGIRR/PRDX2/TNFAIP3	9
GO:0006122	BP	GO:0006122	mitochondrial electron transport, ubiquinol to cytochrome c	6/1512	11/18723	0.0000889299221590416	0.00108395185690396	0.000782343506759893	CYCS/UQCRQ/CYC1/UQCRC1/UQCR10/UQCR11	6
GO:0046598	BP	GO:0046598	positive regulation of viral entry into host cell	6/1512	11/18723	0.0000889299221590416	0.00108395185690396	0.000782343506759893	CD74/HLA-DRB1/CD4/LGALS9/LGALS1/P4HB	6
GO:0075294	BP	GO:0075294	positive regulation by symbiont of entry into host	6/1512	11/18723	0.0000889299221590416	0.00108395185690396	0.000782343506759893	CD74/HLA-DRB1/CD4/LGALS9/LGALS1/P4HB	6
GO:0006469	BP	GO:0006469	negative regulation of protein kinase activity	34/1512	212/18723	0.0000889371741999037	0.00108395185690396	0.000782343506759893	PTPRC/PDCD4/SPRY1/GSTP1/DUSP1/CASP3/IL1B/IRAK3/SH2B3/PYCARD/CDKN1A/TRIB1/GNAQ/LILRB4/CORO1C/SH3BP5/LYN/PTEN/YWHAG/SNX6/PTPN1/CHP1/HSPB1/IFNG/PARK7/NPM1/AGT/APOE/RB1/GADD45B/AIDA/PAK2/TNFAIP3/CD300A	34
GO:0031623	BP	GO:0031623	receptor internalization	22/1512	113/18723	0.000089417654281076	0.00108833714434686	0.000785508593045208	EZR/FCER1G/CXCL8/RAB31/VEGFA/CD36/ADM/LILRB4/NUMB/CLTC/PICALM/CD63/ARRB2/CD9/CD81/SDCBP/FLOT1/ITGB2/LRP1/GRB2/TFRC/LRPAP1	22
GO:0002577	BP	GO:0002577	regulation of antigen processing and presentation	8/1512	20/18723	0.0000924973779211833	0.00112430438203659	0.000811467988458785	CD68/FGL2/CD74/LILRB2/SLC11A1/PYCARD/TREM2/HLA-DOA	8
GO:1903078	BP	GO:1903078	positive regulation of protein localization to plasma membrane	15/1512	62/18723	0.000093067733418588	0.00112971451911473	0.000815372761153997	ARF6/PIK3R1/EZR/SQSTM1/PRKCH/LGALS3/PRNP/TNF/TREM2/ACSL3/STX4/IFNG/LRP1/RER1/RAB11A	15
GO:1902882	BP	GO:1902882	regulation of response to oxidative stress	20/1512	98/18723	0.0000932396907421342	0.00113028060591842	0.000815781334959476	MCL1/FYN/SFPQ/SOD2/GPX1/CD36/NR4A3/CTNNB1/HIF1A/TREM2/TXN/FOXO3/HSPB1/GCH1/PNPLA8/NFE2L2/SOD1/PARK7/P4HB/PARP1	20
GO:0007259	BP	GO:0007259	receptor signaling pathway via JAK-STAT	29/1512	170/18723	0.0000945139862799781	0.00114419012383775	0.000825820545609869	CCL5/PTPRC/SOCS1/FYN/STAT4/JAK1/IL6R/CSF1R/IL18/SH2B3/SOCS3/LYN/TNF/HES1/LEPROT/TNFRSF1A/PARP14/ADIPOR1/HCLS1/IL6ST/IFNG/F2R/AGT/CD40/IGF1/F2/STAT1/AKR1B1/CD300A	29
GO:0034605	BP	GO:0034605	cellular response to heat	16/1512	69/18723	0.000094888900579966	0.0011456532721964	0.000826876574630466	DNAJB6/HSPD1/PTGS2/HMOX1/CDKN1A/HSBP1/BAG3/IER5/LYN/HSPA1A/ATP2A2/HSPA1B/YWHAE/ATM/SUMO1/CXCL10	16
GO:1904377	BP	GO:1904377	positive regulation of protein localization to cell periphery	16/1512	69/18723	0.000094888900579966	0.0011456532721964	0.000826876574630466	ARF6/PIK3R1/EZR/SQSTM1/PRKCH/LGALS3/PRNP/TNF/TREM2/ACSL3/STX4/IFNG/LRP1/EPB41L2/RER1/RAB11A	16
GO:1904894	BP	GO:1904894	positive regulation of receptor signaling pathway via STAT	13/1512	49/18723	0.0000982426995901177	0.00118456003690277	0.000854957577069079	IL7R/CCL5/SOCS1/TGFB1/IL6R/TNF/HES1/ADIPOR1/F2R/AGT/F2/AKR1B1/CD300A	13
GO:0006090	BP	GO:0006090	pyruvate metabolic process	21/1512	106/18723	0.0000987423154716318	0.00118899458376321	0.000858158216395996	PDK4/NR4A3/HIF1A/BPGM/IFNG/GAPDH/TPI1/ENO1/PKM/PGAM1/MPC2/ALDOA/AGXT/NUPR1/SDS/IGF1/ALDOB/VDAC1/FBP1/ME2/PFKL	21
GO:0022613	BP	GO:0022613	ribonucleoprotein complex biogenesis	61/1512	463/18723	0.0000996983371766309	0.00119890573732805	0.000865311602947769	RPS27/RPL23A/RPS25/RPL13A/RPL3/RPL35A/RPS19/RPS6/RPS14/RPS28/RPS7/RPL11/RPL6/RPS21/RPL10A/RPS15/RPSA/RPL10/RPS16/RPL14/LYAR/RPL7A/RPL38/RPL26/RPL7/RPL5/EIF3F/EIF3G/EIF5/SRSF5/GLUL/NUDT16/MPHOSPH6/PTEN/MCTS1/NOP10/DDX21/ISG20/RPS17/RPL24/RPS24/RPS8/RPLP0/RPS5/ATM/SNRPD1/NOP58/RAN/SNRPG/SNRPE/SNRPF/SNRPB/SNRPC/NUDT21/NPM1/XRCC5/LSM4/GTF2H5/PIN4/EIF2S2/EIF4A3	61
GO:0016052	BP	GO:0016052	carbohydrate catabolic process	27/1512	154/18723	0.000101017983377257	0.00121315737959985	0.000875597742245372	AOAH/GK/SCARB2/GAA/HIF1A/HMGB1/GK5/BPGM/IFNG/GAPDH/TPI1/ENO1/PKM/PGAM1/PPP1CA/ALDOA/NUPR1/IGF1/HEXB/ALDOB/NAGA/GM2A/FBP1/PFKL/GUSB/PGD/GALM	27
GO:1901800	BP	GO:1901800	positive regulation of proteasomal protein catabolic process	22/1512	114/18723	0.000102483982517746	0.00122912638075472	0.000887123387303668	RNF19A/PLK3/HECTD1/CSNK1D/RNF144B/GABARAP/DAB2/TRIB1/TREM2/HSPA1A/HSPA1B/ZFAND2A/NFE2L2/SUMO1/SUMO2/NUPR1/CLU/HERPUD1/GCLC/BCAP31/PSMC2/PSMC1	22
GO:0001516	BP	GO:0001516	prostaglandin biosynthetic process	10/1512	31/18723	0.000104825057322821	0.00125220820131725	0.000903782717998361	ANXA1/IL1B/CD74/PTGS2/TBXAS1/FABP5/PNPLA8/PTGDS/CBR1/AKR1C3	10
GO:0045066	BP	GO:0045066	regulatory T cell differentiation	10/1512	31/18723	0.000104825057322821	0.00125220820131725	0.000903782717998361	LAG3/SOCS1/IRF1/HLA-DRA/HLA-DRB1/LILRB2/LGALS9/LILRB4/IFNG/IL4I1	10
GO:0046457	BP	GO:0046457	prostanoid biosynthetic process	10/1512	31/18723	0.000104825057322821	0.00125220820131725	0.000903782717998361	ANXA1/IL1B/CD74/PTGS2/TBXAS1/FABP5/PNPLA8/PTGDS/CBR1/AKR1C3	10
GO:0071900	BP	GO:0071900	regulation of protein serine/threonine kinase activity	50/1512	359/18723	0.000105588320163014	0.00125965748617755	0.000909159247964466	RPS3/CALM1/STK4/RGCC/PDCD4/SPRY1/CCND2/GSTP1/DUSP1/CCNH/SYAP1/TGFB1/CASP3/IL1B/ACSL1/VEGFA/CSF1R/IRAK3/SH2B3/PYCARD/CDKN1A/TRIB1/ADAM17/MAP3K13/LYN/MAP2K1/TNF/PTEN/PTPN1/RHOA/CCND3/ADAM8/IFNG/CKS1B/ACTB/CKS2/AGT/CD40/APOE/RB1/CCND1/CAMK1/PAK1/RAPGEF2/AIDA/CALM2/CALM3/TNFAIP3/CD300A/ERP29	50
GO:0002861	BP	GO:0002861	regulation of inflammatory response to antigenic stimulus	12/1512	43/18723	0.000106427809842694	0.0012629900223306	0.000911564509788391	FYN/GPX1/HCK/HLA-DRB1/LYN/TNF/TREM2/FGR/CD81/C3/HLA-E/PARK7	12
GO:0006509	BP	GO:0006509	membrane protein ectodomain proteolysis	12/1512	43/18723	0.000106427809842694	0.0012629900223306	0.000911564509788391	IL1B/TIMP1/TIMP2/SNX9/ADAM17/TNF/ADAM8/IFNG/TNFRSF1B/APOE/SPPL2A/PSENEN	12
GO:0035794	BP	GO:0035794	positive regulation of mitochondrial membrane permeability	12/1512	43/18723	0.000106427809842694	0.0012629900223306	0.000911564509788391	BNIP3L/PPIF/BID/HSPA1A/GZMB/SLC25A5/CHCHD10/GCLC/SLC35F6/BNIP3/ACAA2/NMT1	12
GO:0098927	BP	GO:0098927	vesicle-mediated transport between endosomal compartments	12/1512	43/18723	0.000106427809842694	0.0012629900223306	0.000911564509788391	EZR/MAPK1/DAB2/RAB21/MAP2K1/RAB7A/FLNA/CORO1A/RDX/SNX3/CHMP3/SNF8	12
GO:0010921	BP	GO:0010921	regulation of phosphatase activity	18/1512	84/18723	0.000106716283771773	0.00126474922909018	0.000912834219302367	CALM1/PTPRC/PPP1R2/LPIN1/MEF2C/LGALS3/PLEK/PPP1R15B/TNF/FKBP1A/PPP1R15A/GNAI2/CHP1/IFNG/RCAN1/CALM2/CALM3/CD300A	18
GO:0072330	BP	GO:0072330	monocarboxylic acid biosynthetic process	34/1512	214/18723	0.000107420580444254	0.0012714254790377	0.000917652810425844	ANXA1/ELOVL5/GSTP1/IL1B/CD74/PTGS2/PDK4/QKI/APOC1/TBXAS1/FABP5/GPX4/ACSL3/INSIG1/PNPLA8/PTGDS/XBP1/PARK7/HSD17B10/CYP2D6/AGXT/GATM/APOC2/SDS/APOC3/APOA1/CES1/LTC4S/CBR1/CYP27A1/GAMT/SCD/MGLL/AKR1C3	34
GO:0002369	BP	GO:0002369	T cell cytokine production	11/1512	37/18723	0.000109691360826766	0.00129490364305838	0.000934598202469995	XCL1/GATA3/IL1B/NLRP3/IL18/LILRB4/CD55/CD81/HLA-A/B2M/TNFRSF1B	11
GO:0002724	BP	GO:0002724	regulation of T cell cytokine production	11/1512	37/18723	0.000109691360826766	0.00129490364305838	0.000934598202469995	XCL1/GATA3/IL1B/NLRP3/IL18/LILRB4/CD55/CD81/HLA-A/B2M/TNFRSF1B	11
GO:0032233	BP	GO:0032233	positive regulation of actin filament bundle assembly	15/1512	63/18723	0.000113135661816975	0.00133381769140824	0.000962684461886722	RGCC/CCDC88A/PLEK/RAC1/RHOA/PFN1/FLNA/CD47/APOA1/NRP1/PAK1/TPM1/TGFBR1/SWAP70/SDC4	15
GO:2000060	BP	GO:2000060	positive regulation of ubiquitin-dependent protein catabolic process	21/1512	107/18723	0.000113650484287856	0.00133813801278352	0.000965802658837573	RNF19A/PLK3/HECTD1/CSNK1D/RNF144B/GABARAP/DAB2/TRIB1/LAPTM5/HSPA1A/PTEN/HSPA1B/ZFAND2A/PYHIN1/NFE2L2/SUMO1/SUMO2/CLU/HERPUD1/GCLC/BCAP31	21
GO:0001961	BP	GO:0001961	positive regulation of cytokine-mediated signaling pathway	13/1512	50/18723	0.000123040588587411	0.00144492587040347	0.00104287691861918	CXCR4/TXK/CD74/AXL/ADAM17/RIPK2/LAPTM5/HIF1A/TREM2/HSPA1A/HSPA1B/CASP1/PARP14	13
GO:0045058	BP	GO:0045058	T cell selection	13/1512	50/18723	0.000123040588587411	0.00144492587040347	0.00104287691861918	CD3D/CD3E/CD3G/PTPRC/GATA3/CD74/CTSL/IL6R/CD4/RHOA/ZAP70/SPN/BATF	13
GO:0051091	BP	GO:0051091	positive regulation of DNA-binding transcription factor activity	39/1512	260/18723	0.000124796741086042	0.00146350120529443	0.0010562836880668	RPS3/TERF2IP/RGCC/PRKCH/IL1B/NLRP3/CLEC7A/TLR2/VEGFA/IRAK3/S100A9/IL18/ICAM1/CD36/LGALS9/PYCARD/RIPK2/CTNNB1/MAP3K13/TNF/HSPA1A/PTEN/S100A8/HSPA1B/PRDX3/CFLAR/FLOT1/HCLS1/CARD16/ADAM8/PARK7/UBE2N/NPM1/LAMTOR5/AGT/CD40/CLU/TFRC/MTDH	39
GO:0019218	BP	GO:0019218	regulation of steroid metabolic process	20/1512	100/18723	0.000125031441317937	0.00146350120529443	0.0010562836880668	RORA/NFKB1/ASAH1/EGR1/ADM/APOC1/TNF/TSPO/INSIG1/IGFBP7/IFNG/SOD1/AGT/APOE/APOA2/APOB/APOA1/CES1/AKR1C3/LAMTOR1	20
GO:0042509	BP	GO:0042509	regulation of tyrosine phosphorylation of STAT protein	18/1512	85/18723	0.000125309262064037	0.00146350120529443	0.0010562836880668	CCL5/SOCS1/FYN/IL6R/CSF1R/IL18/SH2B3/SOCS3/LYN/TNF/HES1/TNFRSF1A/PARP14/HCLS1/IL6ST/IFNG/CD40/IGF1	18
GO:0002418	BP	GO:0002418	immune response to tumor cell	9/1512	26/18723	0.000125758225313581	0.00146350120529443	0.0010562836880668	CD160/HSPD1/HLA-DRB1/HLA-A/HMGB1/PRF1/HAVCR2/HRG/IL4I1	9
GO:0010875	BP	GO:0010875	positive regulation of cholesterol efflux	9/1512	26/18723	0.000125758225313581	0.00146350120529443	0.0010562836880668	ABCA1/NFKBIA/TREM2/APOE/APOA1/CES1/PLTP/PON1/LRP1	9
GO:0019883	BP	GO:0019883	antigen processing and presentation of endogenous antigen	9/1512	26/18723	0.000125758225313581	0.00146350120529443	0.0010562836880668	HLA-DRA/CD74/HLA-DRB1/HLA-B/HLA-A/HLA-C/B2M/HLA-E/AZGP1	9
GO:1905523	BP	GO:1905523	positive regulation of macrophage migration	9/1512	26/18723	0.000125758225313581	0.00146350120529443	0.0010562836880668	CCL5/AKIRIN1/MAPK1/C5AR1/CSF1R/CCL3/C3AR1/TREM2/RARRES2	9
GO:0006694	BP	GO:0006694	steroid biosynthetic process	29/1512	173/18723	0.000129876592234404	0.0015094806512398	0.00108946940637215	IDI1/NFKB1/ASAH1/EGR1/ADM/TNF/TSPO/INSIG1/IGFBP7/MVD/IFNG/SOD1/FDPS/HSD17B10/EBP/HSD17B6/APOE/APOB/APOA1/CES1/SCARB1/HMGCS2/SRD5A3/CYP27A1/AKR1B1/HINT2/AKR1C3/ACAA2/HSD17B11	29
GO:0010212	BP	GO:0010212	response to ionizing radiation	26/1512	148/18723	0.000130204663754917	0.00151134602626203	0.00109081574295252	RPL26/PTPRC/ANXA1/CCND2/GATA3/CASP3/GPX1/NAMPT/THBD/ICAM1/EGR1/CDKN1A/RHOB/NABP1/EEF1D/CYBA/ATM/NUCKS1/XRCC5/CXCL10/PRAP1/CCND1/GRB2/ZMPSTE24/GTF2H5/PARP1	26
GO:0034446	BP	GO:0034446	substrate adhesion-dependent cell spreading	21/1512	108/18723	0.00013051729755603	0.00151302764351906	0.00109202945215328	PIK3R1/MYADM/ACTN4/LIMS1/AXL/CORO1C/RAC1/GBP1/RAB1A/FGB/RHOA/FGG/FLNA/ITGB7/APOA1/NRP1/FN1/FGA/PARVB/VAMP3/P4HB	21
GO:0002830	BP	GO:0002830	positive regulation of type 2 immune response	7/1512	16/18723	0.000131627405984877	0.00152168828125316	0.00109828027745748	XCL1/GATA3/NLRP3/CD86/CD74/IL18/CD81	7
GO:0051044	BP	GO:0051044	positive regulation of membrane protein ectodomain proteolysis	7/1512	16/18723	0.000131627405984877	0.00152168828125316	0.00109828027745748	IL1B/SNX9/TNF/ADAM8/IFNG/TNFRSF1B/APOE	7
GO:0032371	BP	GO:0032371	regulation of sterol transport	17/1512	78/18723	0.000131939265543848	0.00152168828125316	0.00109828027745748	NFKB1/ABCA1/APOC1/NFKBIA/ANXA2/TREM2/TSPO/APOC2/APOE/APOA2/APOC3/APOA1/CES1/PLTP/PON1/LRP1/LAMTOR1	17
GO:0032374	BP	GO:0032374	regulation of cholesterol transport	17/1512	78/18723	0.000131939265543848	0.00152168828125316	0.00109828027745748	NFKB1/ABCA1/APOC1/NFKBIA/ANXA2/TREM2/TSPO/APOC2/APOE/APOA2/APOC3/APOA1/CES1/PLTP/PON1/LRP1/LAMTOR1	17
GO:0010883	BP	GO:0010883	regulation of lipid storage	14/1512	57/18723	0.000132896718695648	0.00152687325594401	0.00110202253893917	NFKB1/MSR1/CD36/ABCA1/NFKBIA/TNF/TREM2/PLIN2/C3/APOB/CES1/SCARB1/CRP/ALKBH7	14
GO:0033619	BP	GO:0033619	membrane protein proteolysis	14/1512	57/18723	0.000132896718695648	0.00152687325594401	0.00110202253893917	TGFB1/IL1B/TIMP1/CTSH/TIMP2/SNX9/ADAM17/TNF/ADAM8/IFNG/TNFRSF1B/APOE/SPPL2A/PSENEN	14
GO:0060760	BP	GO:0060760	positive regulation of response to cytokine stimulus	14/1512	57/18723	0.000132896718695648	0.00152687325594401	0.00110202253893917	CXCR4/TXK/CD74/TLR2/AXL/ADAM17/RIPK2/LAPTM5/HIF1A/TREM2/HSPA1A/HSPA1B/CASP1/PARP14	14
GO:0008286	BP	GO:0008286	insulin receptor signaling pathway	22/1512	116/18723	0.00013380098473736	0.00153530671927004	0.00110810940085153	PIK3R1/SOCS1/PIP4K2A/IL1B/SOCS3/PDK4/RHOQ/PTPRE/GNAI2/PTPN1/SNX5/ADIPOR1/CCND3/NUCKS1/AHSG/RARRES2/AGT/IGFBP1/PAK1/GRB2/APPL1/IRS2	22
GO:0006749	BP	GO:0006749	glutathione metabolic process	15/1512	64/18723	0.000136867346826267	0.00156650583886561	0.00113062740151434	CLIC3/GSTP1/GPX1/GSTO1/MGST2/GPX4/NFE2L2/SOD1/PARK7/CLIC1/GSTA1/IDH1/GCLC/GLO1/HAGH	15
GO:0045670	BP	GO:0045670	regulation of osteoclast differentiation	15/1512	64/18723	0.000136867346826267	0.00156650583886561	0.00113062740151434	PIK3R1/TYROBP/MAFB/CEBPB/LILRB3/CCL3/LILRB4/CTNNB1/TNF/TREM2/KLF10/ATP6AP1/IFNG/GPR137B/FOS	15
GO:0010878	BP	GO:0010878	cholesterol storage	8/1512	21/18723	0.000138871067147118	0.00158141181136346	0.00114138580440959	MSR1/CD36/ABCA1/TREM2/APOB/CES1/SCARB1/SOAT1	8
GO:0030449	BP	GO:0030449	regulation of complement activation	8/1512	21/18723	0.000138871067147118	0.00158141181136346	0.00114138580440959	IL1B/VSIG4/A2M/SERPING1/TREM2/CD55/CD59/C3	8
GO:0150146	BP	GO:0150146	cell junction disassembly	8/1512	21/18723	0.000138871067147118	0.00158141181136346	0.00114138580440959	ARF6/PIK3R1/C1QA/C1QC/C1QB/TREM2/C3/TGFBR1	8
GO:1901028	BP	GO:1901028	regulation of mitochondrial outer membrane permeabilization involved in apoptotic signaling pathway	8/1512	21/18723	0.000138871067147118	0.00158141181136346	0.00114138580440959	HSPA1A/GZMB/SLC25A5/CHCHD10/GCLC/SLC35F6/ACAA2/NMT1	8
GO:0010743	BP	GO:0010743	regulation of macrophage derived foam cell differentiation	10/1512	32/18723	0.000141507475796154	0.00160535336378052	0.00115866564756494	PRKCH/NFKB1/MSR1/IL18/CD36/ABCA1/NFKBIA/AGT/APOB/CRP	10
GO:0035456	BP	GO:0035456	response to interferon-beta	10/1512	32/18723	0.000141507475796154	0.00160535336378052	0.00115866564756494	IFITM2/IRF1/IFITM1/MNDA/PLSCR1/IFITM3/PYHIN1/STAT1/OAS1/BST2	10
GO:0050850	BP	GO:0050850	positive regulation of calcium-mediated signaling	10/1512	32/18723	0.000141507475796154	0.00160535336378052	0.00115866564756494	CD3E/TRAT1/CLEC7A/CD4/CCL3/TNF/TREM2/CAMTA1/ZAP70/IGF1	10
GO:0009595	BP	GO:0009595	detection of biotic stimulus	11/1512	38/18723	0.000143201830792787	0.00161846780942375	0.00116813101388022	NLRP3/CLEC7A/LY96/HLA-DRB1/TLR2/TREM2/TSPO/HLA-B/HLA-A/SCARB1/PAK1	11
GO:0048246	BP	GO:0048246	macrophage chemotaxis	11/1512	38/18723	0.000143201830792787	0.00161846780942375	0.00116813101388022	CCL5/AKIRIN1/MAPK1/C5AR1/CSF1R/LGALS3/CCL3/C3AR1/RARRES2/SLAMF8/DDT	11
GO:1902110	BP	GO:1902110	positive regulation of mitochondrial membrane permeability involved in apoptotic process	11/1512	38/18723	0.000143201830792787	0.00161846780942375	0.00116813101388022	BNIP3L/BID/HSPA1A/GZMB/SLC25A5/CHCHD10/GCLC/SLC35F6/BNIP3/ACAA2/NMT1	11
GO:0032368	BP	GO:0032368	regulation of lipid transport	26/1512	149/18723	0.000145831143630778	0.00164612150739172	0.00118809010238157	NFKB1/IL1B/ACSL1/ABCA1/APOC1/NFKBIA/ANXA2/TREM2/SPP1/TSPO/AGT/APOC2/PRAP1/APOE/APOA2/APOC3/APOA1/CES1/PLTP/DBI/PON1/FABP3/LRP1/IRS2/LAMTOR1/PRELID1	26
GO:0010565	BP	GO:0010565	regulation of cellular ketone metabolic process	24/1512	133/18723	0.000152115795417711	0.00171491544859042	0.00123774220903043	ANXA1/ELOVL5/IL1B/CD74/SLC7A7/PTGS2/EGR1/PDK4/ADM/APOC1/NR4A3/FABP5/COMT/INSIG1/PARK7/FABP1/APOC2/APOC3/APOA1/CES1/FABP3/BCKDK/IRS2/AKR1C3	24
GO:0071622	BP	GO:0071622	regulation of granulocyte chemotaxis	13/1512	51/18723	0.000153050069320889	0.00172329410137964	0.00124378951137443	CCL5/AKIRIN1/XCL1/MAPK1/C5AR1/CXCL8/CD74/CSF1R/C3AR1/MPP1/RAC1/RAC2/RARRES2	13
GO:0008154	BP	GO:0008154	actin polymerization or depolymerization	34/1512	218/18723	0.000155097710653725	0.00173332055019409	0.001251026112406	ARF6/MYADM/AIF1/HCK/ICAM1/PLEK/PYCARD/GSN/TMSB10/CAPG/SNX9/COTL1/RAC1/ARPC1B/CAPZA2/CORO1B/RHOA/ARHGAP18/ARPC5/ARPC3/HCLS1/PFN1/DSTN/CFL1/TMSB4X/CORO1A/CTTN/MSRB2/RDX/ANG/GRB2/SWAP70/TWF2/IQGAP2	34
GO:0002246	BP	GO:0002246	wound healing involved in inflammatory response	5/1512	8/18723	0.000155285841507575	0.00173332055019409	0.001251026112406	TGFB1/TIMP1/HMOX1/HIF1A/F2R	5
GO:0002484	BP	GO:0002484	antigen processing and presentation of endogenous peptide antigen via MHC class I via ER pathway	5/1512	8/18723	0.000155285841507575	0.00173332055019409	0.001251026112406	HLA-B/HLA-A/HLA-C/HLA-E/AZGP1	5
GO:0002486	BP	GO:0002486	antigen processing and presentation of endogenous peptide antigen via MHC class I via ER pathway, TAP-independent	5/1512	8/18723	0.000155285841507575	0.00173332055019409	0.001251026112406	HLA-B/HLA-A/HLA-C/HLA-E/AZGP1	5
GO:0002536	BP	GO:0002536	respiratory burst involved in inflammatory response	5/1512	8/18723	0.000155285841507575	0.00173332055019409	0.001251026112406	RPS19/GRN/PRDX2/SLAMF8/NCF1	5
GO:0032489	BP	GO:0032489	regulation of Cdc42 protein signal transduction	5/1512	8/18723	0.000155285841507575	0.00173332055019409	0.001251026112406	ABCA1/APOE/APOC3/APOA1/NRP1	5
GO:0070432	BP	GO:0070432	regulation of nucleotide-binding oligomerization domain containing 2 signaling pathway	5/1512	8/18723	0.000155285841507575	0.00173332055019409	0.001251026112406	HSPA1A/HSPA1B/SLC15A4/SLC15A3/TNFAIP3	5
GO:0051702	BP	GO:0051702	biological process involved in interaction with symbiont	19/1512	94/18723	0.00015801069659884	0.00176155559038929	0.00127140478533241	CCL5/JUN/CHD1/HSPD1/GPX1/CCL3/IFI27/GAPDH/CFL1/NUCKS1/HRG/CFHR1/APOE/F2/CFHR2/CRP/APCS/FN1/PPIB	19
GO:0042273	BP	GO:0042273	ribosomal large subunit biogenesis	16/1512	72/18723	0.000162095627021061	0.00179397312719651	0.00129480218002734	RPL23A/RPL3/RPL35A/RPL11/RPL6/RPL10A/RPL10/RPL14/RPL7A/RPL38/RPL26/RPL7/RPL5/RPL24/RPLP0/NPM1	16
GO:0043903	BP	GO:0043903	regulation of biological process involved in symbiotic interaction	16/1512	72/18723	0.000162095627021061	0.00179397312719651	0.00129480218002734	VPS37B/IFITM2/IFITM1/CXCL8/FCN1/CD74/HLA-DRB1/CD4/LGALS9/LGALS1/GSN/IFITM3/APCS/SNX3/P4HB/CHMP3	16
GO:0070227	BP	GO:0070227	lymphocyte apoptotic process	16/1512	72/18723	0.000162095627021061	0.00179397312719651	0.00129480218002734	CD3G/IL7R/TSC22D3/CCL5/RPS6/CD74/LGALS3/LGALS9/LYN/HIF1A/PTEN/ADAM8/CD27/IRS2/KDELR1/PRELID1	16
GO:0071479	BP	GO:0071479	cellular response to ionizing radiation	16/1512	72/18723	0.000162095627021061	0.00179397312719651	0.00129480218002734	RPL26/CCND2/GATA3/NAMPT/EGR1/CDKN1A/RHOB/EEF1D/CYBA/ATM/NUCKS1/XRCC5/PRAP1/GRB2/ZMPSTE24/GTF2H5	16
GO:0006826	BP	GO:0006826	iron ion transport	14/1512	58/18723	0.000162310907172897	0.00179397312719651	0.00129480218002734	ISCU/FTL/SLC11A1/FTH1/SLC40A1/CLTC/SLC25A37/B2M/IFNG/HRG/CP/TF/TFRC/MCOLN1	14
GO:0042743	BP	GO:0042743	hydrogen peroxide metabolic process	14/1512	58/18723	0.000162310907172897	0.00179397312719651	0.00129480218002734	FYN/SOD2/GPX1/RAC1/PRDX1/PRDX4/HP/PRDX3/CYBA/RAC2/PRDX2/SOD1/PARK7/GPX3	14
GO:0043525	BP	GO:0043525	positive regulation of neuron apoptotic process	14/1512	58/18723	0.000162310907172897	0.00179397312719651	0.00129480218002734	JUN/MCL1/TYROBP/CASP3/GRN/CTSZ/CCL3/CTNNB1/PRNP/TNF/FOXO3/RHOA/NUPR1/NQO2	14
GO:0072577	BP	GO:0072577	endothelial cell apoptotic process	15/1512	65/18723	0.000164806811320919	0.00181933002607511	0.00131310355112873	RGCC/PDCD4/CD160/GATA3/ICAM1/TNF/FOXO3/FGB/FGG/NFE2L2/HIPK1/CD40/FGA/AKR1C3/TNFAIP3	15
GO:2000045	BP	GO:2000045	regulation of G1/S transition of mitotic cell cycle	25/1512	142/18723	0.00016786058059863	0.00185077576579345	0.00133579955015047	RPL26/RGCC/ANXA1/RBL2/KMT2E/PLK3/CCND2/AIF1/KLF4/GPNMB/CDKN1A/ADAM17/BID/PTEN/CCND3/ATM/PSME2/PRAP1/RB1/UBE2E2/CCND1/RDX/APPL1/TMEM14B/APEX1	25
GO:0007204	BP	GO:0007204	positive regulation of cytosolic calcium ion concentration	45/1512	319/18723	0.00017053892135407	0.00187801041720678	0.0013554561913162	CXCR4/CXCR6/CALM1/CD52/LCK/PTGER4/PTPRC/XCL1/FYN/CD38/C5AR1/FPR1/CCRL2/ABL2/CD36/CCL3/ADM/GSTO1/C3AR1/PRNP/GNA13/LYN/FKBP1A/CD55/HMGB1/CYBA/S1PR4/F2R/CXCL13/CXCR3/CORO1A/CXCL10/AGT/KNG1/CXCL9/F2/LPAR6/LRP1/FPR3/MCOLN1/SWAP70/CALM2/CALM3/BCAP31/TMBIM6	45
GO:0008631	BP	GO:0008631	intrinsic apoptotic signaling pathway in response to oxidative stress	12/1512	45/18723	0.000171549268538794	0.00188453453465455	0.00136016498063197	MCL1/SFPQ/SOD2/GPX1/HIF1A/TREM2/HSPB1/NFE2L2/SOD1/PARK7/P4HB/PARP1	12
GO:1904646	BP	GO:1904646	cellular response to amyloid-beta	12/1512	45/18723	0.000171549268538794	0.00188453453465455	0.00136016498063197	FYN/NAMPT/ICAM1/CD36/LGMN/PRNP/TREM2/FOXO3/SNX6/IGF1/LRP1/PARP1	12
GO:0000027	BP	GO:0000027	ribosomal large subunit assembly	9/1512	27/18723	0.000175191618591937	0.00191521600979477	0.00138230937081026	RPL23A/RPL3/RPL11/RPL6/RPL10/RPL38/RPL5/RPL24/RPLP0	9
GO:0002433	BP	GO:0002433	immune response-regulating cell surface receptor signaling pathway involved in phagocytosis	9/1512	27/18723	0.000175191618591937	0.00191521600979477	0.00138230937081026	PTPRC/FYN/HCK/LYN/FGR/CD47/MYO1G/PAK1/APPL1	9
GO:0010758	BP	GO:0010758	regulation of macrophage chemotaxis	9/1512	27/18723	0.000175191618591937	0.00191521600979477	0.00138230937081026	CCL5/AKIRIN1/MAPK1/C5AR1/CSF1R/C3AR1/RARRES2/SLAMF8/DDT	9
GO:0038096	BP	GO:0038096	Fc-gamma receptor signaling pathway involved in phagocytosis	9/1512	27/18723	0.000175191618591937	0.00191521600979477	0.00138230937081026	PTPRC/FYN/HCK/LYN/FGR/CD47/MYO1G/PAK1/APPL1	9
GO:0010634	BP	GO:0010634	positive regulation of epithelial cell migration	29/1512	176/18723	0.000176643648555714	0.00192875189627601	0.00139207891253796	ETS1/ARF6/ANXA1/GATA3/TGFB1/GRN/VEGFA/CTSH/PTGS2/HMOX1/LGMN/RHOB/ADAM17/RAC1/HIF1A/RTN4/HSPB1/HMGB1/PFN1/NFE2L2/IFNG/TMSB4X/AGT/CD40/NRP2/SCARB1/NRP1/MMP9/RAB11A	29
GO:0042982	BP	GO:0042982	amyloid precursor protein metabolic process	19/1512	95/18723	0.000182790368885713	0.00199345385366414	0.00143877762513747	ITM2A/IFNGR1/CASP3/ADAM17/PRNP/LYN/PICALM/TNF/FKBP1A/RTN4/ITM2B/GSAP/IFNG/APOE/IGF1/CLU/RTN3/SOAT1/PSENEN	19
GO:0016482	BP	GO:0016482	cytosolic transport	28/1512	168/18723	0.000186008799349069	0.00202610309339282	0.00146234225168401	EZR/MAPK1/PIP4K2A/DAB2/CLTC/VPS35/SPAG9/ARL8B/SNX2/RAB21/MAP2K1/LAPTM5/SNX6/SNX5/RAB7A/FLNA/TBC1D10C/CORO1A/CES1/RDX/CLN5/SNX8/SNX3/VAMP3/VTI1B/VPS29/CHMP3/SNF8	28
GO:0034110	BP	GO:0034110	regulation of homotypic cell-cell adhesion	10/1512	33/18723	0.000188442622254507	0.00204766748206433	0.00147790637415583	CCL5/JAK1/PLAUR/SH2B3/LGALS1/LYN/CD9/FGG/IL6ST/RDX	10
GO:1903715	BP	GO:1903715	regulation of aerobic respiration	10/1512	33/18723	0.000188442622254507	0.00204766748206433	0.00147790637415583	ISCU/PPIF/HIF1A/RHOA/PARK7/NUPR1/UQCC2/DNAJC15/SHMT2/BNIP3	10
GO:0048260	BP	GO:0048260	positive regulation of receptor-mediated endocytosis	13/1512	52/18723	0.000189142770093796	0.0020528022183826	0.00148161237603399	VEGFA/DAB2/PPT1/ANXA2/RAB21/CD63/ARRB2/C3/B2M/HNRNPK/TF/VTN/CLU	13
GO:0071466	BP	GO:0071466	cellular response to xenobiotic stimulus	29/1512	177/18723	0.000195279671050868	0.00211685979952858	0.00152784600933523	CXCR4/RORA/GUK1/GSTP1/IL1B/ACSL1/MEF2C/ABCA1/GSTO1/PRNP/PDE4B/RAP1B/NFE2L2/MCM7/PCNA/NME1/CYP2D6/EPHX1/GSTA1/RB1/AADAC/SLAMF8/AKR1C1/CBR1/VKORC1/TFRC/FBP1/QDPR/ACAA1	29
GO:0006911	BP	GO:0006911	phagocytosis, engulfment	23/1512	127/18723	0.000195742030467403	0.00211932457717347	0.00152962496545197	TRBC2/IGHA1/IGKC/RHOH/IGLC2/TRDC/IGHG3/AIF1/RAB31/MSR1/CD36/ABCA1/GSN/RAC1/TREM2/C3/MARCO/BIN2/ITGB2/TRBC1/RAC2/FCGR1A/CD300A	23
GO:2000351	BP	GO:2000351	regulation of endothelial cell apoptotic process	14/1512	59/18723	0.000197179848647621	0.00212074610105635	0.00153065095195902	RGCC/PDCD4/CD160/GATA3/ICAM1/TNF/FOXO3/FGB/FGG/NFE2L2/CD40/FGA/AKR1C3/TNFAIP3	14
GO:0046626	BP	GO:0046626	regulation of insulin receptor signaling pathway	15/1512	66/18723	0.000197558881885748	0.00212074610105635	0.00153065095195902	PIK3R1/SOCS1/PIP4K2A/IL1B/SOCS3/PTPRE/GNAI2/PTPN1/SNX5/ADIPOR1/CCND3/NUCKS1/AHSG/AGT/PAK1	15
GO:0003331	BP	GO:0003331	positive regulation of extracellular matrix constituent secretion	4/1512	5/18723	0.000198224743673412	0.00212074610105635	0.00153065095195902	RGCC/AGT/CPB2/IER3IP1	4
GO:0009438	BP	GO:0009438	methylglyoxal metabolic process	4/1512	5/18723	0.000198224743673412	0.00212074610105635	0.00153065095195902	TPI1/PARK7/GLO1/HAGH	4
GO:0010915	BP	GO:0010915	regulation of very-low-density lipoprotein particle clearance	4/1512	5/18723	0.000198224743673412	0.00212074610105635	0.00153065095195902	APOC1/APOC2/APOC3/LRPAP1	4
GO:0032829	BP	GO:0032829	regulation of CD4-positive, CD25-positive, alpha-beta regulatory T cell differentiation	4/1512	5/18723	0.000198224743673412	0.00212074610105635	0.00153065095195902	HLA-DRA/HLA-DRB1/LGALS9/IFNG	4
GO:0032831	BP	GO:0032831	positive regulation of CD4-positive, CD25-positive, alpha-beta regulatory T cell differentiation	4/1512	5/18723	0.000198224743673412	0.00212074610105635	0.00153065095195902	HLA-DRA/HLA-DRB1/LGALS9/IFNG	4
GO:0070434	BP	GO:0070434	positive regulation of nucleotide-binding oligomerization domain containing 2 signaling pathway	4/1512	5/18723	0.000198224743673412	0.00212074610105635	0.00153065095195902	HSPA1A/HSPA1B/SLC15A4/SLC15A3	4
GO:1905913	BP	GO:1905913	negative regulation of calcium ion export across plasma membrane	4/1512	5/18723	0.000198224743673412	0.00212074610105635	0.00153065095195902	CALM1/YWHAE/CALM2/CALM3	4
GO:2000563	BP	GO:2000563	positive regulation of CD4-positive, alpha-beta T cell proliferation	4/1512	5/18723	0.000198224743673412	0.00212074610105635	0.00153065095195902	XCL1/LGALS9/CD55/CD81	4
GO:0007260	BP	GO:0007260	tyrosine phosphorylation of STAT protein	18/1512	88/18723	0.000199216462991473	0.00212883090014229	0.00153648616505272	CCL5/SOCS1/FYN/IL6R/CSF1R/IL18/SH2B3/SOCS3/LYN/TNF/HES1/TNFRSF1A/PARP14/HCLS1/IL6ST/IFNG/CD40/IGF1	18
GO:0002220	BP	GO:0002220	innate immune response activating cell surface receptor signaling pathway	8/1512	22/18723	0.000202837598050843	0.00216240224210468	0.00156071631995324	FYN/KLRD1/TYROBP/FCN1/CLEC7A/LYN/PAK1/PAK2	8
GO:0051412	BP	GO:0051412	response to corticosterone	8/1512	22/18723	0.000202837598050843	0.00216240224210468	0.00156071631995324	CALM1/CDKN1A/ATP2B1/FOSB/FOXO3/CCND1/CALM3/FOS	8
GO:0001667	BP	GO:0001667	ameboidal-type cell migration	61/1512	475/18723	0.000203283288518905	0.00216459501670838	0.00156229895756031	ETS1/RGCC/ARF6/ANXA1/GATA3/TGFB1/KLF4/GPX1/TIMP1/GRN/VEGFA/CTSH/PTGS2/MEF2C/GLUL/HMOX1/NR4A1/LGMN/CORO1C/RHOB/ADAM17/RAC1/ZFAND5/DNAJA4/HIF1A/TNF/LAMTOR2/RTN4/PTEN/PRCP/CORO1B/RHOA/HSPB1/ADIPOR1/APOH/HMGB1/PFN1/ITGB7/NFE2L2/ZEB2/IFNG/CXCL13/TMSB4X/AGT/HRG/CD40/APOE/NRP2/APOA1/SERPINF1/SCARB1/NRP1/FN1/MMP9/RAB13/PAK1/PLXND1/APPL1/TGFBR1/SDC4/RAB11A	61
GO:0005996	BP	GO:0005996	monosaccharide metabolic process	38/1512	257/18723	0.000204321604965045	0.00217308556035346	0.00156842701725898	RORA/RANBP2/SERP1/PDK4/GSTO1/GAA/PFKFB3/ATF3/FABP5/TNF/FUOM/AKR1A1/ADIPOR1/HMGB1/GAPDH/TPI1/ENO1/PPP1CA/ALDOA/FAM3C/RBP4/SDS/IGF1/KHK/AKR1B1/FUCA1/ALDOB/GCLC/ACADM/ZMPSTE24/FBP1/BCKDK/PFKL/DCXR/OAS1/IRS2/PGD/GALM	38
GO:0010934	BP	GO:0010934	macrophage cytokine production	7/1512	17/18723	0.000208194915067601	0.00220907051646434	0.00159439920096352	TGFB1/SPON2/CD74/IRAK3/CD36/LAPTM5/CUEDC2	7
GO:0010935	BP	GO:0010935	regulation of macrophage cytokine production	7/1512	17/18723	0.000208194915067601	0.00220907051646434	0.00159439920096352	TGFB1/SPON2/CD74/IRAK3/CD36/LAPTM5/CUEDC2	7
GO:0042632	BP	GO:0042632	cholesterol homeostasis	19/1512	96/18723	0.00021091237628163	0.002235274643577	0.00161331206002301	RORA/NPC2/IL18/ABCA1/INSIG1/XBP1/APOM/APOC2/APOE/APOA2/APOB/APOC3/APOA1/CES1/SCARB1/AKR1C1/FABP3/SOAT1/LAMTOR1	19
GO:0043300	BP	GO:0043300	regulation of leukocyte degranulation	12/1512	46/18723	0.000215211589416858	0.00227282590743635	0.00164041472815709	SPI1/HMOX1/LGALS9/LYN/VAMP8/STXBP2/STX4/FGR/CD84/ITGB2/RAC2/CD300A	12
GO:0045851	BP	GO:0045851	pH reduction	12/1512	46/18723	0.000215211589416858	0.00227282590743635	0.00164041472815709	GRN/RAB20/SLC11A1/PPT1/ATP6V0D1/ATP6AP1/ATP6AP2/RAB7A/SLAMF8/CLN5/ATP6V0E1/ATP6V1H	12
GO:0061462	BP	GO:0061462	protein localization to lysosome	12/1512	46/18723	0.000215211589416858	0.00227282590743635	0.00164041472815709	MFSD1/SCARB2/NCOA4/LAPTM5/RTN4/LAMP2/LAMTOR4/CD81/RAB7A/LAMTOR5/CLU/GPR137B	12
GO:0072503	BP	GO:0072503	cellular divalent inorganic cation homeostasis	62/1512	486/18723	0.000217336410571708	0.00229258138824121	0.0016546732692834	CXCR4/CCL5/CXCR6/CALM1/CD52/LCK/PTGER4/PTPRC/XCL1/FYN/CD38/TPT1/C5AR1/FPR1/GRINA/S100A9/SLC11A1/CCRL2/ABL2/CD36/CCL3/ATP1B1/ADM/GSTO1/ATP2B1/C3AR1/ATP13A3/PRNP/GNA13/LYN/MT2A/FKBP1A/ATP2A2/S100A8/CD55/YWHAE/HMGB1/CYBA/S1PR4/F2R/CXCL13/CXCR3/CORO1A/CXCL10/AGT/CD40/APOE/KNG1/CXCL9/F2/LPAR6/LRP1/FPR3/HEXB/HERPUD1/MCOLN1/SWAP70/BNIP3/CALM2/CALM3/BCAP31/TMBIM6	62
GO:0035303	BP	GO:0035303	regulation of dephosphorylation	23/1512	128/18723	0.000220708188157367	0.00232542891237301	0.0016783810078273	CALM1/PTPRC/PPP1R2/TGFB1/LPIN1/MEF2C/LGALS3/LILRB2/PLEK/PPP1R15B/TNF/FKBP1A/CAMTA1/PPP1R15A/GNAI2/CHP1/YWHAE/IFNG/RCAN1/SWAP70/CALM2/CALM3/CD300A	23
GO:0001676	BP	GO:0001676	long-chain fatty acid metabolic process	21/1512	112/18723	0.000222197352532935	0.00233838730746154	0.0016877337444742	ELOVL5/GSTP1/GPX1/ACSL1/PTGS2/QKI/TBXAS1/GPX4/ACSL3/PNPLA8/PTGDS/CYP2D6/EPHX1/GSTA1/LTC4S/CBR1/AIG1/MGLL/ABHD12/AKR1C3/ACAA1	21
GO:0016054	BP	GO:0016054	organic acid catabolic process	36/1512	240/18723	0.000222991084461925	0.00234400535053858	0.00169178857356465	LPIN1/KYNU/GLUL/HNMT/DDAH2/NPL/NAGK/AKR1A1/ACAT2/HSD17B10/AGXT/FABP1/SDS/RENBP/IL4I1/PON1/SDSL/ECHS1/AIG1/GNPDA1/ACADM/ETFB/HSD17B4/AHCY/AMDHD2/HMGCL/MPST/BCKDK/IRS2/SHMT2/PGD/ECI2/ACAA2/QDPR/ACAA1/HADHB	36
GO:0061136	BP	GO:0061136	regulation of proteasomal protein catabolic process	30/1512	187/18723	0.000223602082050035	0.0023476917089747	0.00169444920703072	RPL11/RNF19A/PLK3/UBB/HECTD1/CSNK1D/GPX1/RNF144B/GABARAP/DAB2/TRIB1/TREM2/HSPA1A/HSPA1B/SDCBP/ZFAND2A/NFE2L2/PARK7/PSME2/SUMO1/SUMO2/NUPR1/APOE/CLU/HERPUD1/GCLC/PSMF1/BCAP31/PSMC2/PSMC1	30
GO:0019439	BP	GO:0019439	aromatic compound catabolic process	60/1512	467/18723	0.00022557206144963	0.00236562142117932	0.00170738999755754	ZFP36L2/ZFP36/HNRNPA0/CNOT6L/PABPC1/PDE7A/DDX5/RNASE6/KYNU/BLVRB/SLC11A1/HNMT/HMOX1/BLVRA/VIM/TYMP/PABPC4/YBX3/NUDT16/MGAT1/SLCO2B1/RNASET2/SAMHD1/COMT/HSPA1A/YBX1/DNPH1/UPP1/HSPA1B/PDE4B/RNH1/ISG20/BTG2/ATM/TNFRSF1B/LSM5/NUDT1/DUT/HPRT1/POLR2G/AMBP/NPM1/LSM4/CARHSP1/APOBEC3G/EPHX1/IL4I1/PON1/SMPDL3A/ANG/AHCY/DNASE2/SLIRP/HINT1/QDPR/PAIP1/NUDT3/ACAA1/EIF4A3/APEX1	60
GO:0010822	BP	GO:0010822	positive regulation of mitochondrion organization	16/1512	74/18723	0.000227144511985803	0.0023793453584204	0.00171729526513871	PLAUR/PYCARD/PPIF/VPS35/BID/HIF1A/TREM2/GZMB/PARK7/SLC25A5/CHCHD10/MMP9/VDAC1/BNIP3/NMT1/FAM162A	16
GO:0006753	BP	GO:0006753	nucleoside phosphate metabolic process	63/1512	497/18723	0.000231644816812049	0.00242367123297897	0.0017492875163826	CMPK1/RORA/GUK1/PDE7A/ELOVL5/TGFB1/MAPK1/NAMPT/KYNU/ACSL1/TYMP/PDK4/NUDT16/PPT1/MPP1/SAMHD1/HIF1A/TREM2/ACSL3/DNPH1/UPP1/RHOQ/RHOA/PDE4B/BPGM/TPST2/MVD/DIP2A/IFNG/RRM2/TYMS/GAPDH/TK1/TPI1/DTYMK/ENO1/NME1/TMSB4X/PKM/RAN/PGAM1/MPC2/PARK7/ALDOA/DUT/HPRT1/NUPR1/IGF1/HMGCS2/SMPDL3A/ALDOB/NME4/SLC35B2/NUDT14/ATP6V1A/HSD17B4/HMGCL/FBP1/PFKL/HINT1/PARP1/NUDT3/DCK	63
GO:0051438	BP	GO:0051438	regulation of ubiquitin-protein transferase activity	13/1512	53/18723	0.00023229627097613	0.00242767099412945	0.00175217434862034	RPS2/RPS20/RPS7/RPL11/RPS15/RPL5/SKP1/PTEN/RPL37/UBE2C/MAD2L1/PARK7/UBE2N	13
GO:0006874	BP	GO:0006874	cellular calcium ion homeostasis	58/1512	448/18723	0.000233199260126232	0.00243428718411862	0.00175694959139939	CXCR4/CCL5/CXCR6/CALM1/CD52/LCK/PTGER4/PTPRC/XCL1/FYN/CD38/TPT1/C5AR1/FPR1/GRINA/CCRL2/ABL2/CD36/CCL3/ATP1B1/ADM/GSTO1/ATP2B1/C3AR1/ATP13A3/PRNP/GNA13/LYN/FKBP1A/ATP2A2/CD55/YWHAE/HMGB1/CYBA/S1PR4/F2R/CXCL13/CXCR3/CORO1A/CXCL10/AGT/CD40/APOE/KNG1/CXCL9/F2/LPAR6/LRP1/FPR3/HEXB/HERPUD1/MCOLN1/SWAP70/BNIP3/CALM2/CALM3/BCAP31/TMBIM6	58
GO:0061077	BP	GO:0061077	chaperone-mediated protein folding	15/1512	67/18723	0.000235793329916082	0.00245719307902549	0.00177348194754859	HSPE1/DNAJB6/CD74/CRTAP/FKBP1A/HSPA1A/HSPA1B/HSPB1/FKBP5/FKBP11/CLU/SDF2L1/FKBP2/PPIB/PDIA4	15
GO:0044275	BP	GO:0044275	cellular carbohydrate catabolic process	11/1512	40/18723	0.000236755824999795	0.00245719307902549	0.00177348194754859	AOAH/GK/SCARB2/GAA/HMGB1/GK5/TPI1/PGAM1/PPP1CA/GUSB/PGD	11
GO:0045022	BP	GO:0045022	early endosome to late endosome transport	11/1512	40/18723	0.000236755824999795	0.00245719307902549	0.00177348194754859	EZR/MAPK1/DAB2/RAB21/MAP2K1/RAB7A/FLNA/RDX/SNX3/CHMP3/SNF8	11
GO:0071276	BP	GO:0071276	cellular response to cadmium ion	11/1512	40/18723	0.000236755824999795	0.00245719307902549	0.00177348194754859	JUN/MAPK1/CYBB/HMOX1/MT2A/SOD1/SUMO1/MMP9/NCF1/AKR1C3/FOS	11
GO:1901661	BP	GO:1901661	quinone metabolic process	11/1512	40/18723	0.000236755824999795	0.00245719307902549	0.00177348194754859	AKR1A1/NDUFA9/AKR1C2/AKR1B10/AKR1C1/CBR1/AKR1B1/VKORC1/NQO2/AKR1C3/AKR7A2	11
GO:0031638	BP	GO:0031638	zymogen activation	14/1512	60/18723	0.000238313505993025	0.00246768026469701	0.00178105108593977	CTSL/CTSH/CTSZ/PYCARD/LGMN/RIPK2/HP/FGB/FGG/APOH/ENO1/CPB2/PLAU/FGA	14
GO:0042306	BP	GO:0042306	regulation of protein import into nucleus	14/1512	60/18723	0.000238313505993025	0.00246768026469701	0.00178105108593977	PIK3R1/TGFB1/MAPK1/PTGS2/CD36/BAG3/CHP1/UFM1/HCLS1/FLNA/IFNG/CDK1/RAN/SUMO1	14
GO:0002675	BP	GO:0002675	positive regulation of acute inflammatory response	9/1512	28/18723	0.000239791772092656	0.00247729896048529	0.00178799339075298	ALOX5AP/IL1B/PTGS2/TNF/C3/IL6ST/HLA-E/ADAM8/PARK7	9
GO:0010575	BP	GO:0010575	positive regulation of vascular endothelial growth factor production	9/1512	28/18723	0.000239791772092656	0.00247729896048529	0.00178799339075298	RORA/TGFB1/IL1B/C5AR1/PTGS2/C3AR1/HIF1A/C3/IL6ST	9
GO:0010594	BP	GO:0010594	regulation of endothelial cell migration	35/1512	232/18723	0.000242106835230912	0.00249835417270892	0.00180319001453446	ETS1/RGCC/ANXA1/GATA3/TGFB1/KLF4/GRN/VEGFA/PTGS2/MEF2C/GLUL/HMOX1/LGMN/RHOB/ADAM17/RAC1/DNAJA4/HIF1A/TNF/PRCP/RHOA/HSPB1/APOH/HMGB1/NFE2L2/CXCL13/TMSB4X/AGT/HRG/CD40/APOE/NRP2/SERPINF1/SCARB1/NRP1	35
GO:0050714	BP	GO:0050714	positive regulation of protein secretion	24/1512	137/18723	0.000242709102724499	0.00249927057922755	0.00180385143199948	ARF6/EZR/TGFB1/CD38/SERP1/HLA-DRB1/TLR2/GLUL/RAC1/HIF1A/TREM2/STX4/FGB/FGG/ADAM8/DYNLL1/MPC2/RBP4/IGF1/LRP1/ANG/FGA/IRS2/IER3IP1	24
GO:0055092	BP	GO:0055092	sterol homeostasis	19/1512	97/18723	0.000242749864442104	0.00249927057922755	0.00180385143199948	RORA/NPC2/IL18/ABCA1/INSIG1/XBP1/APOM/APOC2/APOE/APOA2/APOB/APOC3/APOA1/CES1/SCARB1/AKR1C1/FABP3/SOAT1/LAMTOR1	19
GO:0010922	BP	GO:0010922	positive regulation of phosphatase activity	10/1512	34/18723	0.000247792102394874	0.00253670484846693	0.00183086965913125	CALM1/PTPRC/MEF2C/PLEK/PPP1R15B/PPP1R15A/IFNG/CALM2/CALM3/CD300A	10
GO:0032770	BP	GO:0032770	positive regulation of monooxygenase activity	10/1512	34/18723	0.000247792102394874	0.00253670484846693	0.00183086965913125	CALM1/IL1B/HIF1A/TNF/GCH1/IFNG/PARK7/APOE/SCARB1/CALM3	10
GO:0034383	BP	GO:0034383	low-density lipoprotein particle clearance	10/1512	34/18723	0.000247792102394874	0.00253670484846693	0.00183086965913125	HMOX1/CD36/LIPA/ANXA2/TREM2/HNRNPK/APOB/APOC3/SCARB1/SOAT1	10
GO:0050869	BP	GO:0050869	negative regulation of B cell activation	10/1512	34/18723	0.000247792102394874	0.00253670484846693	0.00183086965913125	TYROBP/CASP3/MNDA/LYN/LAPTM5/TBC1D10C/ATM/NDFIP1/TNFAIP3/CD300A	10
GO:0055094	BP	GO:0055094	response to lipoprotein particle	10/1512	34/18723	0.000247792102394874	0.00253670484846693	0.00183086965913125	FCER1G/CD68/CD36/ABCA1/TREM2/CD9/CD81/ITGB2/APOE/CES1	10
GO:0045931	BP	GO:0045931	positive regulation of mitotic cell cycle	22/1512	121/18723	0.000251894998401544	0.00257578343603574	0.00185907467491962	RGCC/ANXA1/KMT2E/CCND2/AIF1/LGMN/ADAM17/HES1/EIF4EBP1/CCND3/UBE2C/CDK1/ANAPC11/PRAP1/RB1/UBE2E2/CCND1/RDX/POLDIP2/EIF4E/RAB11A/APEX1	22
GO:0055074	BP	GO:0055074	calcium ion homeostasis	59/1512	460/18723	0.00026511974864396	0.00270794452210631	0.00195446209169011	CXCR4/CCL5/CXCR6/CALM1/CD52/LCK/PTGER4/PTPRC/XCL1/FYN/CD38/TPT1/C5AR1/FPR1/GRINA/CCRL2/ABL2/CD36/CCL3/ATP1B1/ADM/GSTO1/ATP2B1/C3AR1/ATP13A3/SNX10/PRNP/GNA13/LYN/FKBP1A/ATP2A2/CD55/YWHAE/HMGB1/CYBA/S1PR4/F2R/CXCL13/CXCR3/CORO1A/CXCL10/AGT/CD40/APOE/KNG1/CXCL9/F2/LPAR6/LRP1/FPR3/HEXB/HERPUD1/MCOLN1/SWAP70/BNIP3/CALM2/CALM3/BCAP31/TMBIM6	59
GO:0030901	BP	GO:0030901	midbrain development	18/1512	90/18723	0.000267481535227454	0.00272281711762574	0.00196519640471257	CALM1/NR4A2/CSNK1D/BASP1/CTNNB1/HES1/RHOA/YWHAE/MBP/YWHAQ/ACTB/DYNLL1/UQCRQ/COX6B1/YWHAH/GNB4/CALM2/CALM3	18
GO:0032436	BP	GO:0032436	positive regulation of proteasomal ubiquitin-dependent protein catabolic process	18/1512	90/18723	0.000267481535227454	0.00272281711762574	0.00196519640471257	RNF19A/PLK3/HECTD1/CSNK1D/RNF144B/GABARAP/DAB2/TRIB1/HSPA1A/HSPA1B/ZFAND2A/NFE2L2/SUMO1/SUMO2/CLU/HERPUD1/GCLC/BCAP31	18
GO:0035304	BP	GO:0035304	regulation of protein dephosphorylation	18/1512	90/18723	0.000267481535227454	0.00272281711762574	0.00196519640471257	CALM1/PTPRC/PPP1R2/TGFB1/LGALS3/LILRB2/PPP1R15B/TNF/FKBP1A/CAMTA1/PPP1R15A/GNAI2/YWHAE/RCAN1/SWAP70/CALM2/CALM3/CD300A	18
GO:0045646	BP	GO:0045646	regulation of erythrocyte differentiation	12/1512	47/18723	0.000267987629532255	0.00272489338303428	0.00196669495167325	ETS1/ZFP36/MAFB/SPI1/LYN/HIF1A/HSPA1A/HSPA1B/FOXO3/B2M/HMGB2/STAT1	12
GO:0007519	BP	GO:0007519	skeletal muscle tissue development	26/1512	155/18723	0.000279775121815985	0.00284154484646212	0.00205088828035805	CITED2/AKIRIN1/DDX5/GPCPD1/TGFB1/MAFF/EEF2/GPX1/MEF2C/EGR1/NR4A1/YBX3/CTNNB1/ATF3/RHOA/CFLAR/FLOT1/VAMP5/MYOM2/BTG2/MYL6/NUPR1/RB1/RCAN1/UQCC2/FOS	26
GO:0042531	BP	GO:0042531	positive regulation of tyrosine phosphorylation of STAT protein	15/1512	68/18723	0.000280249003928004	0.00284315609271841	0.0020520511992076	CCL5/FYN/IL6R/CSF1R/IL18/LYN/TNF/HES1/TNFRSF1A/PARP14/HCLS1/IL6ST/IFNG/CD40/IGF1	15
GO:1902893	BP	GO:1902893	regulation of pri-miRNA transcription by RNA polymerase II	13/1512	54/18723	0.000283601226720285	0.00287288300653633	0.00207350663364717	JUN/ETS1/GATA3/TGFB1/GNL3/KLF4/SPI1/EGR1/LILRB4/HIF1A/TNF/FOXO3/FOS	13
GO:0002377	BP	GO:0002377	immunoglobulin production	33/1512	216/18723	0.000284134786764653	0.00287288300653633	0.00207350663364717	IGKC/PTPRC/XCL1/TMIGD2/TGFB1/HSPD1/HLA-DRA/CD86/HLA-DRB1/HLA-DMA/HLA-DQA1/HLA-DPA1/HLA-DMB/HLA-DPB1/HLA-DQB1/HLA-DRB5/SAMHD1/TNF/NBN/STX4/B2M/HLA-E/SLC15A4/XBP1/BATF/HLA-DQA2/CD40/RBP4/HLA-DOA/TFRC/SWAP70/NDFIP1/TMBIM6	33
GO:0009612	BP	GO:0009612	response to mechanical stimulus	33/1512	216/18723	0.000284134786764653	0.00287288300653633	0.00207350663364717	CXCR4/JUN/ETS1/PTGER4/CITED2/TNFSF14/FYN/JUND/IRF1/NFKB1/IL1B/PTGS2/SLC1A3/GSN/FOSB/NFKBIA/RAC1/BAG3/CTNNB1/CASP1/TNFRSF1A/RHOA/CYBA/BTG2/TXNIP/CXCL10/AGT/CD40/STAT1/ABHD12/GCLC/BNIP3/FOS	33
GO:0043030	BP	GO:0043030	regulation of macrophage activation	14/1512	61/18723	0.000286609718090952	0.00288247902548419	0.00208043257142457	PTPRC/RORA/JUND/HSPD1/GRN/CD74/VSIG4/CCL3/TREM2/CD84/CTSC/CST7/HAVCR2/GPR137B	14
GO:2000401	BP	GO:2000401	regulation of lymphocyte migration	14/1512	61/18723	0.000286609718090952	0.00288247902548419	0.00208043257142457	CCL5/XCL1/XCL2/AIF1/CCL20/PYCARD/CCL3/ADAM17/RHOA/ADAM8/SPN/STK10/CXCL13/CXCL10	14
GO:0006000	BP	GO:0006000	fructose metabolic process	6/1512	13/18723	0.00028668185894881	0.00288247902548419	0.00208043257142457	PFKFB3/ALDOA/KHK/AKR1B1/ALDOB/FBP1	6
GO:0061418	BP	GO:0061418	regulation of transcription from RNA polymerase II promoter in response to hypoxia	6/1512	13/18723	0.00028668185894881	0.00288247902548419	0.00208043257142457	CITED2/VEGFA/EGR1/HIF1A/RBPJ/NFE2L2	6
GO:0110096	BP	GO:0110096	cellular response to aldehyde	6/1512	13/18723	0.00028668185894881	0.00288247902548419	0.00208043257142457	AKR1A1/ESD/PARK7/AKR1B10/ALDH1A1/AKR1B1	6
GO:0009162	BP	GO:0009162	deoxyribonucleoside monophosphate metabolic process	8/1512	23/18723	0.000289110038037758	0.00290365638425672	0.00209571735461903	GUK1/TYMP/DNPH1/UPP1/TYMS/TK1/DUT/DCK	8
GO:0001889	BP	GO:0001889	liver development	25/1512	147/18723	0.00029243139104175	0.00293374718109626	0.00211743542205044	RPS15/RPL19/RPS16/ARF6/ANXA1/CITED2/SRSF5/CEBPB/HMOX1/HES1/CFLAR/XBP1/UCP2/TYMS/PCNA/FGL1/CPB2/KRT18/CCND1/ACADM/HMGCL/ZMPSTE24/MPST/QDPR/TNFAIP3	25
GO:1902622	BP	GO:1902622	regulation of neutrophil migration	11/1512	41/18723	0.000300186425637365	0.00300820152535933	0.00217117293115961	RHOH/XCL1/C5AR1/CXCL8/CD74/C3AR1/MPP1/RAC1/ADAM8/RAC2/SLAMF8	11
GO:0051495	BP	GO:0051495	positive regulation of cytoskeleton organization	34/1512	226/18723	0.000310825030673469	0.00311135510726306	0.00224562414823848	RPS3/RGCC/ARF6/HCK/CCDC88A/ICAM1/PLEK/PYCARD/GSN/SNX9/RAC1/HSPA1A/HSPA1B/ARPC1B/CORO1B/RHOA/ARPC5/ARPC3/HCLS1/PFN1/FLNA/CD47/DSTN/CORO1A/CTTN/APOA1/NRP1/PAK1/TPM1/GRB2/TGFBR1/SWAP70/SDC4/IQGAP2	34
GO:0002223	BP	GO:0002223	stimulatory C-type lectin receptor signaling pathway	7/1512	18/18723	0.000317006095259871	0.00314184392653712	0.00226762948882249	FYN/KLRD1/TYROBP/CLEC7A/LYN/PAK1/PAK2	7
GO:0002544	BP	GO:0002544	chronic inflammatory response	7/1512	18/18723	0.000317006095259871	0.00314184392653712	0.00226762948882249	CCL5/S100A9/TNF/S100A8/CXCL13/AHCY/TNFAIP3	7
GO:0002643	BP	GO:0002643	regulation of tolerance induction	7/1512	18/18723	0.000317006095259871	0.00314184392653712	0.00226762948882249	CD3E/LILRB2/IRAK3/LILRB4/HLA-B/HMGB1/HAVCR2	7
GO:0034433	BP	GO:0034433	steroid esterification	7/1512	18/18723	0.000317006095259871	0.00314184392653712	0.00226762948882249	APOC1/AGT/APOE/APOA2/APOA1/SOAT1/LAMTOR1	7
GO:0034434	BP	GO:0034434	sterol esterification	7/1512	18/18723	0.000317006095259871	0.00314184392653712	0.00226762948882249	APOC1/AGT/APOE/APOA2/APOA1/SOAT1/LAMTOR1	7
GO:0034435	BP	GO:0034435	cholesterol esterification	7/1512	18/18723	0.000317006095259871	0.00314184392653712	0.00226762948882249	APOC1/AGT/APOE/APOA2/APOA1/SOAT1/LAMTOR1	7
GO:0150078	BP	GO:0150078	positive regulation of neuroinflammatory response	7/1512	18/18723	0.000317006095259871	0.00314184392653712	0.00226762948882249	IL1B/IL18/CCL3/TNF/TREM2/CTSC/NUPR1	7
GO:1990840	BP	GO:1990840	response to lectin	7/1512	18/18723	0.000317006095259871	0.00314184392653712	0.00226762948882249	FYN/KLRD1/TYROBP/CLEC7A/LYN/PAK1/PAK2	7
GO:1990858	BP	GO:1990858	cellular response to lectin	7/1512	18/18723	0.000317006095259871	0.00314184392653712	0.00226762948882249	FYN/KLRD1/TYROBP/CLEC7A/LYN/PAK1/PAK2	7
GO:0001893	BP	GO:0001893	maternal placenta development	10/1512	35/18723	0.000322020458146096	0.00317608046301323	0.00229233974863287	JUNB/CITED2/MAPK1/CTSB/PTGS2/SPP1/PRDX3/PRDM1/BSG/TMED2	10
GO:0001773	BP	GO:0001773	myeloid dendritic cell activation	9/1512	29/18723	0.000322960971053773	0.00317608046301323	0.00229233974863287	CD2/RELB/SPI1/PYCARD/RBPJ/HMGB1/HAVCR2/BATF/UBD	9
GO:0090025	BP	GO:0090025	regulation of monocyte chemotaxis	9/1512	29/18723	0.000322960971053773	0.00317608046301323	0.00229233974863287	CCL5/DUSP1/AIF1/LGMN/LYN/HMGB1/CXCL10/SLAMF8/PLA2G7	9
GO:1902253	BP	GO:1902253	regulation of intrinsic apoptotic signaling pathway by p53 class mediator	9/1512	29/18723	0.000322960971053773	0.00317608046301323	0.00229233974863287	RPS7/RPL11/RPL26/UBB/CD74/CD44/HNRNPK/PTTG1IP/ARMC10	9
GO:1903902	BP	GO:1903902	positive regulation of viral life cycle	9/1512	29/18723	0.000322960971053773	0.00317608046301323	0.00229233974863287	VPS37B/CD74/HLA-DRB1/CD4/LGALS9/AXL/LGALS1/P4HB/CHMP3	9
GO:0030041	BP	GO:0030041	actin filament polymerization	30/1512	191/18723	0.000325262651709317	0.00317608046301323	0.00229233974863287	ARF6/MYADM/AIF1/HCK/ICAM1/PYCARD/GSN/TMSB10/CAPG/SNX9/COTL1/RAC1/ARPC1B/CAPZA2/CORO1B/RHOA/ARHGAP18/ARPC5/ARPC3/HCLS1/PFN1/TMSB4X/CORO1A/CTTN/MSRB2/RDX/ANG/GRB2/TWF2/IQGAP2	30
GO:0006621	BP	GO:0006621	protein retention in ER lumen	5/1512	9/18723	0.000326094967152706	0.00317608046301323	0.00229233974863287	RER1/GPAA1/KDELR2/OS9/KDELR1	5
GO:0010533	BP	GO:0010533	regulation of activation of Janus kinase activity	5/1512	9/18723	0.000326094967152706	0.00317608046301323	0.00229233974863287	CCL5/SOCS1/IL6R/AGT/CD300A	5
GO:0010873	BP	GO:0010873	positive regulation of cholesterol esterification	5/1512	9/18723	0.000326094967152706	0.00317608046301323	0.00229233974863287	APOC1/AGT/APOE/APOA2/APOA1	5
GO:0019371	BP	GO:0019371	cyclooxygenase pathway	5/1512	9/18723	0.000326094967152706	0.00317608046301323	0.00229233974863287	PTGS2/TBXAS1/PTGDS/CBR1/AKR1C3	5
GO:0036480	BP	GO:0036480	neuron intrinsic apoptotic signaling pathway in response to oxidative stress	5/1512	9/18723	0.000326094967152706	0.00317608046301323	0.00229233974863287	MCL1/HIF1A/TREM2/PARK7/PARP1	5
GO:0097011	BP	GO:0097011	cellular response to granulocyte macrophage colony-stimulating factor stimulus	5/1512	9/18723	0.000326094967152706	0.00317608046301323	0.00229233974863287	ZFP36L2/ZFP36/MAPK1/CD4/ETV3	5
GO:0097012	BP	GO:0097012	response to granulocyte macrophage colony-stimulating factor	5/1512	9/18723	0.000326094967152706	0.00317608046301323	0.00229233974863287	ZFP36L2/ZFP36/MAPK1/CD4/ETV3	5
GO:0110095	BP	GO:0110095	cellular detoxification of aldehyde	5/1512	9/18723	0.000326094967152706	0.00317608046301323	0.00229233974863287	AKR1A1/ESD/PARK7/AKR1B10/ALDH1A1	5
GO:1901029	BP	GO:1901029	negative regulation of mitochondrial outer membrane permeabilization involved in apoptotic signaling pathway	5/1512	9/18723	0.000326094967152706	0.00317608046301323	0.00229233974863287	HSPA1A/SLC25A5/GCLC/SLC35F6/ACAA2	5
GO:1903376	BP	GO:1903376	regulation of oxidative stress-induced neuron intrinsic apoptotic signaling pathway	5/1512	9/18723	0.000326094967152706	0.00317608046301323	0.00229233974863287	MCL1/HIF1A/TREM2/PARK7/PARP1	5
GO:0002673	BP	GO:0002673	regulation of acute inflammatory response	12/1512	48/18723	0.000331355676841986	0.00321689650100955	0.00232179877127737	ALOX5AP/GSTP1/IL1B/NLRP3/PTGS2/TNF/C3/IL6ST/HLA-E/ADAM8/PARK7/APCS	12
GO:1902003	BP	GO:1902003	regulation of amyloid-beta formation	12/1512	48/18723	0.000331355676841986	0.00321689650100955	0.00232179877127737	IFNGR1/CASP3/PRNP/PICALM/TNF/RTN4/GSAP/IFNG/APOE/IGF1/CLU/RTN3	12
GO:1903053	BP	GO:1903053	regulation of extracellular matrix organization	12/1512	48/18723	0.000331355676841986	0.00321689650100955	0.00232179877127737	ETS1/RGCC/TGFB1/CST3/TNFRSF1A/CFLAR/TNFRSF1B/AGT/CPB2/RB1/LRP1/IER3IP1	12
GO:0046395	BP	GO:0046395	carboxylic acid catabolic process	35/1512	236/18723	0.000336992254933666	0.00326810015832982	0.00235875507018652	LPIN1/KYNU/GLUL/HNMT/DDAH2/NPL/NAGK/AKR1A1/ACAT2/HSD17B10/AGXT/FABP1/SDS/RENBP/IL4I1/PON1/SDSL/ECHS1/AIG1/GNPDA1/ACADM/ETFB/HSD17B4/AHCY/AMDHD2/HMGCL/BCKDK/IRS2/SHMT2/PGD/ECI2/ACAA2/QDPR/ACAA1/HADHB	35
GO:0032370	BP	GO:0032370	positive regulation of lipid transport	17/1512	84/18723	0.000338525328848361	0.00327944139729685	0.00236694062253181	IL1B/ACSL1/ABCA1/NFKBIA/ANXA2/TREM2/SPP1/PRAP1/APOE/APOA1/CES1/PLTP/DBI/PON1/FABP3/LRP1/PRELID1	17
GO:0032613	BP	GO:0032613	interleukin-10 production	14/1512	62/18723	0.000343059463620392	0.00331624148166379	0.0023935011259982	XCL1/TIGIT/TYROBP/HSPD1/CLEC7A/HLA-DRB1/TLR2/CD83/LGALS9/PYCARD/LILRB4/TREM2/HMGB1/CD47	14
GO:0032653	BP	GO:0032653	regulation of interleukin-10 production	14/1512	62/18723	0.000343059463620392	0.00331624148166379	0.0023935011259982	XCL1/TIGIT/TYROBP/HSPD1/CLEC7A/HLA-DRB1/TLR2/CD83/LGALS9/PYCARD/LILRB4/TREM2/HMGB1/CD47	14
GO:0007034	BP	GO:0007034	vacuolar transport	26/1512	157/18723	0.00034404479763977	0.00332220559947867	0.00239780573493107	LEPROTL1/VPS37B/GRN/PSAP/C9orf72/SCARB2/RHOB/VPS35/ARL8B/NCOA4/LAPTM5/CHMP4B/ATP6V0D1/HSPA1A/LAMP2/LEPROT/RAB7A/CHMP1B/SLC15A4/CLU/LRP1/VTI1B/CHMP3/NDFIP1/CHMP5/SNF8	26
GO:0072521	BP	GO:0072521	purine-containing compound metabolic process	54/1512	416/18723	0.000352991343554094	0.00340495072461431	0.00245752712472673	RORA/GUK1/PDE7A/ELOVL5/TGFB1/KYNU/ACSL1/PDK4/NUDT16/PPT1/MPP1/SAMHD1/HIF1A/TREM2/ACSL3/DNPH1/RHOQ/RHOA/PDE4B/BPGM/TPST2/MVD/DIP2A/IFNG/GAPDH/TPI1/ENO1/NME1/TMSB4X/PKM/RAN/PGAM1/NUDT1/MPC2/ALDOA/HPRT1/NUPR1/TTR/IGF1/HMGCS2/ALDOB/NME4/SLC35B2/ATP6V1A/HSD17B4/AHCY/HMGCL/FBP1/PFKL/SHMT2/HINT1/PARP1/NUDT3/DCK	54
GO:0048525	BP	GO:0048525	negative regulation of viral process	18/1512	92/18723	0.000355259691139248	0.00342317003673598	0.00247067693432873	CCL5/ZFP36/IFITM2/IFITM1/FCN1/PLSCR1/GSN/IFITM3/TNF/ISG20/BANF1/APOBEC3G/APCS/STAT1/SNX3/OAS1/CHMP3/BST2	18
GO:0060538	BP	GO:0060538	skeletal muscle organ development	27/1512	166/18723	0.000359713127524628	0.0034623828144553	0.00249897880201348	CITED2/AKIRIN1/DDX5/GPCPD1/TGFB1/MAFF/EEF2/GPX1/BASP1/MEF2C/EGR1/NR4A1/YBX3/CTNNB1/ATF3/RHOA/CFLAR/FLOT1/VAMP5/MYOM2/BTG2/MYL6/NUPR1/RB1/RCAN1/UQCC2/FOS	27
GO:0048732	BP	GO:0048732	gland development	56/1512	436/18723	0.000362291546179793	0.00348348342750059	0.00251420819389052	RPS15/RPL19/RPS16/ETS1/ARF6/ANXA1/CITED2/AREG/GATA3/TGFB1/MAPK1/LBH/SRSF5/MAFB/GPX1/PSAP/VEGFA/CSF1R/CEBPB/HMOX1/CTNNB1/MAP2K1/HIF1A/TNF/HES1/RTN4/PTEN/TSPO/RBPJ/CFLAR/XBP1/UCP2/TYMS/PCNA/NME1/PRDX2/SOD1/CRIP1/FGL1/CPB2/APOA1/SERPINC1/SERPINF1/KRT18/NRP1/CCND1/ACADM/PLXND1/HMGCL/ZMPSTE24/MPST/TGFBR1/IRS2/USF2/QDPR/TNFAIP3	56
GO:0019318	BP	GO:0019318	hexose metabolic process	35/1512	237/18723	0.000365368023952921	0.00350932290525175	0.00253285786685148	RORA/RANBP2/SERP1/PDK4/GAA/PFKFB3/ATF3/FABP5/TNF/FUOM/AKR1A1/ADIPOR1/HMGB1/GAPDH/TPI1/ENO1/PPP1CA/ALDOA/FAM3C/RBP4/SDS/IGF1/KHK/AKR1B1/FUCA1/ALDOB/ACADM/ZMPSTE24/FBP1/BCKDK/PFKL/DCXR/OAS1/IRS2/GALM	35
GO:0014912	BP	GO:0014912	negative regulation of smooth muscle cell migration	11/1512	42/18723	0.000377338224560111	0.00360892200138668	0.00260474362971449	GSTP1/AIF1/MEF2C/TRIB1/GNA13/CORO1B/RHOA/NFE2L2/LRP1/TPM1/APEX1	11
GO:0032691	BP	GO:0032691	negative regulation of interleukin-1 beta production	11/1512	42/18723	0.000377338224560111	0.00360892200138668	0.00260474362971449	GSTP1/NLRP3/LILRB4/TREM2/ACP5/ARRB2/SERPINB1/CARD16/IGF1/APOA1/TNFAIP3	11
GO:0033003	BP	GO:0033003	regulation of mast cell activation	11/1512	42/18723	0.000377338224560111	0.00360892200138668	0.00260474362971449	PLSCR1/HMOX1/LGALS9/NR4A3/LYN/VAMP8/STXBP2/FGR/CD84/RAC2/CD300A	11
GO:0051452	BP	GO:0051452	intracellular pH reduction	11/1512	42/18723	0.000377338224560111	0.00360892200138668	0.00260474362971449	GRN/RAB20/SLC11A1/PPT1/ATP6V0D1/ATP6AP2/RAB7A/SLAMF8/CLN5/ATP6V0E1/ATP6V1H	11
GO:0017157	BP	GO:0017157	regulation of exocytosis	31/1512	202/18723	0.00039514216914771	0.00377519833002457	0.00272475376227636	CALM1/ANXA1/SPI1/HMOX1/LGALS9/LYN/VAMP8/RAB21/ATP6AP1/ATP2A2/STXBP2/GNAI2/RAB10/STX4/FGR/CD84/FGB/SDCBP/FGG/RAB7A/ITGB2/RAP1B/RAC2/IFNG/RAB27A/RAB13/FGA/SDC4/CALM3/CD300A/SNF8	31
GO:0022618	BP	GO:0022618	ribonucleoprotein complex assembly	33/1512	220/18723	0.000399038019051581	0.00380838507283197	0.00274870633229182	RPS27/RPL23A/RPL13A/RPL3/RPS19/RPS14/RPS28/RPL11/RPL6/RPS15/RPSA/RPL10/RPL38/RPL5/EIF3F/EIF3G/EIF5/SRSF5/MCTS1/RPL24/RPLP0/RPS5/ATM/SNRPD1/SNRPG/SNRPE/SNRPF/SNRPB/SNRPC/NUDT21/XRCC5/LSM4/EIF2S2	33
GO:0061008	BP	GO:0061008	hepaticobiliary system development	25/1512	150/18723	0.000401309106090916	0.00382601144591329	0.00276142818745546	RPS15/RPL19/RPS16/ARF6/ANXA1/CITED2/SRSF5/CEBPB/HMOX1/HES1/CFLAR/XBP1/UCP2/TYMS/PCNA/FGL1/CPB2/KRT18/CCND1/ACADM/HMGCL/ZMPSTE24/MPST/QDPR/TNFAIP3	25
GO:0007035	BP	GO:0007035	vacuolar acidification	8/1512	24/18723	0.00040315228467661	0.00382740047947194	0.00276243072403341	GRN/SLC11A1/PPT1/ATP6V0D1/ATP6AP2/CLN5/ATP6V0E1/ATP6V1H	8
GO:0031639	BP	GO:0031639	plasminogen activation	8/1512	24/18723	0.00040315228467661	0.00382740047947194	0.00276243072403341	CTSZ/FGB/FGG/APOH/ENO1/CPB2/PLAU/FGA	8
GO:0036003	BP	GO:0036003	positive regulation of transcription from RNA polymerase II promoter in response to stress	8/1512	24/18723	0.00040315228467661	0.00382740047947194	0.00276243072403341	VEGFA/CEBPB/ATF3/ATF6/HIF1A/RBPJ/KLF2/NFE2L2	8
GO:1903077	BP	GO:1903077	negative regulation of protein localization to plasma membrane	8/1512	24/18723	0.00040315228467661	0.00382740047947194	0.00276243072403341	TGFB1/HECTD1/DAB2/NUMB/CLTC/PICALM/RHOQ/GBP1	8
GO:0002762	BP	GO:0002762	negative regulation of myeloid leukocyte differentiation	12/1512	49/18723	0.000406959885680434	0.00384734927563085	0.00277682879074016	PIK3R1/MAFB/C1QC/LILRB3/CCL3/TRIB1/LILRB4/CTNNB1/LYN/NME1/APCS/GPR137B	12
GO:0014075	BP	GO:0014075	response to amine	12/1512	49/18723	0.000406959885680434	0.00384734927563085	0.00277682879074016	CALM1/NR4A2/RANBP2/HNMT/ICAM1/RGS10/NR4A1/CDK1/NME1/SOD1/HPRT1/CALM3	12
GO:0042304	BP	GO:0042304	regulation of fatty acid biosynthetic process	12/1512	49/18723	0.000406959885680434	0.00384734927563085	0.00277682879074016	ANXA1/ELOVL5/IL1B/CD74/PTGS2/PDK4/APOC1/FABP5/INSIG1/APOC2/APOC3/APOA1	12
GO:0043457	BP	GO:0043457	regulation of cellular respiration	12/1512	49/18723	0.000406959885680434	0.00384734927563085	0.00277682879074016	ISCU/PPIF/HIF1A/RHOA/IFNG/PARK7/NUPR1/UQCC2/DNAJC15/SHMT2/BNIP3/PRELID1	12
GO:1904589	BP	GO:1904589	regulation of protein import	14/1512	63/18723	0.000408751978421369	0.00386024512396055	0.00278613638419151	PIK3R1/TGFB1/MAPK1/PTGS2/CD36/BAG3/CHP1/UFM1/HCLS1/FLNA/IFNG/CDK1/RAN/SUMO1	14
GO:0042092	BP	GO:0042092	type 2 immune response	10/1512	36/18723	0.000413912207413245	0.00390488932914232	0.00281835839093097	ANXA1/XCL1/GATA3/NLRP3/CD86/CD74/IL18/CD81/BATF/NDFIP1	10
GO:0010332	BP	GO:0010332	response to gamma radiation	13/1512	56/18723	0.000415634809037962	0.0039111321678215	0.0028228641669701	RPL26/PTPRC/GATA3/GPX1/EGR1/CDKN1A/CYBA/ATM/XRCC5/CXCL10/ZMPSTE24/GTF2H5/PARP1	13
GO:1904645	BP	GO:1904645	response to amyloid-beta	13/1512	56/18723	0.000415634809037962	0.0039111321678215	0.0028228641669701	FYN/NAMPT/ICAM1/CD36/LGMN/PRNP/TREM2/FOXO3/SNX6/IGF1/LRP1/MMP9/PARP1	13
GO:0046939	BP	GO:0046939	nucleotide phosphorylation	19/1512	101/18723	0.000415874902865153	0.0039111321678215	0.0028228641669701	CMPK1/GUK1/HIF1A/BPGM/IFNG/GAPDH/TPI1/DTYMK/ENO1/NME1/PKM/PGAM1/ALDOA/NUPR1/IGF1/ALDOB/NME4/FBP1/PFKL	19
GO:0043433	BP	GO:0043433	negative regulation of DNA-binding transcription factor activity	29/1512	185/18723	0.000419407800520628	0.00394024890926619	0.00284387920879338	XCL1/OTULIN/NLRP3/KLF4/SPI1/IRAK3/HMOX1/PYCARD/TRIB1/NFKBIA/PRNP/PELI1/ARRB2/HES1/CHP1/FLNA/HAVCR2/BHLHE40/SIGIRR/PRDX2/TMSB4X/SUMO1/ID3/NUPR1/RB1/ADORA3/NFKBIE/ANXA4/TNFAIP3	29
GO:0008209	BP	GO:0008209	androgen metabolic process	9/1512	30/18723	0.000428579502288335	0.00401387178726739	0.00289701660616611	TIPARP/ADM/SPP1/HSD17B10/HSD17B6/SCARB1/SRD5A3/HSD17B4/HSD17B11	9
GO:0043304	BP	GO:0043304	regulation of mast cell degranulation	9/1512	30/18723	0.000428579502288335	0.00401387178726739	0.00289701660616611	HMOX1/LGALS9/LYN/VAMP8/STXBP2/FGR/CD84/RAC2/CD300A	9
GO:0045940	BP	GO:0045940	positive regulation of steroid metabolic process	9/1512	30/18723	0.000428579502288335	0.00401387178726739	0.00289701660616611	ADM/APOC1/TNF/IFNG/AGT/APOE/APOA2/APOA1/CES1	9
GO:0016197	BP	GO:0016197	endosomal transport	34/1512	230/18723	0.000431873367293946	0.00403633771981772	0.00291323141897547	LEPROTL1/ARF6/SQSTM1/ABCA1/CORO1C/SNX9/CLTC/VPS35/CMTM6/SPAG9/ARL8B/SNX2/PICALM/CHMP4B/RAB10/BLOC1S1/LEPROT/SNX6/SNX5/RAB7A/CHMP1B/TBC1D10C/CLN5/RAB13/SNX8/SNX3/VAMP3/VTI1B/VPS29/CHMP3/RAB11A/CHMP5/SNF8/LAMTOR1	34
GO:0045055	BP	GO:0045055	regulated exocytosis	34/1512	230/18723	0.000431873367293946	0.00403633771981772	0.00291323141897547	CALM1/LAT2/RAB11FIP1/RAB31/HCK/SPI1/HMOX1/LGALS9/PLEK/CCL3/NR4A3/LYN/ARL8B/VAMP8/SYNGR2/STX11/ATP2A2/STXBP2/GNAI2/RAB10/STX4/FGR/CD84/PTGDS/ITGB2/RAP1B/RAC2/LAT/CORO1A/RAB27A/VAMP3/CALM3/CD300A/SNAP23	34
GO:0009749	BP	GO:0009749	response to glucose	32/1512	212/18723	0.000433344665102665	0.00404589599851028	0.00292013011767994	CASP3/HLA-DRB1/GLUL/ICAM1/EGR1/LGALS1/RAC1/HIF1A/TREM2/PTEN/STX4/FOXO3/PIM3/RHOA/CYBA/XBP1/TXNIP/UCP2/NME1/DYNLL1/MPC2/NDUFA9/APOM/CPB2/APOA2/SERPINF1/KHK/LRP1/GCLC/PFKL/IRS2/TXN2	32
GO:0150116	BP	GO:0150116	regulation of cell-substrate junction organization	15/1512	71/18723	0.000459453408455292	0.00428522263790928	0.00309286439654659	ARF6/PIK3R1/ACTG1/LIMS1/VEGFA/CORO1C/RAC1/LAMTOR2/PTEN/RHOA/HRG/NRP1/LRP1/POLDIP2/SDC4	15
GO:0002888	BP	GO:0002888	positive regulation of myeloid leukocyte mediated immunity	7/1512	19/18723	0.000467090481731969	0.00431979850740991	0.00311781957035999	TYROBP/SPI1/STX4/C3/DDX21/ITGB2/HLA-E	7
GO:0010744	BP	GO:0010744	positive regulation of macrophage derived foam cell differentiation	7/1512	19/18723	0.000467090481731969	0.00431979850740991	0.00311781957035999	PRKCH/NFKB1/MSR1/IL18/CD36/AGT/APOB	7
GO:0010759	BP	GO:0010759	positive regulation of macrophage chemotaxis	7/1512	19/18723	0.000467090481731969	0.00431979850740991	0.00311781957035999	CCL5/AKIRIN1/MAPK1/C5AR1/CSF1R/C3AR1/RARRES2	7
GO:0010885	BP	GO:0010885	regulation of cholesterol storage	7/1512	19/18723	0.000467090481731969	0.00431979850740991	0.00311781957035999	MSR1/CD36/ABCA1/TREM2/APOB/CES1/SCARB1	7
GO:0010872	BP	GO:0010872	regulation of cholesterol esterification	6/1512	14/18723	0.000467471265465359	0.00431979850740991	0.00311781957035999	APOC1/AGT/APOE/APOA2/APOA1/LAMTOR1	6
GO:0035437	BP	GO:0035437	maintenance of protein localization in endoplasmic reticulum	6/1512	14/18723	0.000467471265465359	0.00431979850740991	0.00311781957035999	INSIG1/RER1/GPAA1/KDELR2/OS9/KDELR1	6
GO:0045059	BP	GO:0045059	positive thymic T cell selection	6/1512	14/18723	0.000467471265465359	0.00431979850740991	0.00311781957035999	CD3D/CD3E/CD3G/PTPRC/CD74/ZAP70	6
GO:0070278	BP	GO:0070278	extracellular matrix constituent secretion	6/1512	14/18723	0.000467471265465359	0.00431979850740991	0.00311781957035999	RGCC/TNFRSF1A/TNFRSF1B/AGT/CPB2/IER3IP1	6
GO:0071481	BP	GO:0071481	cellular response to X-ray	6/1512	14/18723	0.000467471265465359	0.00431979850740991	0.00311781957035999	CCND2/GATA3/ATM/NUCKS1/XRCC5/PRAP1	6
GO:0014002	BP	GO:0014002	astrocyte development	11/1512	43/18723	0.000470463679619222	0.00434300094829659	0.00313456595891318	IFNGR1/C5AR1/GRN/S100A9/C1QA/VIM/TNF/TREM2/S100A8/IFNG/LRP1	11
GO:0006066	BP	GO:0006066	alcohol metabolic process	47/1512	353/18723	0.000472836802675299	0.00435599093291984	0.00314394149534331	IDI1/NFKB1/NPC2/GK/ASAH1/PLEK/ABCA1/ALDH2/CLN8/PTEN/AKR1A1/INSIG1/GCH1/GK5/MVD/TPI1/SOD1/PARK7/FDPS/EBP/CYP2D6/AKR1C2/TTR/AKR1B10/APOE/APOA2/APOB/RBP4/IGF1/APOA1/CES1/SCARB1/PCBD1/ALDH1A1/AKR1C1/HMGCS2/PON1/SRD5A3/IDH1/CYP27A1/AKR1B1/AKR1C3/AKR7A2/ACAA2/QDPR/SOAT1/NUDT3	47
GO:0051480	BP	GO:0051480	regulation of cytosolic calcium ion concentration	47/1512	353/18723	0.000472836802675299	0.00435599093291984	0.00314394149534331	CXCR4/CXCR6/CALM1/CD52/LCK/PTGER4/PTPRC/XCL1/FYN/CD38/C5AR1/FPR1/CCRL2/ABL2/CD36/CCL3/ADM/GSTO1/ATP2B1/C3AR1/PRNP/GNA13/LYN/FKBP1A/CD55/YWHAE/HMGB1/CYBA/S1PR4/F2R/CXCL13/CXCR3/CORO1A/CXCL10/AGT/KNG1/CXCL9/F2/LPAR6/LRP1/FPR3/MCOLN1/SWAP70/CALM2/CALM3/BCAP31/TMBIM6	47
GO:0044270	BP	GO:0044270	cellular nitrogen compound catabolic process	57/1512	451/18723	0.000484575388923386	0.00445782853337622	0.00321744290129009	ZFP36L2/ZFP36/HNRNPA0/CNOT6L/PABPC1/PDE7A/DDX5/RNASE6/KYNU/BLVRB/SLC11A1/HNMT/HMOX1/BLVRA/VIM/TYMP/PABPC4/YBX3/NUDT16/MGAT1/SLCO2B1/RNASET2/SAMHD1/HSPA1A/YBX1/DNPH1/UPP1/HSPA1B/PDE4B/RNH1/ISG20/BTG2/ATM/TNFRSF1B/LSM5/NUDT1/DUT/HPRT1/POLR2G/AMBP/NPM1/LSM4/CARHSP1/APOBEC3G/CYP2D6/IL4I1/SMPDL3A/ANG/AHCY/DNASE2/SLIRP/MPST/HINT1/PAIP1/NUDT3/EIF4A3/APEX1	57
GO:1900076	BP	GO:1900076	regulation of cellular response to insulin stimulus	14/1512	64/18723	0.000484879675267998	0.00445782853337622	0.00321744290129009	SOCS1/PIP4K2A/IL1B/SOCS3/ATP2B1/PTPRE/GNAI2/PTPN1/SNX5/ADIPOR1/NUCKS1/AHSG/AGT/PAK1	14
GO:0006446	BP	GO:0006446	regulation of translational initiation	16/1512	79/18723	0.000496342570233599	0.00455183257450666	0.00328529042673061	RPL13A/CCL5/EIF4A2/EIF5/PPP1R15B/TNF/PPP1R15A/EIF4EBP1/HSPB1/PPP1CA/POLR2G/NPM1/EIF5B/CDC123/TMED2/PAIP1	16
GO:1901184	BP	GO:1901184	regulation of ERBB signaling pathway	16/1512	79/18723	0.000496342570233599	0.00455183257450666	0.00328529042673061	AREG/PLAUR/EREG/CCDC88A/LGMN/ADAM17/RTN4/RBPJ/SNX6/SNX5/RAB7A/IFI6/PTPN12/AGT/MMP9/NCF1	16
GO:2000677	BP	GO:2000677	regulation of transcription regulatory region DNA binding	12/1512	50/18723	0.00049661861107823	0.00455183257450666	0.00328529042673061	GATA3/TGFB1/KLF4/CTNNB1/IFNG/TMSB4X/PARK7/LAMTOR5/RB1/IGF1/ZMPSTE24/PARP1	12
GO:0034205	BP	GO:0034205	amyloid-beta formation	13/1512	57/18723	0.000499171063002734	0.00456594707628971	0.0032954775847218	IFNGR1/CASP3/PRNP/PICALM/TNF/RTN4/GSAP/IFNG/APOE/IGF1/CLU/RTN3/PSENEN	13
GO:1900024	BP	GO:1900024	regulation of substrate adhesion-dependent cell spreading	13/1512	57/18723	0.000499171063002734	0.00456594707628971	0.0032954775847218	MYADM/ACTN4/LIMS1/CORO1C/RAC1/GBP1/FGB/FGG/FLNA/APOA1/NRP1/FGA/P4HB	13
GO:0090150	BP	GO:0090150	establishment of protein localization to membrane	37/1512	260/18723	0.000523479582374503	0.00477469483496104	0.0034461415210461	CALM1/VPS37B/FYN/RAB31/ATP1B1/RILPL2/VPS35/BID/PRNP/CHMP4B/SSR3/ACSL3/RAB10/ATG3/SDCBP/CHP1/RAB7A/VAMP5/GZMB/ITGB2/SRP14/SRP9/ARL6IP1/KRT18/PAK1/NCF1/VAMP3/TIMM10/SIL1/SSR1/YIF1B/CALM3/NMT1/TIMM8B/RAB11A/SEC61G/TRAM1	37
GO:0002270	BP	GO:0002270	plasmacytoid dendritic cell activation	3/1512	3/18723	0.000525698189501753	0.00477469483496104	0.0034461415210461	LAG3/IRF8/HMGB1	3
GO:0002519	BP	GO:0002519	natural killer cell tolerance induction	3/1512	3/18723	0.000525698189501753	0.00477469483496104	0.0034461415210461	LGALS9/HLA-E/HAVCR2	3
GO:0016095	BP	GO:0016095	polyprenol catabolic process	3/1512	3/18723	0.000525698189501753	0.00477469483496104	0.0034461415210461	AKR1B10/SRD5A3/AKR1C3	3
GO:0060559	BP	GO:0060559	positive regulation of calcidiol 1-monooxygenase activity	3/1512	3/18723	0.000525698189501753	0.00477469483496104	0.0034461415210461	IL1B/TNF/IFNG	3
GO:2000524	BP	GO:2000524	negative regulation of T cell costimulation	3/1512	3/18723	0.000525698189501753	0.00477469483496104	0.0034461415210461	CD160/LILRB2/LILRB4	3
GO:2001190	BP	GO:2001190	positive regulation of T cell activation via T cell receptor contact with antigen bound to MHC molecule on antigen presenting cell	3/1512	3/18723	0.000525698189501753	0.00477469483496104	0.0034461415210461	HLA-DMB/LGALS9/CD81	3
GO:0043368	BP	GO:0043368	positive T cell selection	10/1512	37/18723	0.000526586595037867	0.0047779522139301	0.00344849253808553	CD3D/CD3E/CD3G/PTPRC/CD74/CTSL/IL6R/ZAP70/SPN/BATF	10
GO:0032479	BP	GO:0032479	regulation of type I interferon production	18/1512	95/18723	0.000533430766322902	0.00483033341512676	0.00348629873064978	IRF8/REL/IRF1/RNF125/RELB/HSPD1/TLR2/CD14/PYCARD/RIPK2/FLOT1/HMGB1/HAVCR2/GAPDH/HMGB2/STAT1/SIRPA/OAS1	18
GO:0032606	BP	GO:0032606	type I interferon production	18/1512	95/18723	0.000533430766322902	0.00483033341512676	0.00348629873064978	IRF8/REL/IRF1/RNF125/RELB/HSPD1/TLR2/CD14/PYCARD/RIPK2/FLOT1/HMGB1/HAVCR2/GAPDH/HMGB2/STAT1/SIRPA/OAS1	18
GO:0030004	BP	GO:0030004	cellular monovalent inorganic cation homeostasis	19/1512	103/18723	0.000536949670081764	0.00485732103758017	0.0035057770783779	ATP1B3/MAPK1/GRN/RAB20/SLC11A1/ATP1B1/SLC1A3/PPT1/ATP6V0D1/ATP6AP1/ATP6AP2/CHP1/RAB7A/AGT/SLAMF8/KCNMA1/CLN5/ATP6V0E1/ATP6V1H	19
GO:0030330	BP	GO:0030330	DNA damage response, signal transduction by p53 class mediator	15/1512	72/18723	0.000537705456201144	0.00485928407763338	0.00350719390480738	RPL26/PLK3/DDX5/CD74/CDKN1A/NBN/CD44/FOXO3/PYHIN1/ATM/NPM1/BATF/PRAP1/PTTG1IP/ZMPSTE24	15
GO:0120254	BP	GO:0120254	olefinic compound metabolic process	25/1512	153/18723	0.000544294531535432	0.00491390628620427	0.00354661754703663	ELOVL5/GSTP1/GPX1/PTGS2/EGR1/ADM/TBXAS1/GPX4/PNPLA8/PTGDS/CYP2D6/EPHX1/AKR1C2/TTR/GSTA1/AKR1B10/RBP4/ALDH1A1/AKR1C1/CBR1/AKR1B1/MGLL/ABHD12/AKR1C3/ACAA1	25
GO:0008064	BP	GO:0008064	regulation of actin polymerization or depolymerization	29/1512	188/18723	0.000549456216217667	0.00492028063504517	0.00355121824068713	ARF6/MYADM/HCK/ICAM1/PLEK/PYCARD/GSN/TMSB10/CAPG/SNX9/COTL1/ARPC1B/CAPZA2/CORO1B/RHOA/ARHGAP18/ARPC5/ARPC3/HCLS1/PFN1/DSTN/TMSB4X/CORO1A/CTTN/RDX/GRB2/SWAP70/TWF2/IQGAP2	29
GO:0048143	BP	GO:0048143	astrocyte activation	8/1512	25/18723	0.000551203468108635	0.00492028063504517	0.00355121824068713	IFNGR1/C5AR1/GRN/C1QA/TNF/TREM2/IFNG/LRP1	8
GO:0070423	BP	GO:0070423	nucleotide-binding oligomerization domain containing signaling pathway	8/1512	25/18723	0.000551203468108635	0.00492028063504517	0.00355121824068713	OTULIN/NFKBIA/RIPK2/HSPA1A/HSPA1B/SLC15A4/SLC15A3/TNFAIP3	8
GO:0090382	BP	GO:0090382	phagosome maturation	8/1512	25/18723	0.000551203468108635	0.00492028063504517	0.00355121824068713	RAB31/RAB20/ARL8B/RAB7A/CORO1A/SLAMF8/RAB32/MCOLN1	8
GO:0098581	BP	GO:0098581	detection of external biotic stimulus	8/1512	25/18723	0.000551203468108635	0.00492028063504517	0.00355121824068713	CLEC7A/LY96/HLA-DRB1/TLR2/TREM2/HLA-B/HLA-A/SCARB1	8
GO:1902993	BP	GO:1902993	positive regulation of amyloid precursor protein catabolic process	8/1512	25/18723	0.000551203468108635	0.00492028063504517	0.00355121824068713	IFNGR1/CASP3/LYN/PICALM/TNF/GSAP/IFNG/CLU	8
GO:1903901	BP	GO:1903901	negative regulation of viral life cycle	8/1512	25/18723	0.000551203468108635	0.00492028063504517	0.00355121824068713	IFITM2/IFITM1/FCN1/GSN/IFITM3/APCS/SNX3/BST2	8
GO:0071248	BP	GO:0071248	cellular response to metal ion	30/1512	197/18723	0.000554641641006204	0.00492028063504517	0.00355121824068713	JUNB/JUN/ALOX5AP/JUND/MAPK1/CYBB/PTGS2/MEF2C/HMOX1/LGMN/PPIF/FOSB/PRNP/MT2A/TSPO/B2M/NFE2L2/CACYBP/SOD1/SUMO1/TF/SERPINF1/MMP9/NCF1/MCOLN1/FBP1/AKR1C3/BNIP3/PARP1/FOS	30
GO:0002248	BP	GO:0002248	connective tissue replacement involved in inflammatory response wound healing	4/1512	6/18723	0.000556457062617371	0.00492028063504517	0.00355121824068713	TGFB1/TIMP1/HIF1A/F2R	4
GO:0010901	BP	GO:0010901	regulation of very-low-density lipoprotein particle remodeling	4/1512	6/18723	0.000556457062617371	0.00492028063504517	0.00355121824068713	APOC2/APOA2/APOC3/APOA1	4
GO:0034382	BP	GO:0034382	chylomicron remnant clearance	4/1512	6/18723	0.000556457062617371	0.00492028063504517	0.00355121824068713	APOC1/APOC2/APOE/APOC3	4
GO:0042270	BP	GO:0042270	protection from natural killer cell mediated cytotoxicity	4/1512	6/18723	0.000556457062617371	0.00492028063504517	0.00355121824068713	SERPINB9/HLA-B/HLA-A/HLA-E	4
GO:0043305	BP	GO:0043305	negative regulation of mast cell degranulation	4/1512	6/18723	0.000556457062617371	0.00492028063504517	0.00355121824068713	HMOX1/LGALS9/CD84/CD300A	4
GO:0061419	BP	GO:0061419	positive regulation of transcription from RNA polymerase II promoter in response to hypoxia	4/1512	6/18723	0.000556457062617371	0.00492028063504517	0.00355121824068713	VEGFA/HIF1A/RBPJ/NFE2L2	4
GO:0070426	BP	GO:0070426	positive regulation of nucleotide-binding oligomerization domain containing signaling pathway	4/1512	6/18723	0.000556457062617371	0.00492028063504517	0.00355121824068713	HSPA1A/HSPA1B/SLC15A4/SLC15A3	4
GO:0070427	BP	GO:0070427	nucleotide-binding oligomerization domain containing 1 signaling pathway	4/1512	6/18723	0.000556457062617371	0.00492028063504517	0.00355121824068713	NFKBIA/RIPK2/SLC15A4/TNFAIP3	4
GO:0071830	BP	GO:0071830	triglyceride-rich lipoprotein particle clearance	4/1512	6/18723	0.000556457062617371	0.00492028063504517	0.00355121824068713	APOC1/APOC2/APOE/APOC3	4
GO:0140507	BP	GO:0140507	granzyme-mediated programmed cell death signaling pathway	4/1512	6/18723	0.000556457062617371	0.00492028063504517	0.00355121824068713	SRGN/GZMA/GZMB/BNIP3	4
GO:1902177	BP	GO:1902177	positive regulation of oxidative stress-induced intrinsic apoptotic signaling pathway	4/1512	6/18723	0.000556457062617371	0.00492028063504517	0.00355121824068713	MCL1/SFPQ/SOD1/PARK7	4
GO:1902255	BP	GO:1902255	positive regulation of intrinsic apoptotic signaling pathway by p53 class mediator	4/1512	6/18723	0.000556457062617371	0.00492028063504517	0.00355121824068713	RPS7/RPL11/RPL26/UBB	4
GO:1905912	BP	GO:1905912	regulation of calcium ion export across plasma membrane	4/1512	6/18723	0.000556457062617371	0.00492028063504517	0.00355121824068713	CALM1/YWHAE/CALM2/CALM3	4
GO:0002828	BP	GO:0002828	regulation of type 2 immune response	9/1512	31/18723	0.000561024502501499	0.00495095889242761	0.00357336030844502	ANXA1/XCL1/GATA3/NLRP3/CD86/CD74/IL18/CD81/NDFIP1	9
GO:0033006	BP	GO:0033006	regulation of mast cell activation involved in immune response	9/1512	31/18723	0.000561024502501499	0.00495095889242761	0.00357336030844502	HMOX1/LGALS9/LYN/VAMP8/STXBP2/FGR/CD84/RAC2/CD300A	9
GO:0048145	BP	GO:0048145	regulation of fibroblast proliferation	16/1512	80/18723	0.000574683461409401	0.00506159193208144	0.00365320983280812	FOSL2/GSTP1/EREG/IFI30/CD74/FTH1/CDKN1A/ANXA2/CTNNB1/S100A6/NUPR1/AGT/IGF1/FN1/ZMPSTE24/CD300A	16
GO:0071229	BP	GO:0071229	cellular response to acid chemical	16/1512	80/18723	0.000574683461409401	0.00506159193208144	0.00365320983280812	SOCS1/FYN/SIPA1/CYBB/VEGFA/CEBPB/TNF/LAMTOR2/CPEB4/LAMTOR4/KLF2/CYBA/XBP1/LAMTOR5/GCLC/LAMTOR1	16
GO:0009262	BP	GO:0009262	deoxyribonucleotide metabolic process	11/1512	44/18723	0.000582058472747186	0.00510660055029851	0.00368569485507741	GUK1/TYMP/NUDT16/SAMHD1/DNPH1/UPP1/RRM2/TYMS/DTYMK/DUT/DCK	11
GO:0046427	BP	GO:0046427	positive regulation of receptor signaling pathway via JAK-STAT	11/1512	44/18723	0.000582058472747186	0.00510660055029851	0.00368569485507741	CCL5/SOCS1/IL6R/TNF/HES1/ADIPOR1/F2R/AGT/F2/AKR1B1/CD300A	11
GO:0060711	BP	GO:0060711	labyrinthine layer development	11/1512	44/18723	0.000582058472747186	0.00510660055029851	0.00368569485507741	JUNB/MAPK1/DNAJB6/SOCS3/ADM/MAP2K1/HES1/RBPJ/GRB2/SPINT2/TMED2	11
GO:0062208	BP	GO:0062208	positive regulation of pattern recognition receptor signaling pathway	11/1512	44/18723	0.000582058472747186	0.00510660055029851	0.00368569485507741	TLR2/NINJ1/PELI1/RTN4/HSPA1A/HSPA1B/FLOT1/HMGB1/CYBA/SLC15A4/SLC15A3	11
GO:0043409	BP	GO:0043409	negative regulation of MAPK cascade	28/1512	180/18723	0.000592299953388917	0.00519140260409586	0.00374690083551436	DUSP2/PTPRC/PDCD4/EZR/SPRY1/GSTP1/DUSP1/IL1B/KLF4/IRAK3/SH2B3/LILRB4/ATF3/LYN/DUSP6/TREM2/PTEN/GBP1/PTPN1/TBC1D10C/DUSP4/AMBP/AGT/APOE/SIRPA/PEBP1/AIDA/CD300A	28
GO:0043666	BP	GO:0043666	regulation of phosphoprotein phosphatase activity	13/1512	58/18723	0.000596486219131355	0.00522301865082106	0.00376971975381533	CALM1/PTPRC/PPP1R2/LGALS3/PPP1R15B/TNF/FKBP1A/PPP1R15A/GNAI2/RCAN1/CALM2/CALM3/CD300A	13
GO:0008037	BP	GO:0008037	cell recognition	33/1512	225/18723	0.000599411767532578	0.00523378421111041	0.003777489809409	CXCR4/TRBC2/CD6/IGHA1/IGKC/IGLC2/EMB/JMJD6/TRDC/IGHG3/CASP3/SPON2/FCN1/CLEC7A/LGALS3/CD36/FOLR2/TREM2/PECAM1/CD9/RTN4/CD81/PRF1/HAVCR2/NCR3/TRBC1/BSG/ALDOA/TCP1/CCT4/SCARB1/NRP1/CRP	33
GO:0016485	BP	GO:0016485	protein processing	33/1512	225/18723	0.000599411767532578	0.00523378421111041	0.003777489809409	SRGN/CASP3/CTSS/CTSL/CPM/CTSH/CTSZ/PYCARD/LGMN/GSN/ADAM17/RIPK2/PRNP/CASP1/SEC11A/HP/FGB/ATP6AP2/FGG/APOH/CARD16/CST7/ADAM8/ENO1/CPB2/PLAU/CLN5/FGA/ZMPSTE24/TMEM208/PARP1/PSENEN/METAP2	33
GO:0030832	BP	GO:0030832	regulation of actin filament length	29/1512	189/18723	0.000600069197134883	0.00523378421111041	0.003777489809409	ARF6/MYADM/HCK/ICAM1/PLEK/PYCARD/GSN/TMSB10/CAPG/SNX9/COTL1/ARPC1B/CAPZA2/CORO1B/RHOA/ARHGAP18/ARPC5/ARPC3/HCLS1/PFN1/DSTN/TMSB4X/CORO1A/CTTN/RDX/GRB2/SWAP70/TWF2/IQGAP2	29
GO:0009141	BP	GO:0009141	nucleoside triphosphate metabolic process	20/1512	112/18723	0.000600260225882625	0.00523378421111041	0.003777489809409	CMPK1/GUK1/TGFB1/NUDT16/SAMHD1/TREM2/RHOQ/RHOA/TYMS/DTYMK/ENO1/NME1/TMSB4X/RAN/ALDOA/DUT/SMPDL3A/NME4/ATP6V1A/PARP1	20
GO:0046700	BP	GO:0046700	heterocycle catabolic process	56/1512	445/18723	0.000600617214602425	0.00523378421111041	0.003777489809409	ZFP36L2/ZFP36/HNRNPA0/CNOT6L/PABPC1/PDE7A/DDX5/RNASE6/KYNU/BLVRB/SLC11A1/HNMT/HMOX1/BLVRA/VIM/TYMP/PABPC4/YBX3/NUDT16/MGAT1/SLCO2B1/RNASET2/SAMHD1/HSPA1A/YBX1/DNPH1/UPP1/HSPA1B/PDE4B/RNH1/ISG20/BTG2/NFE2L2/ATM/TNFRSF1B/LSM5/NUDT1/DUT/HPRT1/POLR2G/AMBP/NPM1/LSM4/CARHSP1/APOBEC3G/IL4I1/SMPDL3A/ANG/AHCY/DNASE2/SLIRP/HINT1/PAIP1/NUDT3/EIF4A3/APEX1	56
GO:0006636	BP	GO:0006636	unsaturated fatty acid biosynthetic process	12/1512	51/18723	0.000602332008542026	0.00524366060332097	0.00378461810691311	ANXA1/ELOVL5/IL1B/CD74/PTGS2/TBXAS1/FABP5/PNPLA8/PTGDS/CBR1/SCD/AKR1C3	12
GO:0034754	BP	GO:0034754	cellular hormone metabolic process	23/1512	137/18723	0.000604954012978192	0.00524923526323549	0.00378864162415582	TIPARP/EGR1/ADM/SCPEP1/COMT/SPP1/TSPO/HSD17B10/CYP2D6/AKR1C2/TTR/HSD17B6/AKR1B10/RBP4/SCARB1/IL4I1/ALDH1A1/AKR1C1/SRD5A3/AKR1B1/HSD17B4/AKR1C3/HSD17B11	23
GO:0045471	BP	GO:0045471	response to ethanol	23/1512	137/18723	0.000604954012978192	0.00524923526323549	0.00378864162415582	RPL10A/FYN/GSTP1/GATA3/EEF2/NLRP3/SOD2/CYBB/CD14/SPI1/ICAM1/TBXAS1/PTEN/S100A8/EIF4EBP1/RHOA/TYMS/CDK1/GGH/CD27/SOD1/RBP4/CCND1	23
GO:0034620	BP	GO:0034620	cellular response to unfolded protein	18/1512	96/18723	0.000607858087101653	0.00524923526323549	0.00378864162415582	PIK3R1/SERP1/HSPD1/BAG3/ATF3/PPP1R15B/ATF6/HSPA1A/PPP1R15A/HSPA1B/PTPN1/XBP1/NFE2L2/CCND1/HERPUD1/TMED2/OS9/TMBIM6	18
GO:0002887	BP	GO:0002887	negative regulation of myeloid leukocyte mediated immunity	5/1512	10/18723	0.000608792558525814	0.00524923526323549	0.00378864162415582	SPI1/HMOX1/LGALS9/CD84/CD300A	5
GO:0030388	BP	GO:0030388	fructose 1,6-bisphosphate metabolic process	5/1512	10/18723	0.000608792558525814	0.00524923526323549	0.00378864162415582	IFNG/ALDOA/ALDOB/FBP1/PFKL	5
GO:0032070	BP	GO:0032070	regulation of deoxyribonuclease activity	5/1512	10/18723	0.000608792558525814	0.00524923526323549	0.00378864162415582	RPS3/GZMA/HMGB1/PCNA/NPM1	5
GO:0051918	BP	GO:0051918	negative regulation of fibrinolysis	5/1512	10/18723	0.000608792558525814	0.00524923526323549	0.00378864162415582	THBD/APOH/HRG/CPB2/F2	5
GO:0060368	BP	GO:0060368	regulation of Fc receptor mediated stimulatory signaling pathway	5/1512	10/18723	0.000608792558525814	0.00524923526323549	0.00378864162415582	PTPRC/PLSCR1/LYN/CD47/APPL1	5
GO:0070391	BP	GO:0070391	response to lipoteichoic acid	5/1512	10/18723	0.000608792558525814	0.00524923526323549	0.00378864162415582	TLR2/CD14/CD36/RIPK2/TREM2	5
GO:0071223	BP	GO:0071223	cellular response to lipoteichoic acid	5/1512	10/18723	0.000608792558525814	0.00524923526323549	0.00378864162415582	TLR2/CD14/CD36/RIPK2/TREM2	5
GO:0019693	BP	GO:0019693	ribose phosphate metabolic process	51/1512	396/18723	0.000609629168914632	0.00525142834235059	0.00379022448154435	CMPK1/RORA/GUK1/PDE7A/ELOVL5/TGFB1/KYNU/ACSL1/PDK4/NUDT16/PPT1/MPP1/TKT/HIF1A/TREM2/ACSL3/UPP1/RHOQ/RHOA/PDE4B/BPGM/TPST2/MVD/DIP2A/IFNG/GAPDH/TPI1/ENO1/NME1/TMSB4X/PKM/RAN/PGAM1/MPC2/ALDOA/HPRT1/NUPR1/IGF1/HMGCS2/ALDOB/NME4/SLC35B2/NUDT14/ATP6V1A/HSD17B4/HMGCL/FBP1/PFKL/HINT1/PARP1/NUDT3	51
GO:0006633	BP	GO:0006633	fatty acid biosynthetic process	26/1512	163/18723	0.000621399500994916	0.00534771192697819	0.00385971727014118	ANXA1/ELOVL5/GSTP1/IL1B/CD74/PTGS2/PDK4/QKI/APOC1/TBXAS1/FABP5/GPX4/ACSL3/INSIG1/PNPLA8/PTGDS/XBP1/CYP2D6/APOC2/APOC3/APOA1/LTC4S/CBR1/SCD/MGLL/AKR1C3	26
GO:0071241	BP	GO:0071241	cellular response to inorganic substance	33/1512	226/18723	0.000648755613731287	0.00557781399451142	0.00402579370359167	JUNB/JUN/ALOX5AP/JUND/MAPK1/NSMCE3/CYBB/PTGS2/MEF2C/HMOX1/LGMN/PPIF/FOSB/PRNP/MT2A/TSPO/CFLAR/B2M/NFE2L2/CACYBP/SOD1/SUMO1/TF/SERPINF1/MMP9/NCF1/MCOLN1/FBP1/AKR1C3/BNIP3/PARP1/FOS/EIF4A3	33
GO:0002455	BP	GO:0002455	humoral immune response mediated by circulating immunoglobulin	21/1512	121/18723	0.000656121701748322	0.00563577297911249	0.00406762566778108	TRBC2/IGHA1/IGKC/PTPRC/IGLC2/TRDC/IGHG3/C1QA/C1QC/C1QB/SERPING1/C2/TNF/TREM2/CD55/CD81/C3/TRBC1/CLU/CRP/APCS	21
GO:0006790	BP	GO:0006790	sulfur compound metabolic process	45/1512	339/18723	0.000658030332578483	0.00564678931448652	0.00407557672058224	SPOCK2/ISCU/B3GNT7/CLIC3/CHST12/ELOVL5/GSTP1/GPX1/KYNU/ACSL1/GNS/PDK4/GSTO1/MGST2/PPT1/SMS/GPX4/COMT/ACSL3/AKR1A1/MAT2A/GLRX3/CHST2/TPST2/MVD/DIP2A/NFE2L2/SOD1/MPC2/PARK7/CLIC1/AGXT/GSTA1/HMGCS2/IDH1/ADI1/SLC35B2/GCLC/UGDH/HSD17B4/AHCY/HMGCL/MPST/GLO1/HAGH	45
GO:0048144	BP	GO:0048144	fibroblast proliferation	16/1512	81/18723	0.000663365871288397	0.00564780640553979	0.00407631080722662	FOSL2/GSTP1/EREG/IFI30/CD74/FTH1/CDKN1A/ANXA2/CTNNB1/S100A6/NUPR1/AGT/IGF1/FN1/ZMPSTE24/CD300A	16
GO:0048708	BP	GO:0048708	astrocyte differentiation	16/1512	81/18723	0.000663365871288397	0.00564780640553979	0.00407631080722662	MAPK1/IFNGR1/C5AR1/GRN/S100A9/C1QA/VIM/MAP2K1/TNF/TREM2/HES1/S100A8/IL6ST/IFNG/F2/LRP1	16
GO:0032373	BP	GO:0032373	positive regulation of sterol transport	10/1512	38/18723	0.000663509725125397	0.00564780640553979	0.00407631080722662	ABCA1/NFKBIA/ANXA2/TREM2/APOE/APOA1/CES1/PLTP/PON1/LRP1	10
GO:0032376	BP	GO:0032376	positive regulation of cholesterol transport	10/1512	38/18723	0.000663509725125397	0.00564780640553979	0.00407631080722662	ABCA1/NFKBIA/ANXA2/TREM2/APOE/APOA1/CES1/PLTP/PON1/LRP1	10
GO:1901186	BP	GO:1901186	positive regulation of ERBB signaling pathway	10/1512	38/18723	0.000663509725125397	0.00564780640553979	0.00407631080722662	AREG/PLAUR/EREG/CCDC88A/ADAM17/RTN4/RBPJ/AGT/MMP9/NCF1	10
GO:1903532	BP	GO:1903532	positive regulation of secretion by cell	39/1512	282/18723	0.000664336976045904	0.00564780640553979	0.00407631080722662	RGCC/ARF6/EZR/TGFB1/CD38/SERP1/IL1B/HLA-DRB1/TLR2/GLUL/RAC1/VAMP8/HIF1A/TREM2/SPP1/ATP6AP1/STX4/FGR/FGB/SDCBP/FGG/RAB7A/ITGB2/ADAM8/IFNG/DYNLL1/MPC2/RAB27A/AGT/CPB2/RBP4/IGF1/LRP1/ANG/FGA/IRS2/SDC4/IER3IP1/SNF8	39
GO:0002834	BP	GO:0002834	regulation of response to tumor cell	7/1512	20/18723	0.000668794460707007	0.00564780640553979	0.00407631080722662	CD160/HSPD1/HLA-DRB1/HMGB1/HAVCR2/HRG/IL4I1	7
GO:0002837	BP	GO:0002837	regulation of immune response to tumor cell	7/1512	20/18723	0.000668794460707007	0.00564780640553979	0.00407631080722662	CD160/HSPD1/HLA-DRB1/HMGB1/HAVCR2/HRG/IL4I1	7
GO:0003159	BP	GO:0003159	morphogenesis of an endothelium	7/1512	20/18723	0.000668794460707007	0.00564780640553979	0.00407631080722662	CXCR4/ITGAX/RHOB/CTNNB1/RBPJ/RHOA/CXCL10	7
GO:0009110	BP	GO:0009110	vitamin biosynthetic process	7/1512	20/18723	0.000668794460707007	0.00564780640553979	0.00407631080722662	NFKB1/TNF/AKR1A1/IFNG/PLTP/CYP27A1/PDXK	7
GO:0061154	BP	GO:0061154	endothelial tube morphogenesis	7/1512	20/18723	0.000668794460707007	0.00564780640553979	0.00407631080722662	CXCR4/ITGAX/RHOB/CTNNB1/RBPJ/RHOA/CXCL10	7
GO:0072567	BP	GO:0072567	chemokine (C-X-C motif) ligand 2 production	7/1512	20/18723	0.000668794460707007	0.00564780640553979	0.00407631080722662	KLF4/CD74/TNF/HMGB1/MBP/LRP1/OAS1	7
GO:0090201	BP	GO:0090201	negative regulation of release of cytochrome c from mitochondria	7/1512	20/18723	0.000668794460707007	0.00564780640553979	0.00407631080722662	GPX1/PPIF/ARRB2/LMNA/IGF1/CLU/PRELID1	7
GO:1902004	BP	GO:1902004	positive regulation of amyloid-beta formation	7/1512	20/18723	0.000668794460707007	0.00564780640553979	0.00407631080722662	IFNGR1/CASP3/PICALM/TNF/GSAP/IFNG/CLU	7
GO:1902236	BP	GO:1902236	negative regulation of endoplasmic reticulum stress-induced intrinsic apoptotic signaling pathway	7/1512	20/18723	0.000668794460707007	0.00564780640553979	0.00407631080722662	GRINA/HSPA1A/PTPN1/XBP1/PARK7/HERPUD1/TMBIM6	7
GO:1990182	BP	GO:1990182	exosomal secretion	7/1512	20/18723	0.000668794460707007	0.00564780640553979	0.00407631080722662	SDCBP/RAB7A/IFNG/RAB27A/SDC4/RAB11A/SNF8	7
GO:2000341	BP	GO:2000341	regulation of chemokine (C-X-C motif) ligand 2 production	7/1512	20/18723	0.000668794460707007	0.00564780640553979	0.00407631080722662	KLF4/CD74/TNF/HMGB1/MBP/LRP1/OAS1	7
GO:2000058	BP	GO:2000058	regulation of ubiquitin-dependent protein catabolic process	26/1512	164/18723	0.0006829569073607	0.00576200967959416	0.00415873715239877	RPS7/RPL11/RNF19A/RPL5/PLK3/HECTD1/CSNK1D/RNF144B/GABARAP/DAB2/TRIB1/LAPTM5/HSPA1A/PTEN/HSPA1B/SDCBP/ZFAND2A/PYHIN1/NFE2L2/PARK7/SUMO1/SUMO2/CLU/HERPUD1/GCLC/BCAP31	26
GO:0009306	BP	GO:0009306	protein secretion	47/1512	359/18723	0.000685880507153053	0.00578126756449849	0.0041726365531082	CCL5/ARF6/ANXA1/EZR/RAB11FIP1/TGFB1/CD38/SERP1/IL1B/HLA-DRB1/TLR2/IL1RN/GLUL/PLEK/ABCA1/RAC1/HIF1A/TNF/TREM2/RAB10/STX4/FGB/TMEM167A/PIM3/FGG/ADAM8/UCP2/IFNG/F2R/DYNLL1/MPC2/PARK7/APOE/RBP4/IGF1/LRP1/RAB13/ANG/FGA/UQCC2/PFKL/IRS2/CYB5R4/PDIA4/IER3IP1/CANX/ERP29	47
GO:0000041	BP	GO:0000041	transition metal ion transport	19/1512	105/18723	0.000687351996499624	0.00578826111711495	0.00417768415780006	ISCU/FTL/SLC11A1/SLC31A2/FTH1/SLC40A1/ATOX1/CLTC/SLC25A37/COX17/B2M/IFNG/HRG/CP/TF/TCN2/TFRC/MCOLN1/SLC39A1	19
GO:0071826	BP	GO:0071826	ribonucleoprotein complex subunit organization	33/1512	227/18723	0.000701642369917932	0.0059030900506435	0.00426056207342154	RPS27/RPL23A/RPL13A/RPL3/RPS19/RPS14/RPS28/RPL11/RPL6/RPS15/RPSA/RPL10/RPL38/RPL5/EIF3F/EIF3G/EIF5/SRSF5/MCTS1/RPL24/RPLP0/RPS5/ATM/SNRPD1/SNRPG/SNRPE/SNRPF/SNRPB/SNRPC/NUDT21/XRCC5/LSM4/EIF2S2	33
GO:0043467	BP	GO:0043467	regulation of generation of precursor metabolites and energy	22/1512	130/18723	0.000704206577909486	0.00591914177648244	0.00427214742511626	ISCU/PPIF/HIF1A/RHOA/COX17/HMGB1/IFNG/CDK1/PGAM1/PPP1CA/NDUFA4/PARK7/NUPR1/IGF1/KHK/UQCC2/FBP1/IRS2/DNAJC15/SHMT2/BNIP3/PRELID1	22
GO:0032768	BP	GO:0032768	regulation of monooxygenase activity	13/1512	59/18723	0.000709333671659367	0.00594561374042364	0.00429125359571662	CALM1/NFKB1/IL1B/DDAH2/HIF1A/TNF/GCH1/IFNG/PARK7/APOE/SCARB1/GLA/CALM3	13
GO:0035306	BP	GO:0035306	positive regulation of dephosphorylation	13/1512	59/18723	0.000709333671659367	0.00594561374042364	0.00429125359571662	CALM1/PTPRC/TGFB1/MEF2C/LILRB2/PLEK/PPP1R15B/CAMTA1/PPP1R15A/IFNG/CALM2/CALM3/CD300A	13
GO:0043407	BP	GO:0043407	negative regulation of MAP kinase activity	13/1512	59/18723	0.000709333671659367	0.00594561374042364	0.00429125359571662	PDCD4/SPRY1/GSTP1/DUSP1/IL1B/IRAK3/SH2B3/LYN/PTPN1/AGT/APOE/AIDA/CD300A	13
GO:0002920	BP	GO:0002920	regulation of humoral immune response	11/1512	45/18723	0.000714870274108722	0.00597511950469426	0.00431254941521459	PTPRC/IL1B/VSIG4/A2M/SERPING1/TNF/TREM2/CD55/CD59/C3/CXCL13	11
GO:0048538	BP	GO:0048538	thymus development	11/1512	45/18723	0.000714870274108722	0.00597511950469426	0.00431254941521459	CITED2/GATA3/MAPK1/MAFB/CTNNB1/MAP2K1/HES1/PRDX2/SOD1/ZMPSTE24/TGFBR1	11
GO:1902108	BP	GO:1902108	regulation of mitochondrial membrane permeability involved in apoptotic process	11/1512	45/18723	0.000714870274108722	0.00597511950469426	0.00431254941521459	BNIP3L/BID/HSPA1A/GZMB/SLC25A5/CHCHD10/GCLC/SLC35F6/BNIP3/ACAA2/NMT1	11
GO:0071902	BP	GO:0071902	positive regulation of protein serine/threonine kinase activity	30/1512	200/18723	0.000715503832472536	0.00597511950469426	0.00431254941521459	RPS3/CALM1/STK4/RGCC/CCND2/SYAP1/TGFB1/IL1B/ACSL1/VEGFA/CSF1R/ADAM17/MAP3K13/MAP2K1/TNF/PTPN1/RHOA/CCND3/ADAM8/IFNG/CKS1B/CKS2/CD40/CCND1/CAMK1/PAK1/RAPGEF2/CALM2/CALM3/ERP29	30
GO:0002468	BP	GO:0002468	dendritic cell antigen processing and presentation	6/1512	15/18723	0.00072606149978074	0.00602423980360855	0.00434800204778395	CD68/HLA-DRA/FGL2/CD74/HLA-DRB1/SLC11A1	6
GO:0009263	BP	GO:0009263	deoxyribonucleotide biosynthetic process	6/1512	15/18723	0.00072606149978074	0.00602423980360855	0.00434800204778395	GUK1/RRM2/TYMS/DTYMK/DUT/DCK	6
GO:0042159	BP	GO:0042159	lipoprotein catabolic process	6/1512	15/18723	0.00072606149978074	0.00602423980360855	0.00434800204778395	PPT1/CTSD/ABHD17A/APOE/APOB/ABHD12	6
GO:0045064	BP	GO:0045064	T-helper 2 cell differentiation	6/1512	15/18723	0.00072606149978074	0.00602423980360855	0.00434800204778395	ANXA1/GATA3/NLRP3/CD86/IL18/BATF	6
GO:0090594	BP	GO:0090594	inflammatory response to wounding	6/1512	15/18723	0.00072606149978074	0.00602423980360855	0.00434800204778395	TGFB1/TIMP1/GRN/HMOX1/HIF1A/F2R	6
GO:0098760	BP	GO:0098760	response to interleukin-7	6/1512	15/18723	0.00072606149978074	0.00602423980360855	0.00434800204778395	IL7R/HSPD1/YBX1/HMGB1/PDIA3/P4HB	6
GO:0098761	BP	GO:0098761	cellular response to interleukin-7	6/1512	15/18723	0.00072606149978074	0.00602423980360855	0.00434800204778395	IL7R/HSPD1/YBX1/HMGB1/PDIA3/P4HB	6
GO:0035592	BP	GO:0035592	establishment of protein localization to extracellular region	47/1512	360/18723	0.000728686004116799	0.00603519110902177	0.00435590616513566	CCL5/ARF6/ANXA1/EZR/RAB11FIP1/TGFB1/CD38/SERP1/IL1B/HLA-DRB1/TLR2/IL1RN/GLUL/PLEK/ABCA1/RAC1/HIF1A/TNF/TREM2/RAB10/STX4/FGB/TMEM167A/PIM3/FGG/ADAM8/UCP2/IFNG/F2R/DYNLL1/MPC2/PARK7/APOE/RBP4/IGF1/LRP1/RAB13/ANG/FGA/UQCC2/PFKL/IRS2/CYB5R4/PDIA4/IER3IP1/CANX/ERP29	47
GO:0051881	BP	GO:0051881	regulation of mitochondrial membrane potential	15/1512	74/18723	0.000728719715902506	0.00603519110902177	0.00435590616513566	UBB/BNIP3L/BID/CASP1/TSPO/PRDX3/IFI6/UCP2/SOD1/PARK7/CLIC1/GCLC/BNIP3/PARP1/PRELID1	15
GO:0035872	BP	GO:0035872	nucleotide-binding domain, leucine rich repeat containing receptor signaling pathway	8/1512	26/18723	0.000740290242684212	0.00610857977929452	0.00440887452280943	OTULIN/NFKBIA/RIPK2/HSPA1A/HSPA1B/SLC15A4/SLC15A3/TNFAIP3	8
GO:0097066	BP	GO:0097066	response to thyroid hormone	8/1512	26/18723	0.000740290242684212	0.00610857977929452	0.00440887452280943	CTSS/CTSB/CTSL/CTSH/ANXA2/RDX/AKR1B1/GCLC	8
GO:1904376	BP	GO:1904376	negative regulation of protein localization to cell periphery	8/1512	26/18723	0.000740290242684212	0.00610857977929452	0.00440887452280943	TGFB1/HECTD1/DAB2/NUMB/CLTC/PICALM/RHOQ/GBP1	8
GO:2000108	BP	GO:2000108	positive regulation of leukocyte apoptotic process	8/1512	26/18723	0.000740290242684212	0.00610857977929452	0.00440887452280943	CCL5/ANXA1/MEF2C/LGALS9/LYN/ADAM8/RAPGEF2/PRELID1	8
GO:0009117	BP	GO:0009117	nucleotide metabolic process	60/1512	489/18723	0.000744598852405711	0.00613851649894616	0.00443048138485222	CMPK1/RORA/GUK1/PDE7A/ELOVL5/TGFB1/MAPK1/NAMPT/KYNU/ACSL1/TYMP/PDK4/NUDT16/PPT1/MPP1/SAMHD1/HIF1A/TREM2/ACSL3/DNPH1/UPP1/RHOQ/RHOA/PDE4B/BPGM/TPST2/MVD/DIP2A/IFNG/RRM2/TYMS/GAPDH/TPI1/DTYMK/ENO1/NME1/TMSB4X/PKM/RAN/PGAM1/MPC2/PARK7/ALDOA/DUT/HPRT1/NUPR1/IGF1/HMGCS2/ALDOB/NME4/SLC35B2/ATP6V1A/HSD17B4/HMGCL/FBP1/PFKL/HINT1/PARP1/NUDT3/DCK	60
GO:1901617	BP	GO:1901617	organic hydroxy compound biosynthetic process	34/1512	237/18723	0.000746613145818748	0.00614950133528702	0.00443840970318975	NR4A2/IDI1/GATA3/NFKB1/ASAH1/PLEK/TNF/INSIG1/GCH1/MVD/ZEB2/IFNG/SOD1/PARK7/FDPS/HSD17B10/EBP/APOE/APOB/APOA1/CES1/PCBD1/PLTP/HMGCS2/SRD5A3/CYP27A1/AKR1B1/PDXK/RAPGEF2/APPL1/AKR1C3/ACAA2/QDPR/DDT	34
GO:1903008	BP	GO:1903008	organelle disassembly	20/1512	114/18723	0.000757740703287365	0.00623545930925981	0.00450044997035062	TOMM7/PLK3/SQSTM1/GABARAP/BNIP3L/HIF1A/TSPO/MCTS1/ATG3/UFM1/CDK1/VRK1/PARK7/SLC25A5/CISD2/CTTN/WDR45B/VDAC1/BNIP3/MTIF3	20
GO:0051656	BP	GO:0051656	establishment of organelle localization	50/1512	390/18723	0.000759630159697896	0.0062453093986466	0.00450755928376125	RPS15/EML4/SYNE2/EZR/SPRY1/LAT2/UBB/ACTN4/CSNK1D/HMOX1/LGALS9/NR4A3/HSBP1/CTNNB1/LYN/VAMP8/PICALM/CHMP4B/HIF1A/ATP6AP1/STXBP2/FGR/RAB1A/BLOC1S1/CD84/CHP1/CHMP1B/PTGDS/SUN2/MYO1F/MYO1G/RAC2/NUSAP1/CENPF/NUF2/MAD2L1/KIF22/CFL1/RAN/LAT/NPM1/RAB27A/GEM/TMED2/TMED9/CD300A/RAB11A/CHMP5/SNAP23/TMEM230	50
GO:0002312	BP	GO:0002312	B cell activation involved in immune response	16/1512	82/18723	0.000763469284388341	0.00625975406899859	0.00451798474129904	ITM2A/PTPRC/IRF8/TGFB1/HSPD1/SPI1/GPR183/LGALS1/NBN/SLC15A4/XBP1/BATF/CD40/TFRC/SWAP70/NDFIP1	16
GO:0046889	BP	GO:0046889	positive regulation of lipid biosynthetic process	16/1512	82/18723	0.000763469284388341	0.00625975406899859	0.00451798474129904	ANXA1/ELOVL5/IL1B/CD74/PTGS2/ADM/CREBL2/TNF/ACSL3/CHP1/IFNG/APOC2/APOE/APOA1/SCARB1/FABP3	16
GO:1905897	BP	GO:1905897	regulation of response to endoplasmic reticulum stress	16/1512	82/18723	0.000763469284388341	0.00625975406899859	0.00451798474129904	PIK3R1/GRINA/PPP1R15B/ATF6/HSPA1A/PPP1R15A/PTPN1/XBP1/NFE2L2/PARK7/NUPR1/CLU/HERPUD1/BCAP31/ERP29/TMBIM6	16
GO:0034976	BP	GO:0034976	response to endoplasmic reticulum stress	36/1512	256/18723	0.000771682903348107	0.00632135159427482	0.00456244282643023	JUN/PIK3R1/SERP1/EEF2/CXCL8/GRINA/CEBPB/BID/ATF3/PPP1R15B/ATF6/HSPA1A/PPP1R15A/ATP2A2/PTPN1/UFM1/FLOT1/XBP1/PDIA3/NFE2L2/PARK7/NUPR1/CLU/CCND1/HERPUD1/TMED2/JKAMP/SDF2L1/P4HB/TMX1/OS9/PDIA4/BCAP31/CANX/ERP29/TMBIM6	36
GO:0030038	BP	GO:0030038	contractile actin filament bundle assembly	19/1512	106/18723	0.0007752733628643	0.0063392479235477	0.00457535952278745	RGCC/PTGER4/PIK3R1/ACTG1/PHACTR1/CCDC88A/RAC1/ZYX/RHOA/PFN1/CD47/STMN1/APOA1/NRP1/PAK1/TPM1/TGFBR1/SDC4/PAK2	19
GO:0043149	BP	GO:0043149	stress fiber assembly	19/1512	106/18723	0.0007752733628643	0.0063392479235477	0.00457535952278745	RGCC/PTGER4/PIK3R1/ACTG1/PHACTR1/CCDC88A/RAC1/ZYX/RHOA/PFN1/CD47/STMN1/APOA1/NRP1/PAK1/TPM1/TGFBR1/SDC4/PAK2	19
GO:0046849	BP	GO:0046849	bone remodeling	17/1512	90/18723	0.000780838266830374	0.00637896768889778	0.00460402730938123	TGFB1/CD38/CSF1R/TPP1/PDK4/SNX10/RAC1/CTNNB1/ACP5/SPP1/ATP6AP1/ADAM8/RAC2/TF/GPR137B/TFRC/TNFAIP3	17
GO:0046683	BP	GO:0046683	response to organophosphorus	22/1512	131/18723	0.000783113355642403	0.0063917641217546	0.00461326314960002	JUN/EZR/AREG/DUSP1/HSPD1/PTGS2/AQP9/THBD/FOSB/PTEN/CASP1/RAP1B/TYMS/NME1/SOD1/BSG/AGXT/AKR1C1/STAT1/RAPGEF2/FOS/APEX1	22
GO:0031098	BP	GO:0031098	stress-activated protein kinase signaling cascade	35/1512	247/18723	0.000789217314155251	0.00642017444901903	0.00463376833617144	PTGER4/ZFP36/PDCD4/EZR/GSTP1/DUSP1/MAPK1/NFKB1/IL1B/CLEC7A/VEGFA/SPI1/LGALS9/PYCARD/TRIB1/RNF13/RIPK2/MAP3K13/PRDX1/LYN/MAP2K1/TNF/TREM2/SDCBP/RHOA/HMGB1/CD27/AMBP/AGT/SIRPA/AKR1B1/NCF1/ZMPSTE24/GADD45B/AIDA	35
GO:0010517	BP	GO:0010517	regulation of phospholipase activity	14/1512	67/18723	0.000789441563805533	0.00642017444901903	0.00463376833617144	CCL5/ANXA1/TXK/C5AR1/CD86/ABL2/GNAQ/PPT1/GNA13/S1PR4/AGT/APOC2/LRP1/ANG	14
GO:0035914	BP	GO:0035914	skeletal muscle cell differentiation	14/1512	67/18723	0.000789441563805533	0.00642017444901903	0.00463376833617144	CITED2/AKIRIN1/DDX5/MAFF/EEF2/MEF2C/EGR1/NR4A1/ATF3/BTG2/NUPR1/RB1/UQCC2/FOS	14
GO:0070527	BP	GO:0070527	platelet aggregation	14/1512	67/18723	0.000789441563805533	0.00642017444901903	0.00463376833617144	ACTG1/SH2B3/PLEK/LYN/CD9/FGB/FGG/HSPB1/IL6ST/FLNA/ACTB/CLIC1/FN1/FGA	14
GO:0045923	BP	GO:0045923	positive regulation of fatty acid metabolic process	10/1512	39/18723	0.000828503783577544	0.0067317798415188	0.0048586698887089	ANXA1/ELOVL5/IL1B/CD74/PTGS2/NR4A3/FABP1/APOC2/APOA1/IRS2	10
GO:0043627	BP	GO:0043627	response to estrogen	15/1512	75/18723	0.000844047855448588	0.00685190603806554	0.00494537111004222	CITED2/GATA3/MAPK1/ARID5A/HSPD1/HMOX1/SERPINB9/CTNNA1/NCOA4/COMT/ARPC1B/DTYMK/APOA2/APOA1/CCND1	15
GO:0061028	BP	GO:0061028	establishment of endothelial barrier	11/1512	46/18723	0.000871905860726166	0.00706533599091581	0.00509941442543208	MYADM/EZR/IL1B/VEGFA/ICAM1/TNF/PECAM1/TNFRSF1A/RAP1B/RDX/RAPGEF2	11
GO:1900087	BP	GO:1900087	positive regulation of G1/S transition of mitotic cell cycle	11/1512	46/18723	0.000871905860726166	0.00706533599091581	0.00509941442543208	RGCC/ANXA1/KMT2E/CCND2/AIF1/ADAM17/CCND3/UBE2E2/CCND1/RDX/APEX1	11
GO:0006165	BP	GO:0006165	nucleoside diphosphate phosphorylation	18/1512	99/18723	0.000887067622445329	0.00718174406358565	0.00518343208655571	CMPK1/HIF1A/BPGM/IFNG/GAPDH/TPI1/DTYMK/ENO1/NME1/PKM/PGAM1/ALDOA/NUPR1/IGF1/ALDOB/NME4/FBP1/PFKL	18
GO:0051492	BP	GO:0051492	regulation of stress fiber assembly	17/1512	91/18723	0.00088930931015918	0.00719343557697367	0.0051918704498696	RGCC/PTGER4/PIK3R1/ACTG1/CCDC88A/RAC1/RHOA/PFN1/CD47/STMN1/APOA1/NRP1/PAK1/TPM1/TGFBR1/SDC4/PAK2	17
GO:0035296	BP	GO:0035296	regulation of tube diameter	23/1512	141/18723	0.000911221191031678	0.00735654142716908	0.00530959228594763	CD38/SOD2/GPX1/PTGS2/ICAM1/ADM/SCPEP1/ATP2B1/TBXAS1/KLF2/FGB/RHOA/FGG/GCH1/F2R/SOD1/AGT/APOE/KNG1/KCNMA1/CRP/FGA/GCLC	23
GO:0097746	BP	GO:0097746	blood vessel diameter maintenance	23/1512	141/18723	0.000911221191031678	0.00735654142716908	0.00530959228594763	CD38/SOD2/GPX1/PTGS2/ICAM1/ADM/SCPEP1/ATP2B1/TBXAS1/KLF2/FGB/RHOA/FGG/GCH1/F2R/SOD1/AGT/APOE/KNG1/KCNMA1/CRP/FGA/GCLC	23
GO:0009132	BP	GO:0009132	nucleoside diphosphate metabolic process	21/1512	124/18723	0.000911920757908308	0.00735654142716908	0.00530959228594763	CMPK1/GUK1/NUDT16/MPP1/HIF1A/BPGM/IFNG/GAPDH/TPI1/DTYMK/ENO1/NME1/PKM/PGAM1/ALDOA/NUPR1/IGF1/ALDOB/NME4/FBP1/PFKL	21
GO:0031640	BP	GO:0031640	killing of cells of other organism	14/1512	68/18723	0.000921454449699706	0.00741986500825976	0.00535529615385979	RPL30/RPS19/LYZ/CLEC7A/SERPINB9/GNLY/PRF1/IFNG/GAPDH/HMGN2/HRG/CFHR1/F2/CFHR2	14
GO:0001975	BP	GO:0001975	response to amphetamine	9/1512	33/18723	0.000926461107832322	0.00741986500825976	0.00535529615385979	CALM1/NR4A2/RANBP2/ICAM1/RGS10/NR4A1/SOD1/HPRT1/CALM3	9
GO:0045920	BP	GO:0045920	negative regulation of exocytosis	9/1512	33/18723	0.000926461107832322	0.00741986500825976	0.00535529615385979	ANXA1/SPI1/HMOX1/LGALS9/GNAI2/CD84/RAB7A/RAP1B/CD300A	9
GO:0046685	BP	GO:0046685	response to arsenic-containing substance	9/1512	33/18723	0.000926461107832322	0.00741986500825976	0.00535529615385979	HMOX1/CDKN1A/PPIF/GSTO1/ATF3/PTEN/ZFAND2A/SERPINF1/GCLC	9
GO:0071353	BP	GO:0071353	cellular response to interleukin-4	9/1512	33/18723	0.000926461107832322	0.00741986500825976	0.00535529615385979	RPL3/XCL1/GATA3/MRC1/PARP14/RPLP0/XBP1/TUBA1B/CORO1A	9
GO:0150117	BP	GO:0150117	positive regulation of cell-substrate junction organization	9/1512	33/18723	0.000926461107832322	0.00741986500825976	0.00535529615385979	ARF6/PIK3R1/LIMS1/VEGFA/RAC1/HRG/NRP1/POLDIP2/SDC4	9
GO:1901099	BP	GO:1901099	negative regulation of signal transduction in absence of ligand	9/1512	33/18723	0.000926461107832322	0.00741986500825976	0.00535529615385979	MCL1/FYN/IL1B/CTNNA1/TNF/HSPA1A/HSPA1B/IFI6/PRDX2	9
GO:2001240	BP	GO:2001240	negative regulation of extrinsic apoptotic signaling pathway in absence of ligand	9/1512	33/18723	0.000926461107832322	0.00741986500825976	0.00535529615385979	MCL1/FYN/IL1B/CTNNA1/TNF/HSPA1A/HSPA1B/IFI6/PRDX2	9
GO:0050708	BP	GO:0050708	regulation of protein secretion	37/1512	268/18723	0.000929379917283695	0.00741986500825976	0.00535529615385979	CCL5/ARF6/ANXA1/EZR/RAB11FIP1/TGFB1/CD38/SERP1/IL1B/HLA-DRB1/TLR2/GLUL/RAC1/HIF1A/TNF/TREM2/STX4/FGB/PIM3/FGG/ADAM8/UCP2/IFNG/F2R/DYNLL1/MPC2/APOE/RBP4/IGF1/LRP1/ANG/FGA/UQCC2/PFKL/IRS2/IER3IP1/ERP29	37
GO:0032516	BP	GO:0032516	positive regulation of phosphoprotein phosphatase activity	7/1512	21/18723	0.000933756157486953	0.00741986500825976	0.00535529615385979	CALM1/PTPRC/PPP1R15B/PPP1R15A/CALM2/CALM3/CD300A	7
GO:0035455	BP	GO:0035455	response to interferon-alpha	7/1512	21/18723	0.000933756157486953	0.00741986500825976	0.00535529615385979	IFITM2/IFITM1/GATA3/AXL/IFITM3/PYHIN1/BST2	7
GO:0045056	BP	GO:0045056	transcytosis	7/1512	21/18723	0.000933756157486953	0.00741986500825976	0.00535529615385979	FCGRT/CLTC/VPS35/PICALM/LRP1/RAB11A/LRPAP1	7
GO:0046597	BP	GO:0046597	negative regulation of viral entry into host cell	7/1512	21/18723	0.000933756157486953	0.00741986500825976	0.00535529615385979	IFITM2/IFITM1/FCN1/GSN/IFITM3/APCS/SNX3	7
GO:0071605	BP	GO:0071605	monocyte chemotactic protein-1 production	7/1512	21/18723	0.000933756157486953	0.00741986500825976	0.00535529615385979	GSTP1/IL1B/CLEC7A/LGALS9/CD84/HMGB1/OAS1	7
GO:0071637	BP	GO:0071637	regulation of monocyte chemotactic protein-1 production	7/1512	21/18723	0.000933756157486953	0.00741986500825976	0.00535529615385979	GSTP1/IL1B/CLEC7A/LGALS9/CD84/HMGB1/OAS1	7
GO:0097734	BP	GO:0097734	extracellular exosome biogenesis	7/1512	21/18723	0.000933756157486953	0.00741986500825976	0.00535529615385979	SDCBP/RAB7A/IFNG/RAB27A/SDC4/RAB11A/SNF8	7
GO:1902644	BP	GO:1902644	tertiary alcohol metabolic process	7/1512	21/18723	0.000933756157486953	0.00741986500825976	0.00535529615385979	AKR1A1/AKR1C2/AKR1B10/AKR1C1/AKR1B1/AKR1C3/AKR7A2	7
GO:0043200	BP	GO:0043200	response to amino acid	20/1512	116/18723	0.000949593483824717	0.00753907009737247	0.00544133256483696	SOCS1/FYN/GSTP1/CASP3/CYBB/CEBPB/ICAM1/LYN/TNF/LAMTOR2/CPEB4/LAMTOR4/RHOA/CYBA/XBP1/PCNA/LAMTOR5/GCLC/LAMTOR1/TMBIM6	20
GO:0010595	BP	GO:0010595	positive regulation of endothelial cell migration	22/1512	133/18723	0.000964107912036375	0.00764757190734922	0.00551964387171499	ETS1/ANXA1/GATA3/TGFB1/GRN/VEGFA/PTGS2/HMOX1/LGMN/RHOB/ADAM17/RAC1/HIF1A/HSPB1/HMGB1/NFE2L2/TMSB4X/AGT/CD40/NRP2/SCARB1/NRP1	22
GO:0072332	BP	GO:0072332	intrinsic apoptotic signaling pathway by p53 class mediator	15/1512	76/18723	0.000974461760953866	0.00772290915820995	0.00557401861968246	RPS7/RPL11/RPL26/DDX5/UBB/CD74/PYCARD/CDKN1A/CD44/HIPK1/HNRNPK/NUPR1/PTTG1IP/ARMC10/HINT1	15
GO:0060142	BP	GO:0060142	regulation of syncytium formation by plasma membrane fusion	8/1512	27/18723	0.000978226505459909	0.00774593929125805	0.00559064064485382	TYROBP/TREM2/CFLAR/FLOT1/CXCL10/CXCL9/CAMK1/PLEKHO1	8
GO:0019748	BP	GO:0019748	secondary metabolic process	13/1512	61/18723	0.000989388337884418	0.0078205902010338	0.00564452002534918	AKR1A1/NFE2L2/ZEB2/CYP2D6/AKR1C2/AKR1B10/AKR1C1/AKR1B1/RAPGEF2/APPL1/AKR1C3/AKR7A2/DDT	13
GO:0050994	BP	GO:0050994	regulation of lipid catabolic process	13/1512	61/18723	0.000989388337884418	0.0078205902010338	0.00564452002534918	IL1B/APOC1/TNF/RARRES2/FABP1/APOC2/APOA2/APOC3/APOA1/AADAC/SCARB1/IDH1/IRS2	13
GO:0071478	BP	GO:0071478	cellular response to radiation	28/1512	186/18723	0.000999889913538326	0.00789085409499359	0.00569523307210396	RPL26/PIK3R1/CCND2/GATA3/NSMCE3/TIMP1/NAMPT/PTGS2/EGR1/CDKN1A/RHOB/CARD16/EEF1D/CYBA/ATM/PCNA/DDB2/CRIP1/NUCKS1/NPM1/XRCC5/PRAP1/MMP9/GRB2/ZMPSTE24/GTF2H5/PARP1/NMT1	28
GO:0009259	BP	GO:0009259	ribonucleotide metabolic process	49/1512	385/18723	0.00100080446045913	0.00789085409499359	0.00569523307210396	CMPK1/RORA/GUK1/PDE7A/ELOVL5/TGFB1/KYNU/ACSL1/PDK4/NUDT16/PPT1/MPP1/HIF1A/TREM2/ACSL3/UPP1/RHOQ/RHOA/PDE4B/BPGM/TPST2/MVD/DIP2A/IFNG/GAPDH/TPI1/ENO1/NME1/TMSB4X/PKM/RAN/PGAM1/MPC2/ALDOA/HPRT1/NUPR1/IGF1/HMGCS2/ALDOB/NME4/SLC35B2/ATP6V1A/HSD17B4/HMGCL/FBP1/PFKL/HINT1/PARP1/NUDT3	49
GO:0006641	BP	GO:0006641	triglyceride metabolic process	18/1512	100/18723	0.00100171667622199	0.00789085409499359	0.00569523307210396	LPIN1/GPX1/ACSL1/GK/APOC1/C3/APOH/INSIG1/GK5/APOC2/APOE/APOA2/APOB/APOC3/APOA1/AADAC/SCARB1/MGLL	18
GO:0042440	BP	GO:0042440	pigment metabolic process	16/1512	84/18723	0.00100265204488997	0.00789085409499359	0.00569523307210396	BLVRB/HMOX1/BLVRA/SLCO2B1/TMEM14C/TSPO/ZEB2/HPRT1/AMBP/PGRMC1/RAPGEF2/APPL1/SLC25A39/SHMT2/UROD/DDT	16
GO:0045445	BP	GO:0045445	myoblast differentiation	16/1512	84/18723	0.00100265204488997	0.00789085409499359	0.00569523307210396	BTG1/AKIRIN1/IFRD1/DDX5/TGFB1/MEF2C/IL18/LGALS1/TNF/RBPJ/DTYMK/ID3/CXCL10/RB1/IGF1/CXCL9	16
GO:0035150	BP	GO:0035150	regulation of tube size	23/1512	142/18723	0.00100603029533234	0.0079105381286856	0.00570944004619391	CD38/SOD2/GPX1/PTGS2/ICAM1/ADM/SCPEP1/ATP2B1/TBXAS1/KLF2/FGB/RHOA/FGG/GCH1/F2R/SOD1/AGT/APOE/KNG1/KCNMA1/CRP/FGA/GCLC	23
GO:0009394	BP	GO:0009394	2'-deoxyribonucleotide metabolic process	10/1512	40/18723	0.00102575310310346	0.00805158158127947	0.00581123832127873	GUK1/TYMP/NUDT16/SAMHD1/DNPH1/UPP1/TYMS/DTYMK/DUT/DCK	10
GO:0030866	BP	GO:0030866	cortical actin cytoskeleton organization	10/1512	40/18723	0.00102575310310346	0.00805158158127947	0.00581123832127873	ARF6/EZR/PLEK/TNF/RHOQ/FMNL1/FMNL2/EPB41L3/EPB41L2/RAB13	10
GO:0002357	BP	GO:0002357	defense response to tumor cell	5/1512	11/18723	0.00104201142216479	0.00810163880733127	0.00584736718209354	KLF4/SPI1/LAPTM5/PRF1/PRDX2	5
GO:0006054	BP	GO:0006054	N-acetylneuraminate metabolic process	5/1512	11/18723	0.00104201142216479	0.00810163880733127	0.00584736718209354	NPL/NAGK/RENBP/GNPDA1/AMDHD2	5
GO:0033860	BP	GO:0033860	regulation of NAD(P)H oxidase activity	5/1512	11/18723	0.00104201142216479	0.00810163880733127	0.00584736718209354	GNAI2/CYBA/PARK7/AGT/SLAMF8	5
GO:0034115	BP	GO:0034115	negative regulation of heterotypic cell-cell adhesion	5/1512	11/18723	0.00104201142216479	0.00810163880733127	0.00584736718209354	MYADM/KLF4/IL1RN/MBP/APOA1	5
GO:0034379	BP	GO:0034379	very-low-density lipoprotein particle assembly	5/1512	11/18723	0.00104201142216479	0.00810163880733127	0.00584736718209354	APOC1/ACSL3/APOB/APOC3/SOAT1	5
GO:0042167	BP	GO:0042167	heme catabolic process	5/1512	11/18723	0.00104201142216479	0.00810163880733127	0.00584736718209354	BLVRB/HMOX1/BLVRA/SLCO2B1/AMBP	5
GO:0046149	BP	GO:0046149	pigment catabolic process	5/1512	11/18723	0.00104201142216479	0.00810163880733127	0.00584736718209354	BLVRB/HMOX1/BLVRA/SLCO2B1/AMBP	5
GO:0070587	BP	GO:0070587	regulation of cell-cell adhesion involved in gastrulation	5/1512	11/18723	0.00104201142216479	0.00810163880733127	0.00584736718209354	MYADM/KLF4/IL1RN/MBP/APOA1	5
GO:0098883	BP	GO:0098883	synapse pruning	5/1512	11/18723	0.00104201142216479	0.00810163880733127	0.00584736718209354	C1QA/C1QC/C1QB/TREM2/C3	5
GO:1903265	BP	GO:1903265	positive regulation of tumor necrosis factor-mediated signaling pathway	5/1512	11/18723	0.00104201142216479	0.00810163880733127	0.00584736718209354	ADAM17/LAPTM5/HSPA1A/HSPA1B/CASP1	5
GO:2000343	BP	GO:2000343	positive regulation of chemokine (C-X-C motif) ligand 2 production	5/1512	11/18723	0.00104201142216479	0.00810163880733127	0.00584736718209354	CD74/TNF/HMGB1/MBP/LRP1	5
GO:0050798	BP	GO:0050798	activated T cell proliferation	11/1512	47/18723	0.00105643643136875	0.00820671849656741	0.00592320856936792	RPS3/TMIGD2/FYN/CASP3/IL18/LGALS9/PYCARD/LILRB4/PRNP/HMGB1/IGF1	11
GO:0006163	BP	GO:0006163	purine nucleotide metabolic process	50/1512	396/18723	0.00106601747638988	0.00827402032664401	0.00597178374308816	RORA/GUK1/PDE7A/ELOVL5/TGFB1/KYNU/ACSL1/PDK4/NUDT16/PPT1/MPP1/SAMHD1/HIF1A/TREM2/ACSL3/DNPH1/RHOQ/RHOA/PDE4B/BPGM/TPST2/MVD/DIP2A/IFNG/GAPDH/TPI1/ENO1/NME1/TMSB4X/PKM/RAN/PGAM1/MPC2/ALDOA/HPRT1/NUPR1/IGF1/HMGCS2/ALDOB/NME4/SLC35B2/ATP6V1A/HSD17B4/HMGCL/FBP1/PFKL/HINT1/PARP1/NUDT3/DCK	50
GO:0032147	BP	GO:0032147	activation of protein kinase activity	22/1512	134/18723	0.0010673920806646	0.00827756592907486	0.00597434278574459	CCL5/RGCC/SOCS1/PILRB/CD86/VEGFA/IL6R/CCDC88A/SLC11A1/IL18/PRNP/MAP2K1/TXN/HMGB1/RPLP1/TPX2/PARK7/COPS8/AGT/IGF1/ANG/CD300A	22
GO:0050810	BP	GO:0050810	regulation of steroid biosynthetic process	14/1512	69/18723	0.00107156411141698	0.00829565383765647	0.00598739775468953	NFKB1/ASAH1/EGR1/ADM/TNF/TSPO/INSIG1/IGFBP7/IFNG/SOD1/APOE/APOB/CES1/AKR1C3	14
GO:0060193	BP	GO:0060193	positive regulation of lipase activity	14/1512	69/18723	0.00107156411141698	0.00829565383765647	0.00598739775468953	CCL5/TXK/C5AR1/CD86/ABL2/GNAQ/GNA13/RHOA/APOH/S1PR4/AGT/APOC2/APOA1/ANG	14
GO:0010819	BP	GO:0010819	regulation of T cell chemotaxis	6/1512	16/18723	0.00108272195605826	0.00833908567180992	0.00601874473123669	CCL5/XCL1/XCL2/ADAM17/CXCL13/CXCL10	6
GO:0019377	BP	GO:0019377	glycolipid catabolic process	6/1512	16/18723	0.00108272195605826	0.00833908567180992	0.00601874473123669	HEXA/HEXB/FUCA1/NAGA/GM2A/GLA	6
GO:0034138	BP	GO:0034138	toll-like receptor 3 signaling pathway	6/1512	16/18723	0.00108272195605826	0.00833908567180992	0.00601874473123669	PELI1/FLOT1/HAVCR2/UNC93B1/OAS1/TNFAIP3	6
GO:0061684	BP	GO:0061684	chaperone-mediated autophagy	6/1512	16/18723	0.00108272195605826	0.00833908567180992	0.00601874473123669	EEF1A1/PLK3/BAG3/LAMP2/CTSA/CLU	6
GO:0071639	BP	GO:0071639	positive regulation of monocyte chemotactic protein-1 production	6/1512	16/18723	0.00108272195605826	0.00833908567180992	0.00601874473123669	IL1B/CLEC7A/LGALS9/CD84/HMGB1/OAS1	6
GO:2001267	BP	GO:2001267	regulation of cysteine-type endopeptidase activity involved in apoptotic signaling pathway	6/1512	16/18723	0.00108272195605826	0.00833908567180992	0.00601874473123669	PRR7/PLAUR/LGALS9/GSN/PARK7/MMP9	6
GO:0006006	BP	GO:0006006	glucose metabolic process	29/1512	196/18723	0.00108378247823798	0.00834013154541664	0.00601949959172233	RORA/RANBP2/SERP1/PDK4/GAA/ATF3/FABP5/TNF/AKR1A1/ADIPOR1/HMGB1/GAPDH/TPI1/ENO1/PPP1CA/FAM3C/RBP4/SDS/IGF1/KHK/ACADM/ZMPSTE24/FBP1/BCKDK/PFKL/DCXR/OAS1/IRS2/GALM	29
GO:1904062	BP	GO:1904062	regulation of cation transmembrane transport	46/1512	357/18723	0.00108810062253101	0.00836622294510417	0.00603833108963232	CALM1/ISCU/XCL1/FYN/ATP1B3/ACTN4/CTSS/MEF2C/IFNGR2/SLC31A2/SLC43A2/ATP1B1/PPIF/GSTO1/VMP1/PRNP/LYN/AHNAK/CD63/FKBP1A/TREM2/PTEN/CHP1/GLRX/PDE4B/YWHAE/COX17/CYBA/FLNA/IFNG/F2R/TMSB4X/NDUFA4/CORO1A/PARK7/SUMO1/CXCL10/AGT/CXCL9/F2/YWHAH/MMP9/GEM/VDAC1/CALM2/CALM3	46
GO:0051271	BP	GO:0051271	negative regulation of cellular component movement	47/1512	367/18723	0.00110073300601444	0.00844894551595256	0.00609803620084507	RGCC/PTGER4/CITED2/GSTP1/DUSP1/IFITM1/GATA3/TGFB1/AIF1/KLF4/TIMP1/CD74/MEF2C/HMOX1/TRIB1/SRGAP2B/CORO1C/RHOB/RAC1/CTNNA1/DNAJA4/GNA13/TNF/CD9/PTEN/FOXO3/CORO1B/RHOA/ADIPOR1/APOH/HMGB1/ADGRG1/NFE2L2/CXCL13/HRG/APOE/ADORA3/SLAMF8/SERPINF1/LRP1/TPM1/SPINT2/ACTN1/DDT/CD300A/BST2/APEX1	47
GO:0140694	BP	GO:0140694	non-membrane-bounded organelle assembly	47/1512	367/18723	0.00110073300601444	0.00844894551595256	0.00609803620084507	RPS27/RPL23A/RPS3/RPL3/RPS19/RPS14/RPS28/RPL11/RPL6/RPS15/RPSA/RPL10/RPL38/RPL5/CNOT6L/EZR/ACTG1/CSNK1D/HCK/C9orf72/GSN/CHMP4B/TNF/HSPA1A/HSPA1B/RHOA/CFLAR/CHMP1B/RPL24/RPLP0/RPS5/MYOM2/BIN2/FLNA/CENPF/TPX2/CENPW/TUBB/MZT1/NPM1/XRCC5/LSM4/KRT8/TPM1/POLDIP2/RAB11A/CHMP5	47
GO:0150115	BP	GO:0150115	cell-substrate junction organization	18/1512	101/18723	0.00112876669935961	0.00865675753530983	0.00624802476623689	ARF6/PIK3R1/ACTG1/LIMS1/VEGFA/CORO1C/RAC1/LAMTOR2/PTEN/RHOA/CTTN/HRG/NRP1/FN1/LRP1/ACTN1/POLDIP2/SDC4	18
GO:0032092	BP	GO:0032092	positive regulation of protein binding	16/1512	85/18723	0.00114429209111502	0.00876740105349419	0.00632788185349153	RPL11/STK4/ANXA2/RIPK2/FKBP1A/FLOT1/B2M/RAN/VTN/APOE/NRP1/LRP1/MMP9/PLXND1/POLDIP2/RAPGEF2	16
GO:1901992	BP	GO:1901992	positive regulation of mitotic cell cycle phase transition	17/1512	93/18723	0.00114513786905601	0.00876740105349419	0.00632788185349153	RGCC/ANXA1/KMT2E/CCND2/AIF1/ADAM17/CCND3/UBE2C/CDK1/ANAPC11/PRAP1/RB1/UBE2E2/CCND1/RDX/RAB11A/APEX1	17
GO:0002260	BP	GO:0002260	lymphocyte homeostasis	13/1512	62/18723	0.00116086334534222	0.00885772124504355	0.006393070556235	TSC22D3/RPS6/TNFSF14/CASP3/TNFSF13B/CD74/MEF2C/LGALS9/LYN/HIF1A/LAT/CORO1A/TNFAIP3	13
GO:0046824	BP	GO:0046824	positive regulation of nucleocytoplasmic transport	13/1512	62/18723	0.00116086334534222	0.00885772124504355	0.006393070556235	PIK3R1/TGFB1/MAPK1/IL1B/PTGS2/BAG3/HCLS1/YWHAE/FLNA/IFNG/CDK1/RAN/CAMK1	13
GO:0060135	BP	GO:0060135	maternal process involved in female pregnancy	13/1512	62/18723	0.00116086334534222	0.00885772124504355	0.006393070556235	JUNB/CITED2/MAPK1/CTSB/PTGS2/LGALS9/SPP1/PRDX3/HAVCR2/PRDM1/BSG/AKR1B1/TMED2	13
GO:0070265	BP	GO:0070265	necrotic cell death	13/1512	62/18723	0.00116086334534222	0.00885772124504355	0.006393070556235	ASAH1/NINJ1/PPIF/YBX3/TMEM123/PELI1/TNF/CASP1/TSPO/CFLAR/NUPR1/BNIP3/ALKBH7	13
GO:0009150	BP	GO:0009150	purine ribonucleotide metabolic process	47/1512	368/18723	0.00116569845187522	0.00887958981204613	0.00640885421976917	RORA/GUK1/PDE7A/ELOVL5/TGFB1/KYNU/ACSL1/PDK4/NUDT16/PPT1/MPP1/HIF1A/TREM2/ACSL3/RHOQ/RHOA/PDE4B/BPGM/TPST2/MVD/DIP2A/IFNG/GAPDH/TPI1/ENO1/NME1/TMSB4X/PKM/RAN/PGAM1/MPC2/ALDOA/HPRT1/NUPR1/IGF1/HMGCS2/ALDOB/NME4/SLC35B2/ATP6V1A/HSD17B4/HMGCL/FBP1/PFKL/HINT1/PARP1/NUDT3	47
GO:0071692	BP	GO:0071692	protein localization to extracellular region	47/1512	368/18723	0.00116569845187522	0.00887958981204613	0.00640885421976917	CCL5/ARF6/ANXA1/EZR/RAB11FIP1/TGFB1/CD38/SERP1/IL1B/HLA-DRB1/TLR2/IL1RN/GLUL/PLEK/ABCA1/RAC1/HIF1A/TNF/TREM2/RAB10/STX4/FGB/TMEM167A/PIM3/FGG/ADAM8/UCP2/IFNG/F2R/DYNLL1/MPC2/PARK7/APOE/RBP4/IGF1/LRP1/RAB13/ANG/FGA/UQCC2/PFKL/IRS2/CYB5R4/PDIA4/IER3IP1/CANX/ERP29	47
GO:0043516	BP	GO:0043516	regulation of DNA damage response, signal transduction by p53 class mediator	9/1512	34/18723	0.00117078194978981	0.00889577287713082	0.00642053436571647	RPL26/DDX5/CD74/CD44/PYHIN1/ATM/NPM1/PTTG1IP/ZMPSTE24	9
GO:0070232	BP	GO:0070232	regulation of T cell apoptotic process	9/1512	34/18723	0.00117078194978981	0.00889577287713082	0.00642053436571647	IL7R/TSC22D3/CCL5/LGALS3/LGALS9/HIF1A/ADAM8/CD27/PRELID1	9
GO:1990000	BP	GO:1990000	amyloid fibril formation	9/1512	34/18723	0.00117078194978981	0.00889577287713082	0.00642053436571647	CD36/GSN/FKBP1A/TREM2/PFDN5/B2M/PFDN6/APOE/CLU	9
GO:0016240	BP	GO:0016240	autophagosome membrane docking	4/1512	7/18723	0.00121519724284995	0.00917143425377717	0.00661949328322758	CALM1/VMP1/VAMP8/ATP2A2	4
GO:0031394	BP	GO:0031394	positive regulation of prostaglandin biosynthetic process	4/1512	7/18723	0.00121519724284995	0.00917143425377717	0.00661949328322758	ANXA1/IL1B/CD74/PTGS2	4
GO:0033864	BP	GO:0033864	positive regulation of NAD(P)H oxidase activity	4/1512	7/18723	0.00121519724284995	0.00917143425377717	0.00661949328322758	GNAI2/CYBA/PARK7/AGT	4
GO:0060264	BP	GO:0060264	regulation of respiratory burst involved in inflammatory response	4/1512	7/18723	0.00121519724284995	0.00917143425377717	0.00661949328322758	RPS19/GRN/SLAMF8/NCF1	4
GO:0060558	BP	GO:0060558	regulation of calcidiol 1-monooxygenase activity	4/1512	7/18723	0.00121519724284995	0.00917143425377717	0.00661949328322758	NFKB1/IL1B/TNF/IFNG	4
GO:0060696	BP	GO:0060696	regulation of phospholipid catabolic process	4/1512	7/18723	0.00121519724284995	0.00917143425377717	0.00661949328322758	APOC1/APOC2/SCARB1/IDH1	4
GO:0070671	BP	GO:0070671	response to interleukin-12	4/1512	7/18723	0.00121519724284995	0.00917143425377717	0.00661949328322758	RIPK2/CD47/SIRPA/P4HB	4
GO:1900223	BP	GO:1900223	positive regulation of amyloid-beta clearance	4/1512	7/18723	0.00121519724284995	0.00917143425377717	0.00661949328322758	TREM2/APOE/LRP1/LRPAP1	4
GO:0046164	BP	GO:0046164	alcohol catabolic process	12/1512	55/18723	0.00123244832238867	0.00929385570202628	0.0067078511051325	GK/ALDH2/PTEN/GK5/TPI1/AKR1B10/APOE/SCARB1/SRD5A3/CYP27A1/AKR1C3/NUDT3	12
GO:0032733	BP	GO:0032733	positive regulation of interleukin-10 production	10/1512	41/18723	0.00125980687002801	0.00947639546353846	0.00683959938918679	XCL1/TIGIT/HSPD1/CLEC7A/TLR2/CD83/LGALS9/PYCARD/TREM2/HMGB1	10
GO:0042307	BP	GO:0042307	positive regulation of protein import into nucleus	10/1512	41/18723	0.00125980687002801	0.00947639546353846	0.00683959938918679	PIK3R1/TGFB1/MAPK1/PTGS2/BAG3/HCLS1/FLNA/IFNG/CDK1/RAN	10
GO:1900026	BP	GO:1900026	positive regulation of substrate adhesion-dependent cell spreading	10/1512	41/18723	0.00125980687002801	0.00947639546353846	0.00683959938918679	MYADM/LIMS1/RAC1/FGB/FGG/FLNA/APOA1/NRP1/FGA/P4HB	10
GO:0051100	BP	GO:0051100	negative regulation of binding	25/1512	162/18723	0.00127188676598911	0.00951811717320655	0.00686971208140817	JUN/GZMA/CTSZ/HMOX1/C9orf72/DAB2/CDKN1A/NFKBIA/ARRB2/ATP2A2/CARD16/B2M/ACTB/TMSB4X/PPP1CA/PARK7/SUMO1/CYP2D6/CFHR1/CFHR2/CAMK1/SUMO3/EIF4A3/LRPAP1/TMBIM6	25
GO:0000303	BP	GO:0000303	response to superoxide	8/1512	28/18723	0.00127360039880681	0.00951811717320655	0.00686971208140817	SOD2/CD36/PRDX1/GCH1/NFE2L2/UCP2/PRDX2/SOD1	8
GO:0002474	BP	GO:0002474	antigen processing and presentation of peptide antigen via MHC class I	8/1512	28/18723	0.00127360039880681	0.00951811717320655	0.00686971208140817	FCER1G/IFI30/HLA-B/HLA-A/HLA-C/B2M/HLA-E/AZGP1	8
GO:0034123	BP	GO:0034123	positive regulation of toll-like receptor signaling pathway	8/1512	28/18723	0.00127360039880681	0.00951811717320655	0.00686971208140817	TLR2/NINJ1/PELI1/RTN4/FLOT1/HMGB1/CYBA/SLC15A4	8
GO:1902624	BP	GO:1902624	positive regulation of neutrophil migration	8/1512	28/18723	0.00127360039880681	0.00951811717320655	0.00686971208140817	XCL1/C5AR1/CXCL8/CD74/C3AR1/RAC1/ADAM8/RAC2	8
GO:1903649	BP	GO:1903649	regulation of cytoplasmic transport	8/1512	28/18723	0.00127360039880681	0.00951811717320655	0.00686971208140817	EZR/MAPK1/DAB2/RAB21/MAP2K1/RDX/SNX3/CHMP3	8
GO:0045061	BP	GO:0045061	thymic T cell selection	7/1512	22/18723	0.00127485148522381	0.00951811717320655	0.00686971208140817	CD3D/CD3E/CD3G/PTPRC/GATA3/CD74/ZAP70	7
GO:0045624	BP	GO:0045624	positive regulation of T-helper cell differentiation	7/1512	22/18723	0.00127485148522381	0.00951811717320655	0.00686971208140817	ANXA1/NLRP3/CD86/IL18/RIPK2/NFKBIZ/NFKBID	7
GO:0071404	BP	GO:0071404	cellular response to low-density lipoprotein particle stimulus	7/1512	22/18723	0.00127485148522381	0.00951811717320655	0.00686971208140817	FCER1G/CD36/ABCA1/CD9/CD81/ITGB2/CES1	7
GO:0006919	BP	GO:0006919	activation of cysteine-type endopeptidase activity involved in apoptotic process	15/1512	78/18723	0.00128676395989246	0.00959117698700005	0.00692244308653758	LCK/HSPE1/CYCS/HSPD1/CTSH/S100A9/PYCARD/BID/LAPTM5/TNF/S100A8/CFLAR/F2R/MTCH1/FAM162A	15
GO:0070373	BP	GO:0070373	negative regulation of ERK1 and ERK2 cascade	15/1512	78/18723	0.00128676395989246	0.00959117698700005	0.00692244308653758	PTPRC/EZR/SPRY1/GSTP1/DUSP1/KLF4/ATF3/LYN/DUSP6/PTEN/GBP1/PTPN1/TBC1D10C/DUSP4/SIRPA	15
GO:1990830	BP	GO:1990830	cellular response to leukemia inhibitory factor	17/1512	94/18723	0.00129485802387894	0.00964353799947497	0.00696023470786856	SPOCK2/SRSF7/RPS16/EIF4A2/RNF125/SRSF3/NCL/KLF4/ICAM1/SOCS3/SNX10/MAT2A/CACYBP/XRCC5/SLC25A5/NRP2/TFRC	17
GO:0034103	BP	GO:0034103	regulation of tissue remodeling	16/1512	86/18723	0.00130247848615522	0.00967851384312375	0.00698547856348613	TGFB1/CD38/CST3/CSF1R/IL18/GPNMB/PDK4/SPP1/ATP6AP1/ADAM8/AGT/HRG/TF/GPR137B/TFRC/TNFAIP3	16
GO:0003158	BP	GO:0003158	endothelium development	22/1512	136/18723	0.00130277367840695	0.00967851384312375	0.00698547856348613	BTG1/CXCR4/MYADM/EZR/KDM6B/IL1B/GPX1/VEGFA/ITGAX/ICAM1/RHOB/CTNNB1/TNF/PECAM1/RBPJ/TNFRSF1A/RHOA/RAP1B/CXCL10/NRP1/RDX/RAPGEF2	22
GO:0045727	BP	GO:0045727	positive regulation of translation	22/1512	136/18723	0.00130277367840695	0.00967851384312375	0.00698547856348613	RPS4X/CCL5/RPL26/RPL5/PABPC1/MAPK1/SERP1/EEF2/VIM/YBX3/TNF/PPP1R15A/RHOA/RPS9/PKM/POLR2G/NPM1/CDC123/COA3/UQCC2/PAIP1/EIF4A3	22
GO:0046902	BP	GO:0046902	regulation of mitochondrial membrane permeability	13/1512	63/18723	0.00135641230074164	0.0100687099097851	0.00726710302602238	BNIP3L/PPIF/BID/HSPA1A/GZMB/SLC25A5/CHCHD10/GCLC/SLC35F6/BNIP3/ACAA2/NMT1/ALKBH7	13
GO:0030833	BP	GO:0030833	regulation of actin filament polymerization	26/1512	172/18723	0.00139818938806396	0.0103702879037408	0.00748476729205985	ARF6/MYADM/HCK/ICAM1/PYCARD/GSN/TMSB10/CAPG/SNX9/COTL1/ARPC1B/CAPZA2/CORO1B/RHOA/ARHGAP18/ARPC5/ARPC3/HCLS1/PFN1/TMSB4X/CORO1A/CTTN/RDX/GRB2/TWF2/IQGAP2	26
GO:0043550	BP	GO:0043550	regulation of lipid kinase activity	14/1512	71/18723	0.00143379065448708	0.0106168784177495	0.00766274428082973	PIK3R1/SOCS1/RBL2/PIK3IP1/TGFB1/PIP4K2A/SLA2/KLF4/SOCS3/LYN/FGR/CD81/RB1/F2	14
GO:0061515	BP	GO:0061515	myeloid cell development	14/1512	71/18723	0.00143379065448708	0.0106168784177495	0.00766274428082973	RPS6/LYAR/CITED2/JMJD6/TYROBP/PIP4K2A/TLR2/SH2B3/PABPC4/ANXA2/ATP6AP1/KLF2/EVI2B/BPGM	14
GO:0015850	BP	GO:0015850	organic hydroxy compound transport	38/1512	284/18723	0.00143507036543091	0.0106176371007558	0.00766329186116724	EMB/SLC16A3/PIP4K2A/NFKB1/NPC2/AQP9/MSR1/CD36/ABCA1/APOC1/SLCO2B1/NFKBIA/ANXA2/ARL8B/TREM2/SPP1/TSPO/ACTB/PARK7/APOM/AGT/APOC2/APOE/APOA2/APOB/RBP4/APOC3/APOA1/CLU/CES1/SCARB1/PLTP/AKR1C1/PON1/LRP1/STX12/SOAT1/LAMTOR1	38
GO:0006986	BP	GO:0006986	response to unfolded protein	22/1512	137/18723	0.00143626961440201	0.0106177997149932	0.00766340922818119	PIK3R1/HSPE1/SERP1/HSPD1/BAG3/ATF3/PPP1R15B/ATF6/HSPA1A/PPP1R15A/HSPA1B/PTPN1/HSPB1/XBP1/NFE2L2/CCND1/HERPUD1/TMED2/JKAMP/OS9/TMBIM6/TRAM1	22
GO:0042445	BP	GO:0042445	hormone metabolic process	31/1512	218/18723	0.00144045871843863	0.0106400468317756	0.00767946611045693	TIPARP/GATA3/NFKB1/CTSB/CTSL/CTSZ/EGR1/ADM/SCPEP1/COMT/HIF1A/SPP1/TSPO/ATP6AP2/HSD17B10/CYP2D6/AKR1C2/TTR/HSD17B6/AKR1B10/RBP4/SCARB1/IL4I1/ALDH1A1/AKR1C1/SRD5A3/AKR1B1/HSD17B4/ZMPSTE24/AKR1C3/HSD17B11	31
GO:0031529	BP	GO:0031529	ruffle organization	12/1512	56/18723	0.00145521564421159	0.0107402535966811	0.00775179045895812	ARF6/AIF1/CSF1R/ICAM1/PLEK/CORO1C/SNX10/RAC1/CORO1B/PFN1/RDX/TPM1	12
GO:0032411	BP	GO:0032411	positive regulation of transporter activity	20/1512	120/18723	0.00146069477211978	0.01075513996614	0.00776253471333729	CALM1/ATP1B3/ACTN4/CTSS/IFNGR2/SGK1/ATP1B1/GSTO1/VMP1/TREM2/CHP1/GLRX/COX17/IFNG/TMSB4X/NDUFA4/PARK7/PON1/CALM2/CALM3	20
GO:0036473	BP	GO:0036473	cell death in response to oxidative stress	17/1512	95/18723	0.00146081011847449	0.01075513996614	0.00776253471333729	MCL1/FYN/SFPQ/SOD2/GPX1/NR4A3/CTNNB1/HIF1A/TREM2/TXN/FOXO3/HSPB1/NFE2L2/SOD1/PARK7/P4HB/PARP1	17
GO:1990823	BP	GO:1990823	response to leukemia inhibitory factor	17/1512	95/18723	0.00146081011847449	0.01075513996614	0.00776253471333729	SPOCK2/SRSF7/RPS16/EIF4A2/RNF125/SRSF3/NCL/KLF4/ICAM1/SOCS3/SNX10/MAT2A/CACYBP/XRCC5/SLC25A5/NRP2/TFRC	17
GO:0045907	BP	GO:0045907	positive regulation of vasoconstriction	9/1512	35/18723	0.00146458400458955	0.0107741298021151	0.00777624064942198	CD38/PTGS2/ICAM1/TBXAS1/FGB/RHOA/FGG/F2R/FGA	9
GO:0051604	BP	GO:0051604	protein maturation	39/1512	294/18723	0.00147140775255616	0.0108023914713853	0.00779663854191406	SRGN/CASP3/HSPD1/CTSS/CTSL/CPM/CTSH/CTSZ/PYCARD/LGMN/GSN/ADAM17/RIPK2/PRNP/PRDX4/FKBP1A/CASP1/SEC11A/HP/FGB/ATP6AP2/FGG/APOH/GLRX3/CARD16/CST7/ADAM8/ENO1/CPB2/PLAU/CLN5/FGA/CISD3/ZMPSTE24/NAA20/TMEM208/PARP1/PSENEN/METAP2	39
GO:0001895	BP	GO:0001895	retina homeostasis	15/1512	79/18723	0.00147201897309375	0.0108023914713853	0.00779663854191406	IGHA1/IGKC/ACTG1/IGHG3/LYZ/DRAM2/PRDX1/CLN8/ALB/HSPB1/B2M/ACTB/SOD1/TF/AZGP1	15
GO:0014068	BP	GO:0014068	positive regulation of phosphatidylinositol 3-kinase signaling	15/1512	79/18723	0.00147201897309375	0.0108023914713853	0.00779663854191406	CCL5/FYN/IL18/TNF/TREM2/PIK3AP1/FGR/HCLS1/F2R/AGT/IGF1/F2/FN1/MYDGF/NCF1	15
GO:1903578	BP	GO:1903578	regulation of ATP metabolic process	16/1512	87/18723	0.00147870424165674	0.0108426289069123	0.00782567995755693	PPIF/HIF1A/TREM2/TSPO/RHOA/IFNG/ENO1/TMSB4X/PGAM1/NUPR1/IGF1/UQCC2/FBP1/DNAJC15/SHMT2/PARP1	16
GO:0046434	BP	GO:0046434	organophosphate catabolic process	24/1512	155/18723	0.00150171382542144	0.0110024021051795	0.0079409964482502	PDE7A/GPCPD1/TYMP/NUDT16/APOC1/SAMHD1/DNPH1/UPP1/PTEN/PDE4B/PNPLA8/DUT/HPRT1/APOC2/APOA2/SCARB1/PLA2G7/PON1/IDH1/SMPDL3A/PLBD1/ABHD12/HINT1/NUDT3	24
GO:0032692	BP	GO:0032692	negative regulation of interleukin-1 production	11/1512	49/18723	0.00152240761258146	0.0111268997227489	0.00803085274776401	GSTP1/NLRP3/LILRB4/TREM2/ACP5/ARRB2/SERPINB1/CARD16/IGF1/APOA1/TNFAIP3	11
GO:0050832	BP	GO:0050832	defense response to fungus	11/1512	49/18723	0.00152240761258146	0.0111268997227489	0.00803085274776401	SPON2/CLEC7A/CLEC4E/SPI1/S100A9/COTL1/S100A8/GNLY/GAPDH/RARRES2/HRG	11
GO:0070849	BP	GO:0070849	response to epidermal growth factor	11/1512	49/18723	0.00152240761258146	0.0111268997227489	0.00803085274776401	ZFP36L2/EEF1A1/ZFP36/GSTP1/SYAP1/MAPK1/NCL/SNX6/CFLAR/PTPN12/MCM7	11
GO:0031589	BP	GO:0031589	cell-substrate adhesion	46/1512	363/18723	0.00153424898084328	0.011186898936788	0.00807415724991063	CD3E/SPOCK2/STK4/PIK3R1/MYADM/ACTG1/ACTN4/LIMS1/VEGFA/CD36/AXL/LGALS1/CORO1C/RAC1/CTNNB1/ZYX/CD63/PTEN/GBP1/RAB1A/CD44/FGB/RHOA/FGG/ITGB2/FLNA/ITGB7/MYO1G/RAC2/CORO1A/CTTN/HRG/VTN/PLAU/OTOA/APOA1/NRP1/FN1/LRP1/FGA/PARVB/ACTN1/VAMP3/POLDIP2/P4HB/SDC4	46
GO:0019692	BP	GO:0019692	deoxyribose phosphate metabolic process	10/1512	42/18723	0.00153557832173672	0.011186898936788	0.00807415724991063	GUK1/TYMP/NUDT16/SAMHD1/DNPH1/UPP1/TYMS/DTYMK/DUT/DCK	10
GO:0032689	BP	GO:0032689	negative regulation of interferon-gamma production	10/1512	42/18723	0.00153557832173672	0.011186898936788	0.00807415724991063	XCL1/GATA3/HLA-DRB1/LGALS9/AXL/LILRB4/PRNP/LAPTM5/HMGB1/HAVCR2	10
GO:0042168	BP	GO:0042168	heme metabolic process	10/1512	42/18723	0.00153557832173672	0.011186898936788	0.00807415724991063	BLVRB/HMOX1/BLVRA/SLCO2B1/TMEM14C/TSPO/AMBP/PGRMC1/SLC25A39/UROD	10
GO:0009200	BP	GO:0009200	deoxyribonucleoside triphosphate metabolic process	6/1512	17/18723	0.00155973670568953	0.0113354273558532	0.00818135780820564	GUK1/NUDT16/SAMHD1/TYMS/DTYMK/DUT	6
GO:0019885	BP	GO:0019885	antigen processing and presentation of endogenous peptide antigen via MHC class I	6/1512	17/18723	0.00155973670568953	0.0113354273558532	0.00818135780820564	HLA-B/HLA-A/HLA-C/B2M/HLA-E/AZGP1	6
GO:0097067	BP	GO:0097067	cellular response to thyroid hormone stimulus	6/1512	17/18723	0.00155973670568953	0.0113354273558532	0.00818135780820564	CTSS/CTSB/CTSL/CTSH/RDX/GCLC	6
GO:0048247	BP	GO:0048247	lymphocyte chemotaxis	13/1512	64/18723	0.00157856767586238	0.0114538229031398	0.00826680993143324	CCL5/XCL1/XCL2/CXCL16/GPR183/CCL20/CCL3L3/CCL3/ADAM17/ADAM8/CXCL13/CXCR3/CXCL10	13
GO:0048857	BP	GO:0048857	neural nucleus development	13/1512	64/18723	0.00157856767586238	0.0114538229031398	0.00826680993143324	CALM1/BASP1/RHOA/YWHAE/MBP/YWHAQ/ACTB/DYNLL1/COX6B1/YWHAH/GNB4/CALM2/CALM3	13
GO:0043500	BP	GO:0043500	muscle adaptation	20/1512	121/18723	0.00162001617219333	0.0117451172484016	0.00847705196212858	IL1B/AIF1/KLF4/HMOX1/GSN/NR4A3/ATP2A2/FOXO3/TNFRSF1A/CFLAR/GLRX3/IL6ST/LMNA/CYBA/TNFRSF1B/AGT/GATM/IGF1/PAK1/PARP1	20
GO:0000305	BP	GO:0000305	response to oxygen radical	8/1512	29/18723	0.00163574875223655	0.0118401428542708	0.00854563680310115	SOD2/CD36/PRDX1/GCH1/NFE2L2/UCP2/PRDX2/SOD1	8
GO:0033028	BP	GO:0033028	myeloid cell apoptotic process	8/1512	29/18723	0.00163574875223655	0.0118401428542708	0.00854563680310115	ARF6/ANXA1/CTSL/MEF2C/ADAM17/PTEN/APOH/TCP1	8
GO:0042692	BP	GO:0042692	muscle cell differentiation	48/1512	384/18723	0.00163723790213524	0.0118414183154432	0.00854655736867793	RORA/PDCD4/KDM6B/ACTG1/TGFB1/RBM38/ACTN4/CASP3/SOD2/EREG/GPX1/VEGFA/MEF2C/NINJ1/ADM/QKI/PLD3/SPAG9/CTNNB1/ARRB2/HES1/CD9/YBX1/ATP2A2/RBPJ/CD81/CFLAR/FLOT1/LMNA/MYOM2/HOPX/XBP1/CDK1/CACYBP/CXCL10/AGT/RB1/IGF1/CXCL9/KRT8/RCAN1/CAMK1/PAK1/TPM1/ACTN1/ACADM/PLEKHO1/ZMPSTE24	48
GO:0001558	BP	GO:0001558	regulation of cell growth	51/1512	414/18723	0.00164077243087413	0.0118574732003636	0.00855814500044331	BTG1/CXCR4/TSPYL2/CCDC85B/SIPA1/TGFB1/CD38/VEGFA/CXCL16/S100A9/SGK1/CDKN1A/PPT1/DPYSL2/ADAM17/SPAG9/MAP3K13/RAB21/LAMTOR2/RTN4/HSPA1A/SPP1/DNPH1/S100A8/HSPA1B/SDCBP/RHOA/ADIPOR1/CYBA/IGFBP7/ENO1/NPM1/CTTN/AGT/HRG/APOE/RB1/IGF1/IGFBP1/F2/NRP1/EPB41L3/FN1/LRP1/PAK1/FBP1/TGFBR1/TWF2/BST2/RAB11A/LAMTOR1	51
GO:0002534	BP	GO:0002534	cytokine production involved in inflammatory response	14/1512	72/18723	0.00165008708165954	0.0118731671967675	0.00856947216050444	CD6/PDCD4/CLEC7A/PYCARD/LILRB4/PLD3/HIF1A/TNF/TREM2/F2/SIRPA/APPL1/CHID1/CUEDC2	14
GO:0042246	BP	GO:0042246	tissue regeneration	14/1512	72/18723	0.00165008708165954	0.0118731671967675	0.00856947216050444	ANXA1/AKIRIN1/TXK/GPX1/NINJ1/CDKN1A/CD9/CD81/CFLAR/HOPX/PTPN12/IGF1/IGFBP1/TM4SF4	14
GO:1900015	BP	GO:1900015	regulation of cytokine production involved in inflammatory response	14/1512	72/18723	0.00165008708165954	0.0118731671967675	0.00856947216050444	CD6/PDCD4/CLEC7A/PYCARD/LILRB4/PLD3/HIF1A/TNF/TREM2/F2/SIRPA/APPL1/CHID1/CUEDC2	14
GO:0001659	BP	GO:0001659	temperature homeostasis	26/1512	174/18723	0.00165523829122058	0.0118731671967675	0.00856947216050444	CXCR4/KDM6B/LPIN1/IL1B/G0S2/GPX1/ACSL1/VEGFA/PTGS2/IL18/CEBPB/CD36/EGR1/ADAM17/FABP5/TNF/RBPJ/ADIPOR1/PLAC8/UCP2/GATM/RB1/ALDH1A1/ACOT13/SCD/RHEB	26
GO:0002424	BP	GO:0002424	T cell mediated immune response to tumor cell	5/1512	12/18723	0.00166795685090414	0.0118731671967675	0.00856947216050444	HSPD1/HLA-DRB1/HLA-A/HMGB1/IL4I1	5
GO:0002863	BP	GO:0002863	positive regulation of inflammatory response to antigenic stimulus	5/1512	12/18723	0.00166795685090414	0.0118731671967675	0.00856947216050444	TNF/CD81/C3/HLA-E/PARK7	5
GO:0006787	BP	GO:0006787	porphyrin-containing compound catabolic process	5/1512	12/18723	0.00166795685090414	0.0118731671967675	0.00856947216050444	BLVRB/HMOX1/BLVRA/SLCO2B1/AMBP	5
GO:0009265	BP	GO:0009265	2'-deoxyribonucleotide biosynthetic process	5/1512	12/18723	0.00166795685090414	0.0118731671967675	0.00856947216050444	GUK1/TYMS/DTYMK/DUT/DCK	5
GO:0033015	BP	GO:0033015	tetrapyrrole catabolic process	5/1512	12/18723	0.00166795685090414	0.0118731671967675	0.00856947216050444	BLVRB/HMOX1/BLVRA/SLCO2B1/AMBP	5
GO:0034370	BP	GO:0034370	triglyceride-rich lipoprotein particle remodeling	5/1512	12/18723	0.00166795685090414	0.0118731671967675	0.00856947216050444	APOC2/APOE/APOA2/APOC3/APOA1	5
GO:0034372	BP	GO:0034372	very-low-density lipoprotein particle remodeling	5/1512	12/18723	0.00166795685090414	0.0118731671967675	0.00856947216050444	APOC2/APOE/APOA2/APOC3/APOA1	5
GO:0043301	BP	GO:0043301	negative regulation of leukocyte degranulation	5/1512	12/18723	0.00166795685090414	0.0118731671967675	0.00856947216050444	SPI1/HMOX1/LGALS9/CD84/CD300A	5
GO:0045916	BP	GO:0045916	negative regulation of complement activation	5/1512	12/18723	0.00166795685090414	0.0118731671967675	0.00856947216050444	VSIG4/A2M/SERPING1/CD55/CD59	5
GO:0046185	BP	GO:0046185	aldehyde catabolic process	5/1512	12/18723	0.00166795685090414	0.0118731671967675	0.00856947216050444	AKR1A1/ESD/PARK7/AGXT/HAGH	5
GO:0046385	BP	GO:0046385	deoxyribose phosphate biosynthetic process	5/1512	12/18723	0.00166795685090414	0.0118731671967675	0.00856947216050444	GUK1/TYMS/DTYMK/DUT/DCK	5
GO:0070586	BP	GO:0070586	cell-cell adhesion involved in gastrulation	5/1512	12/18723	0.00166795685090414	0.0118731671967675	0.00856947216050444	MYADM/KLF4/IL1RN/MBP/APOA1	5
GO:0097201	BP	GO:0097201	negative regulation of transcription from RNA polymerase II promoter in response to stress	5/1512	12/18723	0.00166795685090414	0.0118731671967675	0.00856947216050444	JUN/CITED2/BAG3/HSPA1A/TMBIM6	5
GO:1903599	BP	GO:1903599	positive regulation of autophagy of mitochondrion	5/1512	12/18723	0.00166795685090414	0.0118731671967675	0.00856947216050444	HIF1A/PARK7/SLC25A5/VDAC1/BNIP3	5
GO:1990034	BP	GO:1990034	calcium ion export across plasma membrane	5/1512	12/18723	0.00166795685090414	0.0118731671967675	0.00856947216050444	CALM1/ATP2B1/YWHAE/CALM2/CALM3	5
GO:0006929	BP	GO:0006929	substrate-dependent cell migration	7/1512	23/18723	0.0017061133683677	0.0120782622155498	0.00871749972758796	STK4/PTPRC/SDCBP/ADAM8/CTTN/NRP1/FN1	7
GO:0019430	BP	GO:0019430	removal of superoxide radicals	7/1512	23/18723	0.0017061133683677	0.0120782622155498	0.00871749972758796	SOD2/CD36/PRDX1/GCH1/NFE2L2/PRDX2/SOD1	7
GO:0045723	BP	GO:0045723	positive regulation of fatty acid biosynthetic process	7/1512	23/18723	0.0017061133683677	0.0120782622155498	0.00871749972758796	ANXA1/ELOVL5/IL1B/CD74/PTGS2/APOC2/APOA1	7
GO:0051131	BP	GO:0051131	chaperone-mediated protein complex assembly	7/1512	23/18723	0.0017061133683677	0.0120782622155498	0.00871749972758796	HSPD1/HSPA1A/HOPX/PFDN6/CLU/APCS/PSMG2	7
GO:0140112	BP	GO:0140112	extracellular vesicle biogenesis	7/1512	23/18723	0.0017061133683677	0.0120782622155498	0.00871749972758796	SDCBP/RAB7A/IFNG/RAB27A/SDC4/RAB11A/SNF8	7
GO:1903306	BP	GO:1903306	negative regulation of regulated secretory pathway	7/1512	23/18723	0.0017061133683677	0.0120782622155498	0.00871749972758796	SPI1/HMOX1/LGALS9/GNAI2/CD84/RAP1B/CD300A	7
GO:0006695	BP	GO:0006695	cholesterol biosynthetic process	12/1512	57/18723	0.00171016086586729	0.0120782622155498	0.00871749972758796	IDI1/INSIG1/MVD/SOD1/FDPS/EBP/APOE/APOB/APOA1/CES1/HMGCS2/ACAA2	12
GO:0010257	BP	GO:0010257	NADH dehydrogenase complex assembly	12/1512	57/18723	0.00171016086586729	0.0120782622155498	0.00871749972758796	NDUFB5/NDUFB1/NDUFB3/NDUFA9/NDUFA1/NDUFB2/NDUFC2/NDUFS2/NDUFC1/NDUFA2/NDUFAF3/NDUFB11	12
GO:0032981	BP	GO:0032981	mitochondrial respiratory chain complex I assembly	12/1512	57/18723	0.00171016086586729	0.0120782622155498	0.00871749972758796	NDUFB5/NDUFB1/NDUFB3/NDUFA9/NDUFA1/NDUFB2/NDUFC2/NDUFS2/NDUFC1/NDUFA2/NDUFAF3/NDUFB11	12
GO:1902653	BP	GO:1902653	secondary alcohol biosynthetic process	12/1512	57/18723	0.00171016086586729	0.0120782622155498	0.00871749972758796	IDI1/INSIG1/MVD/SOD1/FDPS/EBP/APOE/APOB/APOA1/CES1/HMGCS2/ACAA2	12
GO:0008406	BP	GO:0008406	gonad development	31/1512	221/18723	0.00179566609544098	0.0126722320146965	0.0091461981172943	CITED2/TIPARP/UBB/GATA3/CASP3/EREG/BASP1/VEGFA/CEBPB/ICAM1/YBX3/CTNNA1/NCOA4/PRDX4/ARRB2/FOXO3/ADGRG1/FLNA/HMGB2/SOD1/NUDT1/NUPR1/MGST1/CCND1/IDH1/RAB13/ANG/HSD17B4/TGFBR1/AKR1C3/EIF2S2	31
GO:0038093	BP	GO:0038093	Fc receptor signaling pathway	11/1512	50/18723	0.00181173271556955	0.0127656385638452	0.00921361440220569	PTPRC/FYN/FCER1G/HCK/NR4A3/LYN/FGR/CD47/MYO1G/PAK1/APPL1	11
GO:0070231	BP	GO:0070231	T cell apoptotic process	11/1512	50/18723	0.00181173271556955	0.0127656385638452	0.00921361440220569	IL7R/TSC22D3/CCL5/RPS6/LGALS3/LGALS9/HIF1A/ADAM8/CD27/KDELR1/PRELID1	11
GO:0046466	BP	GO:0046466	membrane lipid catabolic process	9/1512	36/18723	0.00181480793698165	0.0127673578655519	0.00921485531020159	ASAH1/MGST2/PPT1/HEXA/HEXB/FUCA1/NAGA/GM2A/GLA	9
GO:0070670	BP	GO:0070670	response to interleukin-4	9/1512	36/18723	0.00181480793698165	0.0127673578655519	0.00921485531020159	RPL3/XCL1/GATA3/MRC1/PARP14/RPLP0/XBP1/TUBA1B/CORO1A	9
GO:0038034	BP	GO:0038034	signal transduction in absence of ligand	13/1512	65/18723	0.00183002389123029	0.0128343588452613	0.00926321334482124	MCL1/FYN/IL1B/BCL2A1/CTNNA1/BAG3/TNF/HSPA1A/HSPA1B/FOXO3/IFI6/PRDX2/PPP1CA	13
GO:0046503	BP	GO:0046503	glycerolipid catabolic process	13/1512	65/18723	0.00183002389123029	0.0128343588452613	0.00926321334482124	GPCPD1/APOC1/PNPLA8/APOC2/APOA2/APOB/APOC3/APOA1/AADAC/SCARB1/PLA2G7/MGLL/ABHD12	13
GO:0048524	BP	GO:0048524	positive regulation of viral process	13/1512	65/18723	0.00183002389123029	0.0128343588452613	0.00926321334482124	CCL5/PABPC1/VPS37B/CD74/HLA-DRB1/CD4/LGALS9/AXL/LGALS1/RAB7A/TOP2A/P4HB/CHMP3	13
GO:0097192	BP	GO:0097192	extrinsic apoptotic signaling pathway in absence of ligand	13/1512	65/18723	0.00183002389123029	0.0128343588452613	0.00926321334482124	MCL1/FYN/IL1B/BCL2A1/CTNNA1/BAG3/TNF/HSPA1A/HSPA1B/FOXO3/IFI6/PRDX2/PPP1CA	13
GO:1904591	BP	GO:1904591	positive regulation of protein import	10/1512	43/18723	0.0018583403344996	0.0130026155755252	0.00938465283454783	PIK3R1/TGFB1/MAPK1/PTGS2/BAG3/HCLS1/FLNA/IFNG/CDK1/RAN	10
GO:1904706	BP	GO:1904706	negative regulation of vascular associated smooth muscle cell proliferation	10/1512	43/18723	0.0018583403344996	0.0130026155755252	0.00938465283454783	PDCD4/GSTP1/SOD2/MEF2C/HMOX1/CDKN1A/GNA13/PTEN/RHOA/TPM1	10
GO:2001239	BP	GO:2001239	regulation of extrinsic apoptotic signaling pathway in absence of ligand	10/1512	43/18723	0.0018583403344996	0.0130026155755252	0.00938465283454783	MCL1/FYN/IL1B/CTNNA1/TNF/HSPA1A/HSPA1B/IFI6/PRDX2/PPP1CA	10
GO:0019079	BP	GO:0019079	viral genome replication	21/1512	131/18723	0.00186097291527468	0.0130109416456297	0.00939066218527835	CCL5/CXCR6/PABPC1/IFITM2/DDX5/IFITM1/CXCL8/PLSCR1/IFITM3/TNF/IFI27/ISG20/TOP2A/BANF1/NUCKS1/APOBEC3G/LAMTOR5/OAS1/PPIB/BST2/DEK	21
GO:0002637	BP	GO:0002637	regulation of immunoglobulin production	14/1512	73/18723	0.00189284186492724	0.0132235017659015	0.00954407769799835	PTPRC/XCL1/TGFB1/CD86/TNF/STX4/HLA-E/SLC15A4/XBP1/CD40/RBP4/TFRC/NDFIP1/TMBIM6	14
GO:1904892	BP	GO:1904892	regulation of receptor signaling pathway via STAT	19/1512	114/18723	0.0018954363293909	0.0132313779061738	0.00954976231135191	IL7R/CCL5/PTPRC/SOCS1/TGFB1/IL6R/SH2B3/SOCS3/TNF/HES1/LEPROT/PARP14/ADIPOR1/IFNG/F2R/AGT/F2/AKR1B1/CD300A	19
GO:0046165	BP	GO:0046165	alcohol biosynthetic process	22/1512	140/18723	0.0019091144289663	0.0133120457148927	0.00960798439562052	IDI1/NFKB1/ASAH1/PLEK/INSIG1/GCH1/MVD/SOD1/PARK7/FDPS/EBP/APOE/APOB/APOA1/CES1/PCBD1/HMGCS2/SRD5A3/CYP27A1/AKR1B1/ACAA2/QDPR	22
GO:0071260	BP	GO:0071260	cellular response to mechanical stimulus	15/1512	81/18723	0.00190994424604403	0.0133120457148927	0.00960798439562052	PTGER4/TNFSF14/IRF1/NFKB1/IL1B/PTGS2/RAC1/BAG3/CASP1/TNFRSF1A/CYBA/AGT/CD40/GCLC/BNIP3	15
GO:0043534	BP	GO:0043534	blood vessel endothelial cell migration	26/1512	176/18723	0.00195185734189521	0.0135605180153876	0.0097873195659639	ETS1/RGCC/ANXA1/TGFB1/KLF4/GPX1/VEGFA/PTGS2/MEF2C/HMOX1/NR4A1/ADAM17/HIF1A/TNF/PRCP/RHOA/HSPB1/HMGB1/NFE2L2/TMSB4X/HRG/CD40/APOE/APOA1/SCARB1/NRP1	26
GO:0034767	BP	GO:0034767	positive regulation of ion transmembrane transport	25/1512	167/18723	0.0019598309165536	0.0135605180153876	0.0097873195659639	CALM1/XCL1/ATP1B3/ACTN4/CTSS/IFNGR2/ATP1B1/GSTO1/VMP1/TREM2/CHP1/GLRX/COX17/FLNA/IFNG/F2R/TMSB4X/NDUFA4/ARL6IP1/CXCL10/AGT/CXCL9/F2/CALM2/CALM3	25
GO:0055088	BP	GO:0055088	lipid homeostasis	25/1512	167/18723	0.0019598309165536	0.0135605180153876	0.0097873195659639	RORA/NPC2/IL18/ABCA1/TREM2/RTN4/CLN8/INSIG1/PNPLA8/XBP1/APOM/APOC2/APOE/APOA2/APOB/APOC3/APOA1/CES1/SCARB1/AKR1C1/FABP3/IRS2/USF2/SOAT1/LAMTOR1	25
GO:0002282	BP	GO:0002282	microglial cell activation involved in immune response	3/1512	4/18723	0.00197566478237269	0.0135605180153876	0.0097873195659639	TYROBP/GRN/TREM2	3
GO:0002586	BP	GO:0002586	regulation of antigen processing and presentation of peptide antigen via MHC class II	3/1512	4/18723	0.00197566478237269	0.0135605180153876	0.0097873195659639	PYCARD/TREM2/HLA-DOA	3
GO:0002774	BP	GO:0002774	Fc receptor mediated inhibitory signaling pathway	3/1512	4/18723	0.00197566478237269	0.0135605180153876	0.0097873195659639	LILRB2/LILRB4/LYN	3
GO:0009753	BP	GO:0009753	response to jasmonic acid	3/1512	4/18723	0.00197566478237269	0.0135605180153876	0.0097873195659639	AKR1C2/AKR1C1/AKR1C3	3
GO:0010903	BP	GO:0010903	negative regulation of very-low-density lipoprotein particle remodeling	3/1512	4/18723	0.00197566478237269	0.0135605180153876	0.0097873195659639	APOA2/APOC3/APOA1	3
GO:0019682	BP	GO:0019682	glyceraldehyde-3-phosphate metabolic process	3/1512	4/18723	0.00197566478237269	0.0135605180153876	0.0097873195659639	TKT/TALDO1/TPI1	3
GO:0032497	BP	GO:0032497	detection of lipopolysaccharide	3/1512	4/18723	0.00197566478237269	0.0135605180153876	0.0097873195659639	LY96/TREM2/SCARB1	3
GO:0060574	BP	GO:0060574	intestinal epithelial cell maturation	3/1512	4/18723	0.00197566478237269	0.0135605180153876	0.0097873195659639	CDKN1A/HIF1A/TYMS	3
GO:0060699	BP	GO:0060699	regulation of endoribonuclease activity	3/1512	4/18723	0.00197566478237269	0.0135605180153876	0.0097873195659639	HSPA1A/NPM1/TMBIM6	3
GO:0071395	BP	GO:0071395	cellular response to jasmonic acid stimulus	3/1512	4/18723	0.00197566478237269	0.0135605180153876	0.0097873195659639	AKR1C2/AKR1C1/AKR1C3	3
GO:0071787	BP	GO:0071787	endoplasmic reticulum tubular network formation	3/1512	4/18723	0.00197566478237269	0.0135605180153876	0.0097873195659639	RTN4/ARL6IP1/RTN3	3
GO:0097368	BP	GO:0097368	establishment of Sertoli cell barrier	3/1512	4/18723	0.00197566478237269	0.0135605180153876	0.0097873195659639	ICAM1/FLNA/RAB13	3
GO:0150062	BP	GO:0150062	complement-mediated synapse pruning	3/1512	4/18723	0.00197566478237269	0.0135605180153876	0.0097873195659639	C1QA/TREM2/C3	3
GO:1901685	BP	GO:1901685	glutathione derivative metabolic process	3/1512	4/18723	0.00197566478237269	0.0135605180153876	0.0097873195659639	GSTP1/AKR1A1/GSTA1	3
GO:1901687	BP	GO:1901687	glutathione derivative biosynthetic process	3/1512	4/18723	0.00197566478237269	0.0135605180153876	0.0097873195659639	GSTP1/AKR1A1/GSTA1	3
GO:2000566	BP	GO:2000566	positive regulation of CD8-positive, alpha-beta T cell proliferation	3/1512	4/18723	0.00197566478237269	0.0135605180153876	0.0097873195659639	XCL1/HLA-A/HLA-E	3
GO:2000670	BP	GO:2000670	positive regulation of dendritic cell apoptotic process	3/1512	4/18723	0.00197566478237269	0.0135605180153876	0.0097873195659639	LGALS9/LYN/RAPGEF2	3
[truncated: 968 more rows]
